# Supplementary material for: Repurposing of MitoTam: Novel Anti-Cancer Drug Candidate Exhibits Potent Activity against Major Protozoan and Fungal Pathogens
Source: Antimicrob Agents Chemother. 2022 Jul 20;66(8):e00727-22. doi: 10.1128/aac.00727-22 (PMC9380531; doi:10.1128/aac.00727-22)
Supplement: Supplemental file 2 — Table S2. Download aac.00727-22-s0002.xlsx, XLSX file, 0.5 MB [file aac.00727-22-s0002.xlsx]

## Sheet: All detected proteins
Protein ID	UniprotDB protein annotation	Fold change
A0A1D8PS61	Opt3p OS	ND in mitotam
Q5ABA1	Na(+)-exporting P-type ATPase OS	ND in mitotam
A0A1D8PM92	Nucleocytoplasmic transporter OS	ND in mitotam
A0A1D8PPA8	2-aminoadipate transaminase OS	ND in mitotam
Q5AMP8	Phosphate transporter OS	ND in mitotam
Q59SE2	Stb3p OS	ND in mitotam
Q59ZX6	U3 small nucleolar RNA-associated protein 10 OS	ND in mitotam
A0A1D8PCD0	DNA-directed RNA polymerase II core subunit OS	ND in mitotam
A0A1D8PCI9	Protein kinase OS	ND in mitotam
A0A1D8PE03	Uncharacterized protein OS	ND in mitotam
A0A1D8PCD2	Nma111p OS	ND in mitotam
A0A1D8PCL3	Uncharacterized protein OS	ND in mitotam
P78595	Multidrug resistance protein CDR2 OS	Detected only in mitotam
A0A1D8PNS2	Uncharacterized protein OS	Detected only in mitotam
Q59TA2	Signal recognition particle subunit OS	Detected only in mitotam
A0A1D8PLK4	BTB_2 domain-containing protein OS	Detected only in mitotam
Q59WC2	Organic acid transporter OS	Detected only in mitotam
A0A1D8PMA5	mRNA-binding protein OS	Detected only in mitotam
Q5APP3	Rtg1p OS	Detected only in mitotam
Q59WE0	UBX domain-containing protein OS	Detected only in mitotam
Q5A1E3	Transcriptional regulator CBF1 OS	Detected only in mitotam
A0A1D8PDX1	Uncharacterized protein OS	Detected only in mitotam
Q59ST6	Serine/threonine-protein phosphatase 2A activator 2 OS	Detected only in mitotam
Q5A688	Dolichyl-phosphate-mannose--protein mannosyltransferase 6 OS	Detected only in mitotam
Q5ABC6	CBK1 kinase activator protein MOB2 OS	Detected only in mitotam
A0A1D8PNH4	Proline dehydrogenase OS	11.0562
A0A1D8PQM7	AA_permease domain-containing protein OS	5.60172
A0A1D8PP00	Arginase OS	2.70333
A0A1D8PJ22	Ato1p OS	2.65536
A0A1D8PHP8	Putative ammonium permease OS	2.50656
Q5AK46	Multifunctional fusion protein OS	2.4996
A0A1D8PPV6	Uncharacterized protein OS	2.45891
A0A1D8PGF8	Msb2p OS	2.45777
Q5AK39	Maltose permease OS	2.33603
Q5A8I8	Induced during hyphae development protein 1 OS	2.32445
A0A1D8PGT1	Putative carboxylic ester hydrolase OS	2.27556
Q59VG6	C-5 sterol desaturase OS	2.2334
A0A1D8PL14	Ornithine aminotransferase OS	2.13441
A0A1D8PTF6	Uncharacterized protein OS	2.13304
A0A1D8PHV2	Divalent metal ion transporter OS	2.12155
A0A1D8PRM7	Phosphoenolpyruvate carboxykinase OS	2.05197
G1UB11	C-22 sterol desaturase OS	2.04106
Q59XW4	Acetyl-coenzyme A synthetase OS	2.0142
A0A1D8PLB5	Erg251p OS	2.00006
Q5A7M9	Glycerol-1-phosphatase OS	1.98936
Q59Z54	Smr domain-containing protein OS	1.95982
Q5AL03	Hyphally regulated cell wall protein 1 OS	1.79193
A0A1D8PJT8	Ubiquinol--cytochrome-c reductase subunit 6 OS	1.75457
A0A1D8PH08	Cytochrome c oxidase subunit VI OS	1.75235
A0A1D8PS79	Isocitrate dehydrogenase [NADP] OS	1.71764
A0A1D8PNL5	Uncharacterized protein OS	1.70351
Q59MV9	Flavohemoprotein OS	1.67672
Q5AI44	Ubiquinone biosynthesis protein COQ4, mitochondrial OS	1.66963
Q5AD07	Cell surface Cu-only superoxide dismutase 5 OS	1.65811
Q59XX2	Cell surface mannoprotein MP65 OS	1.65808
A0A1D8PCR4	Dip5p OS	1.6425
A0A1D8PCW7	Cdc73p OS	1.62674
A0A1D8PEG3	Kexin OS	1.62042
A0A1D8PNY6	Sfc1p OS	1.60295
P40953	Chitinase 2 OS	1.58036
A0A1D8PPE8	Cox15p OS	1.56848
A0A1D8PJ21	Uncharacterized protein OS	1.56715
Q59RB8	Isocitrate lyase OS	1.56083
A0A1D8PJA8	Tos1p OS	1.55855
A0A1D8PMF8	Calmodulin OS	1.54565
Q59VP7	Ribosome biogenesis protein ERB1 OS	1.54194
Q5ABD3	Asm3p OS	1.53976
Q5A2C6	MICOS complex subunit OS	1.53916
Q5A1N1	Uncharacterized protein OS	1.53886
Q5AQ36	High osmolarity signaling protein SHO1 OS	1.53883
Q5A362	Cystathionine gamma-lyase OS	1.5308
A0A1D8PMX7	Ifg3p OS	1.52369
A0A1D8PFV2;A0A1D8PFV0	Ftr2p OS;High-affinity iron permease OS	1.52266
A0A1D8PJ75	Bzz1p OS	1.51311
Q5AJY5	1,3-beta-glucanosyltransferase PGA4 OS	1.50474
Q59M30	F1F0 ATP synthase subunit g OS	1.50009
A0A1D8PGF0	Lysophospholipase OS	1.49974
A0A1D8PQN3	Long-chain fatty acid transporter OS	1.49545
A0A1D8PDP8	Ubiquinol--cytochrome-c reductase subunit 10 OS	1.48857
Q5A328	Mitochondrial pyruvate carrier OS	1.48618
P83778	Malate dehydrogenase, cytoplasmic OS	1.48438
A0A1D8PF54	Phosphate transporter OS	1.48177
A0A1D8PI17	Rnr22p OS	1.46366
A0A1D8PQ43	Ribonuclease H OS	1.45526
A0A1D8PMC9	Gyp2p OS	1.4435
A0A1D8PNP9	Sm-like protein OS	1.44147
A0A1D8PJA1	Uncharacterized protein OS	1.4353
Q5ANH5	Ribosomal protein P2B OS	1.43176
Q5A6Q4	tRNA (adenine(58)-N(1))-methyltransferase non-catalytic subunit TRM6 OS	1.42977
A0A1D8PRN3	ATP-binding cassette long-chain fatty acid transporter OS	1.42119
A0A1D8PPI6	Cip1p OS	1.39944
A0A1D8PKW2	Fructose 1,6-bisphosphate 1-phosphatase OS	1.399
P83773	Acetyl-CoA hydrolase OS	1.39685
Q5AFB9	Nan1p OS	1.39406
A0A1D8PI08	Pho86p OS	1.39173
A0A1D8PNA3	Peptide alpha-N-acetyltransferase complex A subunit OS	1.39173
Q5ABC5	Phosphatidylserine decarboxylase proenzyme 1, mitochondrial OS	1.39108
A0A1D8PCJ4	CIA30 domain-containing protein OS	1.39084
Q59WB3	S-adenosylmethionine permease GAP4 OS	1.38587
A0A1D8PRK5	TauD domain-containing protein OS	1.38485
Q5A668	Ceramide very long chain fatty acid hydroxylase OS	1.37981
P31225	Corticosteroid-binding protein OS	1.36179
Q59KG2	Respiratory growth induced protein 1 OS	1.35738
Q5A872	Histidine protein kinase SLN1 OS	1.35253
A0A1D8PRS1	Uncharacterized protein OS	1.35227
Q59MQ8	Carnitine O-acetyltransferase OS	1.34924
Q59N74	Respiratory supercomplex factor 1, mitochondrial OS	1.34793
A0A1D8PQI0	ANK_REP_REGION domain-containing protein OS	1.34704
A0A1D8PHR9	Rab family GTPase OS	1.33972
A0A1D8PPC9	Ferroxidase OS	1.33921
A0A1D8PQQ7	mRNA-binding protein OS	1.33833
Q5A4P2	Ubiquinone biosynthesis O-methyltransferase, mitochondrial OS	1.33754
A0A1D8PFV7	Mdg1p OS	1.33683
A0A1D8PNH7	Uncharacterized protein OS	1.33262
Q5A4X9	Ribonuclease OS	1.32916
A0A1D8PM94	Ald6p OS	1.32706
A0A1D8PU08	Ubiquinone biosynthesis protein OS	1.32528
Q5AHZ4	Ubiquinone biosynthesis monooxygenase COQ6, mitochondrial OS	1.3248
A0A1D8PST9	Tubulin-specific chaperone A OS	1.324
Q5AKW8	DUF4110 domain-containing protein OS	1.32311
A0A1D8PKE2	Mitogen-activated protein kinase kinase OS	1.31599
A0A1D8PKG0	L-serine/L-threonine ammonia-lyase OS	1.31526
Q5AMQ6	RFX-like DNA-binding protein RFX2 OS	1.3127
P0CT51	Blood-induced peptide 1 OS	1.30769
Q59WH7	Adenylyltransferase and sulfurtransferase UBA4 OS	1.30471
A0A1D8PTS0	Ribosomal protein P2A OS	1.30357
A0A1D8PD97	Uncharacterized protein OS	1.30296
A0A1D8PKZ7	Pyrroline-5-carboxylate reductase OS	1.29853
Q59SI4	Nmd5p OS	1.29851
Q59YD2	Uncharacterized protein OS	1.29706
Q59WV8	Uncharacterized protein OS	1.2964
A0A1D8PP43	Adh1p OS	1.2957
Q5AMG5	5-3 exoribonuclease 2 OS	1.29373
Q5ABV6	SWI5-dependent HO expression protein 3 OS	1.29331
A0A1D8PKV4	Fum12p OS	1.29158
Q59QC1	Mitochondrial 54S ribosomal protein YmL28 OS	1.29118
Q59X93	Mitochondrial 54S ribosomal protein YmL17/YmL30 OS	1.28869
Q5AIA1	Glucan 1,3-beta-glucosidase 2 OS	1.28815
Q5ABT9	Methylglyoxal reductase (NADPH-dependent) OS	1.28682
Q59L89	Succinate dehydrogenase assembly factor 3, mitochondrial OS	1.28401
Q5AG96	JAB_MPN domain-containing protein OS	1.28288
A0A1D8PJ38	Bifunctional glycerol-3-phosphate/glycerone-phosphate O-acyltransferase OS	1.28256
A0A1D8PHA2	Ubiquinol--cytochrome-c reductase subunit 8 OS	1.28238
A0A1D8PD32;A0A1D8PD62	Uncharacterized protein OS;Ifi3p OS	1.2815
A0A1D8PDM9	Carboxypeptidase OS	1.27943
A0A1D8PJ64	Arf3p OS	1.27867
A0A1D8PSH3	Citrate synthase OS	1.2775
A0A1D8PRM5	F1F0 ATP synthase subunit f OS	1.2757
A0A1D8PJX3	Cytochrome b-c1 complex subunit Rieske, mitochondrial OS	1.2732
A0A1D8PRP6	Mitochondrial 54S ribosomal protein YmL9 OS	1.27312
A0A1D8PKD1	Rct1p OS	1.27279
A0A1D8PSH4	CCR4-NOT core ubiquitin-protein ligase subunit OS	1.27257
Q5ADP7	Fesur1p OS	1.27118
A0A1D8PHY0	Uncharacterized protein OS	1.27101
A0A1D8PHX1	Lysophospholipid acyltransferase OS	1.27069
A0A1D8PDH0	Uncharacterized protein OS	1.2697
P43076	pH-responsive protein 1 OS	1.26844
A0A1D8PMU5	Mitochondrial 54S ribosomal protein YmL38/YmL34 OS	1.26844
A0A1D8PE91	Tyrosine protein phosphatase OS	1.26807
A0A1D8PSE1	Mlc1p OS	1.26757
A0A1D8PRQ3	Ran GTPase-binding protein OS	1.26735
Q5AKV0	Serine C-palmitoyltransferase OS	1.26295
Q5A044	MICOS complex subunit MIC60 OS	1.26187
P0CY19	Deoxyuridine 5-triphosphate nucleotidohydrolase OS	1.26183
Q59WE9	AB hydrolase-1 domain-containing protein OS	1.26172
A0A1D8PM35	Translation elongation factor 1 subunit beta OS	1.25943
A0A1D8PEL1	Mevalonate kinase OS	1.25937
A0A1D8PQA2	Linker nucleoporin OS	1.25844
A0A1D8PJA6	NAD(P)-bd_dom domain-containing protein OS	1.25816
Q59YG5	Mitochondrial import inner membrane translocase subunit TIM23 OS	1.25775
A0A1D8PM81	MICOS complex subunit MIC10 OS	1.2567
A0A1D8PL02	F1F0 ATP synthase subunit e OS	1.2565
A0A1D8PEX2	Djp1p OS	1.25633
A0A1D8PGH6	Zn(2+) transporter OS	1.255
A0A1D8PEL3	Nup188p OS	1.25444
Q5A5N0	Uroporphyrinogen decarboxylase OS	1.25396
Q5APB9	OBG-type G domain-containing protein OS	1.25337
Q59R28	Alpha-1,2-mannosyltransferase MNN26 OS	1.2514
Q59LQ6	Translation initiation factor eIF1 OS	1.24552
Q59NP1	Copper transport protein CTR1 OS	1.24539
A0A1D8PJJ8	AP-3 complex subunit delta OS	1.24332
Q59NG6	Mitochondrial 37S ribosomal protein PET123 OS	1.24031
P82612	Phosphoglycerate mutase OS	1.23723
Q5ANP6	Sbp1p OS	1.23589
Q92206	Squalene monooxygenase OS	1.23583
Q59LU0	ATP-dependent RNA helicase DBP2 OS	1.23526
A0A1D8PJN3	Phospholipid-transporting ATPase OS	1.23301
A0A1D8PKZ9	ATP synthase subunit beta OS	1.23246
A0A1D8PQ22	Uncharacterized protein OS	1.2254
A0A1D8PQU3	L51_S25_CI-B8 domain-containing protein OS	1.22452
A0A1D8PEE6	Uncharacterized protein OS	1.22321
A0A1D8PEK8	Uncharacterized protein OS	1.22198
Q5A3N2	Uncharacterized protein OS	1.22156
A0A1D8PN46	5-demethoxyubiquinone hydroxylase, mitochondrial OS	1.22028
Q5A934	Zinc finger-containing protein OS	1.21987
A0A1D8PUB9	Oligo-1,6-glucosidase IMA1 OS	1.21965
Q5AA46	Putative mitochondrial 37S ribosomal protein MRPS12 OS	1.21874
Q5AD59	Methylthioribose-1-phosphate isomerase OS	1.21815
A0A1D8PC97	Tubulin beta chain OS	1.2176
Q5APD2	Malate synthase OS	1.21378
A0A1D8PRH0	Proteinase B OS	1.21353
Q5A0L2	Uncharacterized protein OS	1.2123
A0A1D8PGU4	Delta-aminolevulinic acid dehydratase OS	1.21183
Q5A507	ATP-dependent RNA helicase OS	1.21061
G1UB61	Septin CDC11 OS	1.2094
Q5AP66	Phosphatidylinositol transfer protein SFH5 OS	1.20868
A0A1D8PJ25	Delta(24(24(1)))-sterol reductase OS	1.20753
A0A1D8PEZ9	DAO domain-containing protein OS	1.20729
A0A1D8PPX2	Signal recognition particle subunit SRP72 OS	1.20719
A0A1D8PL61	Midasin OS	1.20635
A0A1D8PF26	Uncharacterized protein OS	1.20521
A0A1D8PEH4	Uncharacterized protein OS	1.20404
A0A1D8PKU6	Uncharacterized protein OS	1.20397
A0A1D8PH70	DNA-binding ATPase OS	1.20321
Q5AG68	Nucleoside diphosphate kinase OS	1.20316
A0A1D8PLP8	E3 ubiquitin-protein ligase OS	1.20223
Q59P56	Threonine dehydratase OS	1.20142
A0A1D8PG94	Mitochondrial 54S ribosomal protein YmL47 OS	1.20051
A0A1D8PE97	Glycine cleavage system P protein OS	1.20019
A0A1D8PS45	Adh5p OS	1.19858
A0A1D8PHL7	F1F0 ATP synthase subunit h OS	1.19818
Q3MPQ4	Sorting nexin MVP1 OS	1.19741
Q5AA01	Rim1p OS	1.19733
Q5A6L5	Bleomycin hydrolase OS	1.19677
Q5ANJ8	Rax1p OS	1.19474
A0A1D8PFD4	F1F0 ATP synthase subunit k OS	1.19406
Q5A900	Ribosomal 40S subunit protein S2 OS	1.19383
Q5AMQ5	Carnitine O-acetyltransferase OS	1.19366
Q59VM6	Phosphoglycerate mutase OS	1.19357
A0A1D8PD83	Septin OS	1.19249
Q5ANA1	Ribosomal 60S subunit protein L8B OS	1.19188
Q5A199	Translation machinery-associated protein 20 OS	1.19092
A0A1D8PT04	Mitochondrial 2-oxodicarboxylate carrier OS	1.19013
A0A1D8PFQ0	FG-nucleoporin OS	1.18971
A0A1D8PE69	Uncharacterized protein OS	1.18904
Q9URB4	Fructose-bisphosphate aldolase OS	1.18829
Q5APQ8	Putative alpha-1,3-mannosyltransferase MNN12 OS	1.18692
A0A1D8PP39	Aamy domain-containing protein OS	1.18525
A0A1D8PT01	Uncharacterized protein OS	1.1847
Q59MR4	Coproporphyrinogen oxidase OS	1.18468
Q9P940	Triosephosphate isomerase OS	1.18282
A0A1D8PKD3	Nucleolar GTP-binding protein 1 OS	1.18278
A0A1D8PQC2	Phosphatidylinositol-binding protein OS	1.18236
A0A1D8PU51	Uncharacterized protein OS	1.18231
Q59YF0	Protein transport protein SSO2 OS	1.18222
A0A1D8PPM1	Uncharacterized protein OS	1.18187
A0A1D8PQT6	Uncharacterized protein OS	1.1805
Q04782	Lanosterol synthase OS	1.1798
Q5A1B0	Sterol-4-alpha-carboxylate 3-dehydrogenase (Decarboxylating) OS	1.17932
Q59Y40	SnoRNA-binding rRNA-processing protein OS	1.1792
Q5ADM5	Aldo-keto reductase superfamily protein OS	1.17901
A0A1D8PD47	Cystathionine gamma-synthase OS	1.17808
Q5ACM9	Eukaryotic translation initiation factor 3 subunit J OS	1.17584
A0A1D8PEB0	S-adenosylmethionine-homocysteine S-methyltransferase OS	1.17539
A0A1D8PUD2	F1F0 ATP synthase subunit delta OS	1.17421
Q9HFQ7	60S acidic ribosomal protein P1-A OS	1.17277
Q5AJD9	Acyl-coenzyme A oxidase OS	1.17246
Q5A2T0	Ribosome biogenesis protein NSA1 OS	1.17214
Q04802	Glucosamine-6-phosphate isomerase OS	1.17131
Q5APK5	Cytochrome c oxidase subunit Va OS	1.17126
A0A1D8PCD3	Uncharacterized protein OS	1.17106
A0A1D8PGE3	Rad23p OS	1.17095
O74198	Sterol 24-C-methyltransferase OS	1.17061
A0A1D8PTU3	PHB domain-containing protein OS	1.1702
A0A1D8PF50	18S rRNA pseudouridine methyltransferase OS	1.16901
Q59L13	Eukaryotic translation initiation factor 6 OS	1.16869
Q5A747	Acyl-CoA desaturase OS	1.1673
A0A1D8PU71	Cytochrome c lysine N-methyltransferase OS	1.16719
Q59WT0	Actin-related protein 2/3 complex subunit 3 OS	1.16636
A0A1D8PJM6	Uncharacterized protein OS	1.16632
A0A1D8PQ62	Uncharacterized protein OS	1.16523
Q5A325	Serine C-palmitoyltransferase OS	1.16498
A0A1D8PU19	rRNA-binding ribosome biosynthesis protein OS	1.16435
Q5AG43	Ribosomal 40S subunit protein S5 OS	1.16371
A0A1D8PFS0	SNAP receptor OS	1.16306
A0A1D8PQB4	Dipeptidyl peptidase 3 OS	1.16254
Q9B8C9	NADH-ubiquinone oxidoreductase chain 5 OS	1.16254
A0A1D8PRA1	Mitochondrial 54S ribosomal protein YmL49 OS	1.16242
A0A1D8PI19	Phm7p OS	1.16181
Q5ABD5	Uncharacterized protein OS	1.16091
A0A1D8PCN0	Bifunctional UDP-glucose 4-epimerase/aldose 1-epimerase OS	1.16063
Q5AK59	ATP-dependent RNA helicase HAS1 OS	1.16
Q59TU0	Nascent polypeptide-associated complex subunit beta OS	1.15955
A0A1D8PG80	Replication factor C subunit 5 OS	1.15926
A0A1D8PN84	Mitochondrial-processing protease subunit alpha OS	1.15917
A0A1D8PQ42	Ayr2p OS	1.15888
P43075	tRNA ligase OS	1.1576
Q5A9D4	Csp37p OS	1.15638
Q5A2J7	Calcium channel YVC1 OS	1.15635
A0A1D8PEQ8	Acylglycerol lipase OS	1.15474
A0A1D8PKB4	Serine/threonine protein kinase OS	1.15382
Q5AIA6	Pyridoxine biosynthesis protein OS	1.15307
A0A1D8PLT5	XPGI domain-containing protein OS	1.15261
A0A1D8PI00	NAD-specific glutamate dehydrogenase OS	1.15228
Q5A8J1	MoCF_biosynth domain-containing protein OS	1.15204
Q5A1X9	HD domain-containing protein OS	1.15096
A0A1D8PPW1	Mitochondrial 37S ribosomal protein RSM23 OS	1.1503
Q5AI24	3-hydroxyisobutyryl-CoA hydrolase, mitochondrial OS	1.1491
Q59Z14	Deoxyhypusine hydroxylase OS	1.14833
A0A1D8PTV4	Tubulin alpha chain OS	1.1479
A0A1D8PKH2	Glg2p OS	1.14763
A0A1D8PG37	Uncharacterized protein OS	1.14708
A0A1D8PPP9	Sec12p OS	1.14688
Q5AD72	Alpha-1,2-mannosyltransferase MNN24 OS	1.14523
A0A1D8PUB4	L-iditol 2-dehydrogenase OS	1.14501
A0A1D8PJF9	Acetolactate synthase OS	1.14455
A0A1D8PGN7	Hypoxanthine phosphoribosyltransferase OS	1.14451
A0A1D8PHA3	Ubiquinol--cytochrome-c reductase catalytic subunit OS	1.14306
Q5A4M8	Protein SUR7 OS	1.14167
Q5AMM4	RNA polymerase II degradation factor 1 OS	1.1416
Q5AJC0	Extracellular glycosidase UTR2 OS	1.14144
A0A1D8PH91	Mitochondrial 37S ribosomal protein MRP51 OS	1.14112
A0A1D8PLB6	Phosphatidylinositol-3-phosphate-binding protein OS	1.14016
A0A1D8PT56	Adenylosuccinate lyase OS	1.13993
A0A1D8PCY5	Septin OS	1.13914
Q59VX8	Septation protein 7 OS	1.13912
P83779	Pyruvate decarboxylase OS	1.13812
A0A1D8PCP7	Bifunctional fructose-2,6-bisphosphate 2-phosphatase/6-phosphofructo-2-kinase OS	1.13806
A0A1D8PP59	Ubiquinol--cytochrome-c reductase subunit OS	1.13771
A0A1D8PTX6	NADH-cytochrome b5 reductase OS	1.13711
A0A1D8PLN9	Uncharacterized protein OS	1.13688
A0A1D8PU80	Peptide alpha-N-acetyltransferase complex A subunit OS	1.13652
A0A1D8PG06	Nat2p OS	1.13638
A0A1D8PHH4	Ribosomal 60S subunit protein L33A OS	1.13458
Q5AJG7	NADH dehydrogenase [ubiquinone] 1 alpha subcomplex subunit OS	1.13453
A0A1D8PEB4	Gcr3p OS	1.1341
A0A1D8PKI3	Acetyltransferase OS	1.13364
Q59NC4	Gly1p OS	1.1334
Q5A5B0	Ena21p OS	1.13298
A0A1D8PPT3	Uncharacterized protein OS	1.13277
A0A1D8PRL2	Ribosome dissociation factor GTPase OS	1.13223
A0A1D8PDU3	Ribosomal 40S subunit protein S23B OS	1.13178
Q5ADT0	Slk19p OS	1.13035
Q5AEI1	Nuo2p OS	1.13035
Q5A653	Protein-lysine N-methyltransferase EFM5 OS	1.1297
Q5APN0	Alkaline phosphatase OS	1.12958
A0A1D8PFI3	Ribokinase OS	1.12944
Q59PS7	Uncharacterized protein OS	1.12881
Q5AKW4	Phosphoacetylglucosamine mutase OS	1.12842
A0A1D8PJ26	Alpha-ketoglutarate dehydrogenase OS	1.12756
A0A1D8PRP8	3-isopropylmalate dehydratase OS	1.12713
A0A1D8PCY4	Ecm33p OS	1.12646
A0A1D8PGN5	Low-affinity Zn(2+) transporter OS	1.12643
Q59ZW9	Mitochondrial import inner membrane translocase subunit TIM16 OS	1.12604
Q59TE0	Ribosomal 60S subunit protein L17B OS	1.12548
A0A1D8PK22	Ribosomal 40S subunit protein S15 OS	1.12548
Q5ADV2	Phosphoribomutase OS	1.12528
Q59RN6	Histone H2A.Z-specific chaperone CHZ1 OS	1.12482
Q5AEL8	1-acyl-sn-glycerol-3-phosphate acyltransferase OS	1.12443
A0A1D8PI95	Peptide hydrolase OS	1.12442
A0A1D8PH52	Acetyl-CoA C-acetyltransferase OS	1.12437
P82611	Aconitate hydratase, mitochondrial OS	1.1235
Q5ALU6	Uncharacterized protein OS	1.12314
Q5AHH7	Acyl carrier protein OS	1.12301
A0A1D8PSY8	Crg1p OS	1.12246
A0A1D8PGS7	Phosphoribosylglycinamide formyltransferase OS	1.12211
A0A1D8PTX3	Protein-lysine N-methyltransferase OS	1.12094
A0A1D8PLA7	Nat4p OS	1.12065
A0A1D8PI73	Translation initiation factor eIF4G OS	1.11938
A0A1D8PRG7	B30.2/SPRY domain-containing protein OS	1.11938
Q5AD47	Hexose transporter OS	1.11824
A0A1D8PFX8	Rab GDP dissociation inhibitor OS	1.11768
A0A1D8PLB7	Acetolactate synthase regulatory subunit OS	1.11746
Q59RF7	Vacuolar membrane protease OS	1.1169
Q5AGX4	Membrane insertase OS	1.11627
A0A1D8PE84	Cdr4p OS	1.11583
Q5A785	Uncharacterized protein OS	1.11574
Q5A5U4	Cell wall protein RHD3 OS	1.11574
Q5ANE3	Non-classical export protein 102 OS	1.11522
Q59T45	Putative amidotransferase OS	1.1152
Q59YC3	Ca(2+)-binding ATP:ADP antiporter OS	1.11515
A0A1D8PPN6	Ribosomal 60S subunit protein L32 OS	1.11497
Q5ABA5	Uncharacterized protein OS	1.1146
A0A1D8PC43	Diphosphomevalonate decarboxylase OS	1.11386
A0A1D8PJ10	Uncharacterized protein OS	1.11377
Q5A2T7	Fe(2+) transporter OS	1.11369
A0A1D8PQD4	E2 ubiquitin-conjugating protein OS	1.11275
Q5AKY0	Kis2p OS	1.11261
Q5AK57	Uncharacterized protein OS	1.11229
Q5A7P7	F1F0 ATP synthase subunit 5 OS	1.11156
Q5A798	Mitochondrial 54S ribosomal protein YmL3 OS	1.11112
A0A1D8PEV4	Ribosomal 60S subunit protein L42A OS	1.11106
A0A1D8PLI2	Isopentenyl-diphosphate delta-isomerase OS	1.11068
A0A1D8PEB1	Lysophospholipase OS	1.11044
P10613	Lanosterol 14-alpha demethylase OS	1.11029
P0C075	Autophagy-related protein 8 OS	1.11025
A0A1D8PHE5	Cytochrome b5 heme-binding domain-containing protein OS	1.11022
P22011	Peptidyl-prolyl cis-trans isomerase OS	1.10987
A0A1D8PD79	Nucleoporin OS	1.10846
A0A1D8PIC6	PlsC domain-containing protein OS	1.10834
A0A1D8PRG9	Putative tRNA acetyltransferase OS	1.1078
P43063	Cyclin-dependent kinase 1 OS	1.10777
A0A1D8PQF9	ETF domain-containing protein OS	1.10733
A0A1D8PKB0	Phosphopantothenate--cysteine ligase OS	1.10691
Q5AH07	Nuc2p OS	1.10663
A0A1D8PGT5	Aldehyde dehydrogenase (NAD(P)(+)) OS	1.10418
Q59ZE2	2-methoxy-6-polyprenyl-1,4-benzoquinol methylase, mitochondrial OS	1.10339
A0A1D8PHG1	Oxysterol-binding protein OS	1.10287
Q5A9Z7	Putative uridine kinase OS	1.1026
Q5AND4	Rdi1p OS	1.10209
Q5A7K7	LsmAD domain-containing protein OS	1.10173
Q5AKX1	Glycine cleavage system H protein OS	1.10161
Q59TU5	Mrf1p OS	1.10153
Q5A888	3-keto-steroid reductase OS	1.10137
A0A1D8PHW0	Sedoheptulose-bisphosphatase OS	1.10125
Q59RQ6	Dihydrolipoyl dehydrogenase OS	1.101
A0A1D8PCP4	Uncharacterized protein OS	1.09995
A0A1D8PS15	Protein phosphatase regulator OS	1.09984
A0A1D8PTU4	Uncharacterized protein OS	1.09955
A0A1D8PRY3	ATP synthase subunit gamma OS	1.09943
A0A1D8PPZ2	SNAP receptor OS	1.09937
O42825	GTP-binding protein RHO1 OS	1.099
Q5AHD3	Mitochondrial 54S ribosomal protein YmL35 OS	1.0985
Q59TD5	NADH dehydrogenase [ubiquinone] flavoprotein 1, mitochondrial OS	1.09822
A0A1D8PR99	Protein disulfide isomerase OS	1.09808
Q59N43	Signal recognition particle receptor subunit beta OS	1.09742
A0A1D8PSZ0	Ife2p OS	1.09707
Q5A7P8	Uncharacterized protein OS	1.09658
Q5A786	Profilin OS	1.09647
A0A1D8PQ38	Uncharacterized protein OS	1.09614
A0A1D8PPW9	Aminomethyltransferase OS	1.09597
A0A1D8PRE9	Imidazole glycerol phosphate synthase hisHF OS	1.09501
A0A1D8PN37	Uncharacterized protein OS	1.09458
P30418	Glycylpeptide N-tetradecanoyltransferase OS	1.09425
Q9HGT6	Serine--tRNA ligase, cytoplasmic OS	1.09381
A0A1D8PR97	Glucose-induced degradation complex subunit OS	1.09367
A0A1D8PLR7	NADPH--cytochrome P450 reductase OS	1.09362
P82610	5-methyltetrahydropteroyltriglutamate--homocysteine methyltransferase OS	1.09358
Q5ADT4	Glycerol 2-dehydrogenase (NADP(+)) OS	1.09352
Q5AGZ7	Ribosomal 60S subunit protein L5 OS	1.09315
A0A1D8PJD2	Deoxyhypusine synthase OS	1.09311
A0A1D8PJP4	Alanine transaminase OS	1.09297
Q5A7L9	Hgt19p OS	1.0924
A0A1D8PQV7	Uncharacterized protein OS	1.09209
Q5ADU3	Eukaryotic translation initiation factor 3 subunit H OS	1.09172
A0A1D8PID4	Hydroxyacylglutathione hydrolase OS	1.09153
A0A1D8PTB5	Succinate--CoA ligase [ADP-forming] subunit beta, mitochondrial OS	1.0914
A0A1D8PJR3	Uncharacterized protein OS	1.09123
Q59YH1	Glucosamine_iso domain-containing protein OS	1.09121
A0A1D8PKH5	Uracil-DNA glycosylase OS	1.09105
A0A1D8PS16	Phenylalanine--tRNA ligase subunit beta OS	1.09061
A0A1D8PGV8	Uncharacterized protein OS	1.08975
Q96W54;P0CU35	40S ribosomal protein S22-A OS;40S ribosomal protein S22-B OS	1.08968
Q59KZ3	Uridylate kinase OS	1.08936
Q5AMT2	Glucan 1,3-beta-glucosidase BGL2 OS	1.08886
Q5AKA5	Cys-Gly metallodipeptidase DUG1 OS	1.0885
Q5A943	Protein-arginine omega-N methyltransferase OS	1.08844
Q5A315	Uncharacterized protein OS	1.08833
A0A1D8PM15	WW domain-containing protein OS	1.08808
A0A1D8PFH5	Sortilin OS	1.08735
Q59WJ7	Uncharacterized protein OS	1.08728
A0A1D8PLS9	Uncharacterized protein OS	1.08705
A0A1D8PK43	Ribosomal 60S subunit protein L18A OS	1.08678
A0A1D8PNQ6	Ribosomal 40S subunit protein S25B OS	1.08678
P83777	Inorganic pyrophosphatase OS	1.08663
Q59RL1	Amino acid transporter OS	1.08628
A0A1D8PI15	Ribosomal 40S subunit protein S10A OS	1.08605
A0A1D8PM63	Uncharacterized protein OS	1.08589
A0A1D8PQ95	ATP-binding cassette transporter OS	1.0855
A0A1D8PJC7	Uncharacterized protein OS	1.08547
Q5ADQ6	40S ribosomal protein S12 OS	1.08537
Q5A4X7	Ribose phosphate diphosphokinase subunit OS	1.08525
Q5AGF9	Pyridoxal 5-phosphate synthase OS	1.08515
A0A1D8PSY1	Glutamine synthetase OS	1.08485
A0A1D8PPL1	Histone acetyltransferase OS	1.08464
A0A1D8PG20	Bifunctional 2-aminoadipate transaminase/aromatic-amino-acid:2-oxoglutarate transaminase OS	1.08452
Q5AA50	Nuclear protein localization protein 4 OS	1.08414
Q59PV8	ATP synthase subunit d, mitochondrial OS	1.0832
A0A1D8PFY5	Putative Xaa-Pro dipeptidase OS	1.08264
A0A1D8PGB7	Epsin OS	1.08264
P53698	Cytochrome c OS	1.08263
A0A1D8PDC4	ATP synthase subunit alpha OS	1.08222
Q59P43	GTP-binding nuclear protein OS	1.0822
Q5AIA2	Homoserine dehydrogenase OS	1.0818
Q59NX9;P0CU37	Diphthine methyl ester synthase 1 OS;Diphthine methyl ester synthase 2 OS	1.08168
A0A1D8PTH3	Alpha-ketoglutarate dehydrogenase OS	1.08126
A0A1D8PS50	Ras family GTPase OS	1.08113
Q5A893	F-actin-capping protein subunit alpha OS	1.08093
A0A1D8PRF3	Uncharacterized protein OS	1.08041
Q5ALY5	Uncharacterized protein OS	1.0796
Q59N40	Aspartate aminotransferase OS	1.07954
A0A1D8PM41	Ribosomal 60S subunit protein L22B OS	1.07952
Q5A7M3	Kynurenine 3-monooxygenase OS	1.07949
A0A1D8PMA9	Uncharacterized protein OS	1.07938
A0A1D8PMG9	PH domain-containing protein OS	1.07926
Q59WG6	Aspartyl aminopeptidase OS	1.07924
Q5A2T3	Blm3p OS	1.07892
A0A1D8PMS7	Exocyst subunit OS	1.07874
A0A1D8PEH5	Alternative oxidase OS	1.07825
Q59Y21	E3 ubiquitin-protein ligase OS	1.07822
Q5A4E2	ATP-dependent RNA helicase DED1 OS	1.07821
Q59XQ1	3(2),5-bisphosphate nucleotidase 2 OS	1.07745
Q5AI86	Eukaryotic translation initiation factor 3 subunit I OS	1.07736
Q59Q46	Inosine-5-monophosphate dehydrogenase OS	1.07725
A0A1D8PHQ0	Exosome non-catalytic core subunit OS	1.07718
A0A1D8PNB4	Dopey_N domain-containing protein OS	1.07611
A0A1D8PIJ8	Sulfurtransferase OS	1.07601
Q5A302	Endoplasmic reticulum vesicle protein 25 OS	1.07553
A0A1D8PKJ4	Saccharopine dehydrogenase (NADP+, L-glutamate-forming) OS	1.07547
Q59SM8	Trifunctional formate-tetrahydrofolate ligase/methenyltetrahydrofolate cyclohydrolase/methylenetetrahydrofolate dehydrogenase OS	1.07518
A0A1D8PH31	TATA-binding protein-associated factor OS	1.07486
Q5AGD1	Acyl-protein thioesterase 1 OS	1.07458
A0A1D8PTJ6	Protein kinase domain-containing protein OS	1.07452
A0A1D8PRR4	Trans-hexaprenyltranstransferase OS	1.07442
A0A1D8PIF1	SAP domain-containing protein OS	1.07442
A0A1D8PHD8	DNA-directed RNA polymerase core subunit OS	1.07427
A0A1D8PGJ9	Uncharacterized protein OS	1.07398
Q5A915	Uncharacterized protein OS	1.07367
A0A1D8PFG4	60S ribosomal protein L27 OS	1.07364
A0A1D8PH17	V-type proton ATPase subunit F OS	1.07342
Q5A3M6	GPI ethanolamine phosphate transferase 1 OS	1.07332
Q5A7K0	40S ribosomal protein S24 OS	1.0729
Q59NB8	Leucine aminopeptidase 2 OS	1.07184
Q59T94	Uncharacterized protein OS	1.07149
A0A1D8PNM2	Protein transport protein sec16 OS	1.07122
A0A1D8PJ80	Serine/threonine-protein phosphatase OS	1.07098
Q5ADU2	Lysine--tRNA ligase OS	1.07096
A0A1D8PMW6	Cofilin OS	1.07081
A0A1D8PCJ0	Uncharacterized protein OS	1.07046
A0A1D8PJI7	Medium-chain fatty acid-CoA ligase OS	1.06989
A0A1D8PGS5	Isocitrate dehydrogenase [NAD] subunit, mitochondrial OS	1.06931
A0A1D8PJE0	Metalloaminopeptidase OS	1.06924
A0A1D8PJ73	Ali1p OS	1.06834
A0A1D8PU10	Nuo1p OS	1.06825
O13426	Serine hydroxymethyltransferase, cytosolic OS	1.06811
P46273	Phosphoglycerate kinase OS	1.06639
A0A1D8PPY6	Uncharacterized protein OS	1.06595
A0A1D8PKZ5	Uncharacterized protein OS	1.06558
A0A1D8PTR7	Tropomyosin OS	1.06551
A0A1D8PNG6	UDP-N-acetylglucosamine diphosphorylase OS	1.06527
Q5AFA2	Extracellular glycosidase CRH11 OS	1.06497
Q5AF44	Peroxiredoxin OS	1.06495
Q8NJN3	Acetyl-coenzyme A synthetase 2 OS	1.06494
A0A1D8PQ26	Adenosine kinase OS	1.0649
A0A1D8PF62	Phospholipase OS	1.06461
A0A1D8PDX5	Isoleucine biosynthesis protein OS	1.06453
A0A1D8PTI9;A0A1D8PTF4	Rgd3p OS;Uncharacterized protein OS	1.0644
A0A1D8PCP6	Age3p OS	1.06429
A0A1D8PU44	Mss51p OS	1.06383
Q5A6A1	Ribosomal 60S subunit protein L24A OS	1.06383
Q5AHG6	Serine/threonine-protein kinase SCH9 OS	1.06339
A0A1D8PR80	Ran guanyl-nucleotide exchange factor OS	1.06326
Q5A222	NADH-ubiquinone oxidoreductase OS	1.06315
Q59VR3	FK506-binding protein 3 OS	1.06315
A0A1D8PPX6	Uncharacterized protein OS	1.06309
Q5AJ90	Fox3p OS	1.06298
Q5AJX7	PH domain-containing protein OS	1.06287
Q59YG7	TUG-UBL1 domain-containing protein OS	1.06265
A0A1D8PFW9	Sphingolipid transporter OS	1.06228
P39827	Cell division control protein 10 OS	1.06196
Q59T35	Osm1p OS	1.06177
A0A1D8PU17	Lysophospholipase OS	1.06177
Q5ANA8	Metacaspase-1 OS	1.06167
Q5A860	Translationally-controlled tumor protein homolog OS	1.06158
Q5AF38	Alpha-mannosidase OS	1.06112
P30575	Enolase 1 OS	1.06056
Q59R99	V-type proton ATPase subunit a OS	1.06015
Q5ANK2	Protein kinase C OS	1.06002
A0A1D8PDL7	Uncharacterized protein OS	1.05988
Q5A0E2	Exportin-T OS	1.05981
Q59QC6	Assembly factor CBP4 OS	1.05942
A0A1D8PDK6	6,7-dimethyl-8-ribityllumazine synthase OS	1.05939
A0A1D8PMM2	GYF domain-containing protein OS	1.05854
A0A1D8PTA6	Uncharacterized protein OS	1.05811
A0A1D8PK69	Uso6p OS	1.05774
A0A1D8PL99	40S ribosomal protein S6 OS	1.0577
A0A1D8PNY8	Ubiquitin carboxyl-terminal hydrolase OS	1.05687
P46614	Pyruvate kinase OS	1.05681
Q59X49	Stress protein DDR48 OS	1.05675
Q59RK1	Putative Rab GTPase-binding protein OS	1.05661
A0A1D8PD61	Succinate dehydrogenase [ubiquinone] cytochrome b small subunit OS	1.0564
A0A1D8PCT4	Phenylalanine--tRNA ligase subunit alpha OS	1.05504
P83782	Cytochrome b-c1 complex subunit 2, mitochondrial OS	1.05502
Q5AGV4	Eukaryotic translation initiation factor 3 subunit B OS	1.05495
A0A1D8PHI0	Replication factor C subunit 1 OS	1.05401
Q5ADR1	Bifunctional precorrin-2 dehydrogenase/sirohydrochlorin ferrochelatase OS	1.05391
Q59S64	Serine/threonine protein kinase OS	1.05387
O42817	40S ribosomal protein S0 OS	1.05369
Q5AD02	Allantoicase OS	1.05366
A0A1D8PQ55	Uncharacterized protein OS	1.05297
A0A1D8PHC9	Aspartate transaminase OS	1.05278
A0A1D8PHY7	AB hydrolase-1 domain-containing protein OS	1.05262
Q59RQ4	Mitochondrial 54S ribosomal protein YmL8 OS	1.05241
Q5A5A0	Thioredoxin peroxidase OS	1.0524
Q59KV8	Lipid-binding protein OS	1.05225
A0A1D8PHU6	Putative phosphoric monoester hydrolase OS	1.05217
A0A1D8PEY9	Ribosomal 40S subunit protein S17B OS	1.05216
Q5A0J3	Sphingosine hydroxylase OS	1.05155
Q5APT8	ATP-dependent RNA helicase DBP3 OS	1.05138
Q5ABS1	Cytochrome b-c1 complex subunit 7 OS	1.05067
A0A1D8PMV9	Threonine--tRNA ligase OS	1.05046
Q5AMN0	Proliferating cell nuclear antigen OS	1.05019
Q5AB87	Ribosomal 60S subunit protein L16A OS	1.05012
Q5A8K2	Alanine--tRNA ligase OS	1.04979
A0A1D8PU46	snoRNP complex protein OS	1.04938
Q5AL34	Psa2p OS	1.04916
A0A1D8PU67	Proteasome core particle subunit beta 2 OS	1.04895
A0A1D8PF08	Ribosomal 60S subunit protein L2A OS	1.0485
A0A1D8PJK3	Putative metallocarboxypeptidase OS	1.04839
Q5A8Z9	Uncharacterized protein OS	1.04821
Q59M49	mRNA-binding ribosome synthesis protein OS	1.04815
Q5ACX4	Replication protein A subunit OS	1.04808
A0A1D8PCV7	L-aminoadipate-semialdehyde dehydrogenase OS	1.04762
A0A1D8PMN4	Syntaxin-binding protein OS	1.04647
A0A1D8PG62	Npl6p OS	1.04606
A0A1D8PSV5	Ribosomal 40S subunit protein S3 OS	1.04565
Q59PR9	Transcriptional regulator HMO1 OS	1.04562
A0A1D8PQT4	Translation initiation factor eIF2B subunit alpha OS	1.04539
A0A1D8PK61	Ribosomal 40S subunit protein S19A OS	1.04461
A0A1D8PN01	Sam51p OS	1.04433
A0A1D8PDK7	Uncharacterized protein OS	1.04389
A0A1D8PFK5	Chitin synthase OS	1.04385
Q874I4	Dihydroorotate dehydrogenase (quinone), mitochondrial OS	1.04348
Q5AI97	Mitochondrial genome maintenance protein MGM101 OS	1.04334
Q5AH25	Exocyst complex protein EXO70 OS	1.04323
A0A1D8PPH3	Glutaredoxin domain-containing protein OS	1.04298
Q59T30	Uncharacterized protein OS	1.04291
Q5ACY8	4a-hydroxytetrahydrobiopterin dehydratase OS	1.04265
Q59T80	Carnitine O-acetyltransferase OS	1.04235
A0A1D8PJD7	GTPase-activating protein OS	1.04218
A0A1D8PMR6	Zrt1p OS	1.0421
Q5AKV6	Pdx1p OS	1.04182
A0A1D8PE67	Bifunctional aminoimidazole ribotide synthase/glycinamide ribotide synthase OS	1.04177
Q5A3J2	Uncharacterized protein OS	1.0417
Q5AK43	OBG-type G domain-containing protein OS	1.04156
Q59W44	Mitochondrial import inner membrane translocase subunit TIM50 OS	1.04124
Q5A0J9	Enhancer of translation termination 1 OS	1.04073
Q59N80	Inosine triphosphate pyrophosphatase OS	1.0405
A0A1D8PSW1	Pex14p OS	1.04027
A0A1D8PCU5	Uncharacterized protein OS	1.03988
A0A1D8PP14	Ribosomal 60S subunit protein L43A OS	1.03978
A0A1D8PGL8	Zn(2+) transporter OS	1.0397
A0A1D8PH96	Rho family GTPase OS	1.03934
Q5A995	Mci4p OS	1.03863
Q5A0M4	Elongation factor 2 OS	1.03862
A0A1D8PF48	Erp5p OS	1.03792
Q5A7Q5	NEDD8-conjugating protein OS	1.03792
Q5ACI8	Peptidyl-prolyl cis-trans isomerase D OS	1.03788
A0A1D8PU09	Uncharacterized protein OS	1.03774
P34948	Mannose-6-phosphate isomerase OS	1.03709
Q5ADP3	Transcription regulator OS	1.03667
A0A1D8PIG5	Co-chaperone OS	1.03647
A0A1D8PQE3	PKS_ER domain-containing protein OS	1.03642
Q59QN7	Succinate dehydrogenase [ubiquinone] iron-sulfur subunit, mitochondrial OS	1.03623
Q59S06	Nucleolar protein 58 OS	1.03613
A0A1D8PQM5	Uncharacterized protein OS	1.03584
Q59WW8	Glutathione peroxidase OS	1.03574
Q5AEN2	Ribosomal 60S subunit protein L9B OS	1.03562
Q59ZE0	F1F0 ATP synthase subunit 4 OS	1.03527
A0A1D8PI71	Bifunctional farnesyl-diphosphate farnesyltransferase/squalene synthase OS	1.03505
A0A1D8PRI2	Putative serine/threonine protein kinase OS	1.03487
Q5A006	Coatomer subunit zeta OS	1.03422
Q5AME2	Pentafunctional AROM polypeptide OS	1.03397
Q5AEF2	Protein transport protein SEC13 OS	1.03323
A0A1D8PEV5	Phosphatidylinositol-3-phosphatase OS	1.03316
A0A1D8PRL8	Aminotran_1_2 domain-containing protein OS	1.03312
A0A1D8PKX3	V-type proton ATPase subunit OS	1.03305
Q5A4M2	Malate dehydrogenase (Oxaloacetate-decarboxylating) OS	1.03302
A0A1D8PCX8	60S ribosomal protein L6 OS	1.03298
A0A1D8PSU2	Pyridoxamine-phosphate oxidase OS	1.03248
A0A1D8PLH0	Phosphomevalonate kinase OS	1.03201
Q5A2A7	Metalloendopeptidase OS	1.032
A0A1D8PS38	H(+)-transporting V1 sector ATPase subunit E OS	1.03178
P25997	Elongation factor 3 OS	1.03142
A0A1D8PRB9	Arf family guanine nucleotide exchange factor OS	1.03128
Q59U85	V-type proton ATPase subunit G OS	1.03122
Q59X24	Exopolyphosphatase OS	1.03092
A0A1D8PM75	Ribosomal 60S subunit protein L30 OS	1.03082
A0A1D8PN05	Nrd1 complex RNA-binding subunit OS	1.03078
Q59WG0	Adenosine 5-monophosphoramidase OS	1.0305
Q5AIB8	Ribosomal 60S subunit protein L10 OS	1.03028
Q59W54	SUMO family protein OS	1.03027
A0A1D8PNP6	Nucleoporin OS	1.03014
A0A1D8PRQ1	Phosphoribosylaminoimidazolesuccinocarboxamide synthase OS	1.03012
P0CH96	Adenylosuccinate synthetase OS	1.02993
Q5AI87	Carboxymethylenebutenolidase OS	1.02905
Q5A500	Adenylyl-sulfate kinase OS	1.02885
A0A1D8PE30	Pyridoxal phosphate homeostasis protein OS	1.02833
A0A1D8PUA6	DNA-directed RNA polymerase subunit OS	1.02787
A0A1D8PMH6	Tryptophan synthase OS	1.02759
A0A1D8PLE6	Uncharacterized protein OS	1.02754
A0A1D8PN83	Ribosomal 40S subunit protein S11A OS	1.02737
A0A1D8PDD1	Lipid-binding protein OS	1.0267
P0CY33	Cell division control protein 42 homolog OS	1.02667
A0A1D8PRZ8	Type 2C protein phosphatase OS	1.02653
Q59Z25	Mitochondrial nucleoid protein OS	1.02646
P43065	Saccharopine dehydrogenase [NAD(+), L-lysine-forming] OS	1.02622
Q59VF4	Histone acetyltransferase type B catalytic subunit OS	1.0261
Q5ADP0	Histone deacetylase OS	1.02575
Q5AKX2	Fumarate reductase OS	1.02572
Q5A8X6	Succinate--CoA ligase [ADP-forming] subunit alpha, mitochondrial OS	1.0257
Q59ZG1	GOLD domain-containing protein OS	1.02569
Q59Z50	Spermidine synthase OS	1.02552
Q59WC0	Copper chaperone OS	1.0253
A0A1D8PDB0	Proteasome regulatory particle lid subunit OS	1.02527
Q59L12	Agglutinin-like protein 3 OS	1.02465
A0A1D8PFV1	Ribosomal 60S subunit protein L4B OS	1.02456
A0A1D8PF68	S-adenosylmethionine synthase OS	1.02454
A0A1D8PRK4	Ufe1p OS	1.02431
A0A1D8PS56	Omega-class glutathione transferase OS	1.02416
A0A1D8PTI7	40S ribosomal protein S27 OS	1.02399
A0A1D8PNW6	Uncharacterized protein OS	1.02398
Q5A516	ADP/ATP carrier protein OS	1.02366
Q5A4W7	Fatty acid synthase subunit beta OS	1.02358
A0A1D8PCZ5	Uncharacterized protein OS	1.02335
Q5A1E8	Succinate dehydrogenase [ubiquinone] flavoprotein subunit, mitochondrial OS	1.02323
Q59VX7	Karyopherin beta OS	1.02289
Q59VN4	Histone H4 OS	1.02286
A0A1D8PSC5	Ribosomal 60S subunit protein L28 OS	1.02242
A0A1D8PPG7	Ketol-acid reductoisomerase, mitochondrial OS	1.02205
A0A1D8PD25	Age1p OS	1.02191
A0A1D8PJG1	Guanine nucleotide-binding protein subunit alpha OS	1.02156
A0A1D8PTW6	3-hydroxy-3-methylglutaryl coenzyme A synthase OS	1.02098
Q5A8Z2	UBA domain-containing protein OS	1.02078
A0A1D8PJ76	Uncharacterized protein OS	1.02059
Q5A4L1	Uncharacterized protein OS	1.02057
A0A1D8PFV4	mRNA-binding protein OS	1.02019
A0A1D8PLF7	Uncharacterized protein OS	1.02002
O43101	H/ACA ribonucleoprotein complex subunit CBF5 OS	1.01885
A0A1D8PH21	60S ribosomal protein L36 OS	1.01884
A0A1D8PFR4	Actin OS	1.0188
P0CB54	ATPase GET3 OS	1.01851
A0A1D8PQS0	60S acidic ribosomal protein P0 OS	1.0184
A0A1D8PF56	H/ACA ribonucleoprotein complex subunit OS	1.01837
A0A1D8PP60	Uncharacterized protein OS	1.018
A0A1D8PEF8	Frequenin OS	1.01756
Q5ALK3	Ribose phosphate diphosphokinase subunit OS	1.01748
A0A1D8PNN8	Cam1-1p OS	1.01738
A0A1D8PQD7	Pex11p OS	1.01701
Q5AI37	Probable metalloprotease ARX1 OS	1.01696
Q5AD31	GFO_IDH_MocA domain-containing protein OS	1.01682
A0A1D8PJW1	V-SNARE protein OS	1.01675
Q5AK16	T-complex protein 1 subunit gamma OS	1.01663
A0A1D8PMU2	Uncharacterized protein OS	1.0166
A0A1D8PK65	Fatty acid synthase subunit alpha OS	1.0165
A0A1D8PSA9	Phosphoglucomutase OS	1.01629
Q59VG1	Homocitrate synthase OS	1.01625
A0A1D8PK71	HABP4_PAI-RBP1 domain-containing protein OS	1.0162
P87220	V-type proton ATPase subunit D OS	1.01618
Q5A9X7	Arp9p OS	1.01575
A0A1D8PRH3	Ume1p OS	1.01564
P87020	pH-regulated antigen PRA1 OS	1.01555
A0A1D8PMC5	Aromatic-amino-acid:2-oxoglutarate transaminase OS	1.01545
Q59MZ5	Phosphoribosylformylglycinamidine synthase OS	1.01508
A0A1D8PSN8	rRNA (Cytosine-C5-)-methyltransferase OS	1.01453
A0A1D8PTU9	Protein-serine/threonine kinase OS	1.01435
Q59T95	Cystathionine beta-synthase OS	1.01423
A0A1D8PE77	Ubiquitin-activating enzyme E1-like OS	1.0141
A0A1D8PD39	3-hydroxy-3-methylglutaryl coenzyme A reductase OS	1.01399
A0A1D8PP79	WD_REPEATS_REGION domain-containing protein OS	1.01384
O74161	Chitin biosynthesis protein CHS5 OS	1.01384
Q5AMT7	Bfr1p OS	1.01364
Q5AK53	ATP-dependent 6-phosphofructokinase OS	1.01357
A0A1D8PPE0	Ribosomal 40S subunit protein S13 OS	1.01321
A0A1D8PHW1	Ribosomal 60S subunit protein L11B OS	1.01316
Q59TZ8;Q59RR7	Phosphotransferase OS;Phosphotransferase OS	1.01311
Q59KY8	Serine/threonine-protein phosphatase SIT4 OS	1.01291
A0A1D8PHY1	Meiotic recombination directing protein OS	1.01243
A0A1D8PS91	FG-nucleoporin OS	1.01242
Q5A9D9	Homoisocitrate dehydrogenase OS	1.01233
Q59X29	Proteasome regulatory particle base subunit OS	1.01214
Q5AAW3	ATP-dependent RNA helicase DHH1 OS	1.0114
A0A1D8PH78	Bifunctional (2E,6E)-farnesyl diphosphate synthase/dimethylallyltranstransferase OS	1.01122
A0A1D8PFL9	Ribosomal 60S subunit protein L14B OS	1.01024
Q59NN8	Hsp70 nucleotide exchange factor FES1 OS	1.00989
Q5A109;Q5ADS0	Ubiquitin-ribosomal 40S subunit protein S31 fusion protein OS;Ubiquitin OS	1.00945
A0A1D8PES3	Ran GTPase-binding protein OS	1.00901
Q59Y37	Pst2p OS	1.00893
Q5ADT9	37S ribosomal protein S10, mitochondrial OS	1.00882
A0A1D8PU56	Long-chain fatty acid-CoA ligase OS	1.00821
P40910	40S ribosomal protein S1 OS	1.00778
O93827	Mannose-1-phosphate guanyltransferase OS	1.00759
Q5A2T2	ATP-binding cassette family ATPase OS	1.00753
Q59Z65	Proteasome core particle subunit beta 5 OS	1.00653
Q5A389	Ribosomal 40S subunit protein S20 OS	1.00648
A0A1D8PG45	Uncharacterized protein OS	1.00644
Q59L72	GPI-anchored protein 52 OS	1.00629
Q59MN0	Vacuolar protein 8 OS	1.00591
Q59ZH1	4HBT domain-containing protein OS	1.00572
Q5A7N3	Mitochondrial zinc maintenance protein 1, mitochondrial OS	1.00559
Q59ZV5	Eukaryotic translation initiation factor 3 subunit G OS	1.00553
Q5ABA2	Survival factor 1 OS	1.0055
A0A1D8PHU0	Mitochondrial 54S ribosomal protein MRPL50 OS	1.00539
Q92209	Homoserine kinase OS	1.00536
A0A1D8PMT8	Mitochondrial 54S ribosomal protein MRPL1 OS	1.00525
A0A1D8PJ01	Plasma membrane ATPase OS	1.00524
A0A1D8PRZ3	Putative proline--tRNA ligase OS	1.00514
Q5AIA0	Tom20p OS	1.00509
A0A1D8PIF6	Sulfite reductase subunit alpha OS	1.00494
A0A1D8PKZ3	ATP-dependent RNA helicase OS	1.00489
Q92410	Alpha,alpha-trehalose-phosphate synthase [UDP-forming] OS	1.00476
A0A1D8PSA5	Dolichyl-phosphate beta-glucosyltransferase OS	1.00466
Q5A5Q8;A0A1D8PCI6	40S ribosomal protein S4 OS;40S ribosomal protein S4 OS	1.00438
A0A1D8PKC3	Translation elongation factor EF1B gamma OS	1.00421
A0A1D8PHR2	Uncharacterized protein OS	1.00401
Q5AB86	2-isopropylmalate synthase OS	1.0038
Q59NH3	Yhm2p OS	1.00316
Q5ABB0	Putative AAA family ATPase OS	1.00306
A0A1D8PKY7	Histidine biosynthesis trifunctional protein OS	1.00275
Q5A967	Carnitine:acyl carnitine antiporter OS	1.00245
A0A1D8PL15	D-arabinose 1-dehydrogenase (NAD(P)(+)) OS	1.00222
Q5A513	E2 ubiquitin-conjugating protein OS	1.00209
Q5A1M1	Tfs1p OS	1.00177
Q5ABB2	Lactoylglutathione lyase OS	1.00166
Q5AFA8	Abp1p OS	1.00164
Q5A3K7	D-3-phosphoglycerate dehydrogenase OS	1.00117
Q5A9E7	TPR_REGION domain-containing protein OS	1.0009
Q59QB9	Non-specific serine/threonine protein kinase OS	1.00085
P83783	Adenosylhomocysteinase OS	1.00083
A0A1D8PH13	Translation initiation factor eIF2B subunit beta OS	1.00077
A0A1D8PTZ1	Uncharacterized protein OS	1.00033
A0A1D8PLD7	DLH domain-containing protein OS	1.00027
A0A1D8PIW1	Etr1p OS	1.00013
A0A1D8PLC6	Putative methyltransferase OS	-1.00006
A0A1D8PIA6	Slp2p OS	-1.00041
Q5A2K5	L-type lectin-like domain-containing protein OS	-1.00042
A0A1D8PMB7	Oxidative DNA demethylase OS	-1.00048
Q5A397	Hsp70 family ATPase OS	-1.00081
Q5A879	Sphingosine N-acyltransferase OS	-1.00092
A0A1D8PEZ3	Uncharacterized protein OS	-1.00122
A0A1D8PCL1	High-affinity glucose transporter 1 OS	-1.00124
Q5AJB7	Cullin OS	-1.00129
Q5AAR2	Uncharacterized protein OS	-1.00138
Q5AND8	Ubiquitin-ubiquitin ligase OS	-1.00216
Q5APC0	Golgi apparatus membrane protein TVP18 OS	-1.00227
Q59X67	Enhanced filamentous growth protein 1 OS	-1.00281
A0A1D8PPB2	Uncharacterized protein OS	-1.00283
Q59K70	Hydrolase_4 domain-containing protein OS	-1.00303
Q5ADP5	ADP-ribose diphosphatase OS	-1.00303
Q59X89	Rab family GTPase OS	-1.00315
Q5AI14	Trehalose-phosphatase OS	-1.00331
A0A1D8PM53	Reticulon-like protein OS	-1.00364
A0A1D8PMQ4	Proteasome regulatory particle base subunit OS	-1.00366
Q5A5V6	Pyruvate dehydrogenase E1 component subunit beta OS	-1.00377
A0A1D8PDA6	Cyclin-dependent serine/threonine-protein kinase OS	-1.0039
A0A1D8PE13	Chromatin-remodeling ATPase OS	-1.00395
O74189	Dolichyl-phosphate-mannose--protein mannosyltransferase 1 OS	-1.00414
Q59UF7	Aspartate--tRNA ligase OS	-1.00455
Q5AJF7	Ribosomal 60S subunit protein L12A OS	-1.00462
Q59P03	NADH-cytochrome b5 reductase 1 OS	-1.00478
P79023	Phospho-2-dehydro-3-deoxyheptonate aldolase, tyrosine-inhibited OS	-1.00481
Q59X88	NMT1 domain-containing protein OS	-1.00485
Q5ANL6	13 kDa ribonucleoprotein-associated protein OS	-1.00489
A0A1D8PDC7	Uncharacterized protein OS	-1.00492
A0A1D8PSS1	Chromatin modification protein OS	-1.00519
P46586	ATP phosphoribosyltransferase OS	-1.00528
Q5AJB1	V-type proton ATPase catalytic subunit A OS	-1.00535
A0A1D8PH73	Uncharacterized protein OS	-1.00568
A0A1D8PI93	Proteasome regulatory particle base subunit OS	-1.0058
A0A1D8PDT3	Ribosomal 40S subunit protein S14B OS	-1.00608
Q5A6Q0	Uncharacterized protein OS	-1.0065
A0A1D8PNG9	Threonine synthase OS	-1.00653
A0A1D8PRH6	Proteasome endopeptidase complex OS	-1.00688
Q59KZ1	Aminopeptidase 2 OS	-1.00692
A0A1D8PR90	Uncharacterized protein OS	-1.00701
P87163	Translation initiation factor eIF-2B subunit epsilon OS	-1.00729
Q5A473	Gvp36p OS	-1.00789
A0A1D8PT83	Uncharacterized protein OS	-1.00789
A0A1D8PE45	Nicotinate-nucleotide pyrophosphorylase [carboxylating] OS	-1.00824
A0A1D8PT36	Mhp1p OS	-1.00845
A0A1D8PEY6	Tricalbin OS	-1.00848
P83776	Hexokinase-2 OS	-1.00874
A0A1D8PIB2	Asparagine synthase (Glutamine-hydrolyzing) 2 OS	-1.00904
Q59LZ9	Tom22p OS	-1.0093
A0A1D8PC56	Uncharacterized protein OS	-1.00937
A0A1D8PQ89	Mitochondrial 37S ribosomal protein MRP4 OS	-1.00995
Q5APF2	GMP synthase [glutamine-hydrolyzing] OS	-1.00996
A0A1D8PFM0	DUF4149 domain-containing protein OS	-1.01006
A0A1D8PU61	S-(hydroxymethyl)glutathione dehydrogenase OS	-1.01046
Q59K86	3-hydroxyanthranilate 3,4-dioxygenase OS	-1.01048
A0A1D8PE41	Ist2p OS	-1.0108
A0A1D8PLK1	Proteasome core particle subunit beta 6 OS	-1.01087
Q5A762	Multiple drug resistance-associated protein-like transporter 1 OS	-1.01095
Q59T44	40S ribosomal protein S8 OS	-1.01102
P0CY31	Ras-related protein SEC4 OS	-1.01139
Q5A1Z1	Mitochondrial 37S ribosomal protein MRP21 OS	-1.01161
Q5AML3	Oxidoreductase OS	-1.01164
Q59RH5	Histone acetyltransferase type B subunit 2 OS	-1.01165
A0A1D8PQL8	Glutamate--tRNA ligase OS	-1.01228
A0A1D8PQ54	Uncharacterized protein OS	-1.0123
A0A1D8PDI5	Ubiquitin-binding protein OS	-1.01232
Q59U59	Proteinase A OS	-1.0124
A0A1D8PRI0	Nicotinate phosphoribosyltransferase OS	-1.0128
A0A1D8PEM5	Isocitrate dehydrogenase [NAD] subunit, mitochondrial OS	-1.01294
Q59YH4	T-complex protein 1 subunit eta OS	-1.01318
A0A1D8PEA9	TOG domain-containing protein OS	-1.0132
Q59Z12	Chaperonin-containing T-complex subunit OS	-1.01325
Q5ACK7	ATP-dependent RNA helicase DRS1 OS	-1.01328
Q59XV1	Calmodulin-dependent protein kinase OS	-1.01332
Q5API4	MFS domain-containing protein OS	-1.01343
Q5AG89	Thioredoxin reductase OS	-1.01404
A0A1D8PRP9	Mitochondrial 54S ribosomal protein YmL16 OS	-1.01406
A0A1D8PJB5	Beta-glucosidase OS	-1.01426
A0A1D8PS03	Anthranilate synthase OS	-1.01436
Q5AD78	Mannan endo-1,6-alpha-mannosidase DCW1 OS	-1.01449
Q59M32	Mitochondrial 54S ribosomal protein YmL15 OS	-1.01459
A0A1D8PGI8	Phospho-2-dehydro-3-deoxyheptonate aldolase OS	-1.01506
Q5A0W0	Imp2p OS	-1.01528
Q59S81	Serine/threonine/tyrosine protein kinase OS	-1.0154
Q5AGF6	Translation initiation factor eIF2 subunit gamma OS	-1.01567
A0A1D8PNA8	Proteasome regulatory particle lid subunit OS	-1.01568
Q5AP79	Mir1p OS	-1.01612
Q5A868	Phosphopantothenoylcysteine decarboxylase complex subunit OS	-1.01615
Q5A8H8	Pbp2p OS	-1.01639
A0A1D8PIF8	Leu42p OS	-1.01671
Q5A330	Pex19p OS	-1.01713
Q3MNT0	Transcription elongation factor SPT6 OS	-1.01748
Q59TS4	Chorismate mutase OS	-1.01781
O94083	Eukaryotic translation initiation factor 5A OS	-1.01797
Q59R18	Asparagine--tRNA ligase OS	-1.01815
P53704	Glutamine--fructose-6-phosphate aminotransferase [isomerizing] OS	-1.01858
A0A1D8PGY8	Ribosomal 40S subunit protein S9B OS	-1.01862
A0A1D8PL84	PINc domain-containing protein OS	-1.01867
Q5AGX8	Acetyltransferase component of pyruvate dehydrogenase complex OS	-1.01887
A0A1D8PR39	Peroxiredoxin OS	-1.01954
A0A1D8PMU9	Inositol hexakisphosphate and diphosphoinositol-pentakisphosphate kinase OS	-1.0196
A0A1D8PCQ3	Eukaryotic translation initiation factor 2A OS	-1.0196
Q5AHB1	Actin cytoskeleton-regulatory complex protein PAN1 OS	-1.01972
Q9Y7F0;P0CU34	Peroxiredoxin TSA1-A OS;Peroxiredoxin TSA1-B OS	-1.01974
A0A1D8PHF5	Ribosomal 60S subunit protein L31B OS	-1.01991
A0A1D8PQM1	Single-stranded telomeric DNA-binding/mRNA-binding protein OS	-1.02023
Q5A3V6	3,4-dihydroxy-2-butanone 4-phosphate synthase OS	-1.02025
A0A1D8PRB4	Uncharacterized protein OS	-1.02037
Q5ADU9	Protein serine/threonine phosphatase OS	-1.02042
Q5AP53	Serine/threonine-protein kinase CBK1 OS	-1.02043
A0A1D8PS12	Leucine--tRNA ligase OS	-1.02046
Q5AJX0	Histidine--tRNA ligase OS	-1.02059
Q5A678	Ssz1p OS	-1.0207
A0A1D8PH55	4-aminobutyrate transaminase OS	-1.02074
Q9UVJ4	60S ribosomal protein L10a OS	-1.02095
Q5AF98	Zuotin OS	-1.02101
A0A1D8PP04	Bromo domain-containing protein OS	-1.02107
A0A1D8PD57	Rab geranylgeranyltransferase OS	-1.02144
Q5AFP8	Pheromone-processing carboxypeptidase KEX1 OS	-1.02155
A0A1D8PIR2	Gcn1p OS	-1.02197
A0A1D8PQ07	Hpd1p OS	-1.02206
A0A1D8PTI0	mRNA splicing protein OS	-1.02238
A0A1D8PFW3	Uncharacterized protein OS	-1.02277
Q59W33	Glycerol-3-phosphate dehydrogenase [NAD(+)] OS	-1.02283
Q5A5S8	Methylenetetrahydrofolate reductase OS	-1.02285
Q5AP71	Tpk1p OS	-1.02303
Q5AFB3	Tyrosine--tRNA ligase OS	-1.02315
Q5A2A5	Glycine--tRNA ligase OS	-1.02325
A0A1D8PHM2	Nudix hydrolase domain-containing protein OS	-1.02326
O93852	D-arabinono-1,4-lactone oxidase OS	-1.0236
A0A1D8PHC4	PUM-HD domain-containing protein OS	-1.02366
A0A1D8PG16	Ribosomal 60S subunit protein L38 OS	-1.02376
A0A1D8PDL6	Ribosomal 60S subunit protein L7A OS	-1.02393
Q5A744	Protein SDS23 OS	-1.02434
Q59SJ2	Sec63 complex subunit OS	-1.02461
Q59VP1;P48989	Histone H2B.2 OS;Histone H2B.1 OS	-1.02522
Q5A779	GTP-binding protein OS	-1.02532
A0A1D8PL54	Uncharacterized protein OS	-1.0259
A0A1D8PL85	Aspartate aminotransferase OS	-1.02623
A0A1D8PNK3	Trifunctional aldehyde reductase/xylose reductase/glucose 1-dehydrogenase (NADP(+)) OS	-1.02643
Q5A3P4	Tryptophan--tRNA ligase OS	-1.02661
Q5AB84	Uncharacterized protein OS	-1.02681
A0A1D8PDB1	SHNi-TPR domain-containing protein OS	-1.02696
Q5ADN2	Putative phosphomutase OS	-1.02708
O13289	Peroxisomal catalase OS	-1.02722
A0A1D8PG88	Uncharacterized protein OS	-1.02725
A0A1D8PLC9	60S ribosomal protein L20 OS	-1.02757
A0A1D8PGN9	Importin N-terminal domain-containing protein OS	-1.02819
Q59TM0	Oxysterol-binding protein related protein OS	-1.0284
A0A1D8PMU8	Importin subunit alpha OS	-1.0285
A0A1D8PFT9	Rab family GTPase OS	-1.02905
A0A1D8PJK5	D-lactate dehydrogenase OS	-1.02924
Q5A6R2	Bifunctional phosphoribosylaminoimidazolecarboxamide formyltransferase/IMP cyclohydrolase OS	-1.02947
A0A1D8PTV5	Uncharacterized protein OS	-1.02953
A0A1D8PNB3	Putative electron-transferring-flavoprotein dehydrogenase OS	-1.03004
A0A1D8PTY4	Elf1p OS	-1.03005
Q5AL46	Cysteine--tRNA ligase OS	-1.03011
Q5A6R1	Ribosomal protein L15 OS	-1.03012
P31353	Phosphomannomutase OS	-1.03023
A0A1D8PQD2	CCR4-NOT core subunit OS	-1.03032
Q59U06	Serine/threonine-protein phosphatase OS	-1.03055
Q59R20	Proline--tRNA ligase OS	-1.03101
Q5ALV6	40S ribosomal protein S26 OS	-1.03103
Q59US5	Bifunctional cysteine synthase/O-acetylhomoserine aminocarboxypropyltransferase OS	-1.03162
A0A1D8PTR4	Ribosomal 40S subunit protein S29A OS	-1.03165
A0A1D8PHH7	Isocitrate dehydrogenase [NADP] OS	-1.03178
Q59TP1	Cell wall protein RTB1 OS	-1.03184
Q5AK62	Virulence protein SSD1 OS	-1.03224
Q5AML1	Eukaryotic translation initiation factor 3 subunit C OS	-1.03227
A0A1D8PQN6	Uncharacterized protein OS	-1.03233
A0A1D8PKD0	Uncharacterized protein OS	-1.03238
Q5AEI0	Methylenetetrahydrofolate reductase OS	-1.0324
A0A1D8PNS0	Guanylate kinase OS	-1.03256
Q59RP7	54S ribosomal protein L4, mitochondrial OS	-1.03256
Q5AI15	Polyadenylate-binding protein, cytoplasmic and nuclear OS	-1.03256
A0A1D8PMD0	1-(5-phosphoribosyl)-5-[(5-phosphoribosylamino)methylideneamino] imidazole-4-carboxamide isomerase OS	-1.03262
Q59PL9	Eukaryotic translation initiation factor 3 subunit A OS	-1.03278
A0A1D8PQM9	Glutamine--tRNA ligase OS	-1.03297
Q5AJ93	40S ribosomal protein S7 OS	-1.03317
Q5AH58	Sec1p OS	-1.03317
Q59LF2	Alpha-1,3/1,6-mannosyltransferase ALG2 OS	-1.03335
A0A1D8PSR2	tRNA (Cytosine-5-)-methyltransferase OS	-1.03392
A0A1D8PRR7	Acetyl-CoA carboxylase OS	-1.03446
A0A1D8PKL0	Peptidyl-prolyl cis-trans isomerase (Fragment) OS	-1.03485
Q59N76	Exomer complex subunit OS	-1.0349
Q59SU1	Candidapepsin-9 OS	-1.035
A0A1D8PMJ1	RNA-binding GTPase OS	-1.03515
A0A1D8PU69	Thioredoxin OS	-1.03525
Q59RI1	Isoleucine--tRNA ligase OS	-1.03526
A0A1D8PL86	Mlp1p OS	-1.03577
Q5AB99	Uncharacterized protein OS	-1.03588
A0A1D8PT27	Aconitate hydratase, mitochondrial OS	-1.036
A0A1D8PPQ1	Tif3p OS	-1.03616
Q5ABD0	Vacuolar-sorting protein SNF7 OS	-1.0363
Q5A647	Sec63 complex subunit OS	-1.03643
Q59PH5	Vtc4p OS	-1.03674
Q5A6S3	Translation initiation factor eIF2B subunit gamma OS	-1.03692
A0A1D8PHU1	cAMP-dependent protein kinase catalytic subunit OS	-1.03714
O59931	60S ribosomal protein L13 OS	-1.03757
Q59LF3	Regulator of cytoskeleton and endocytosis RVS167 OS	-1.0376
Q59V92	Type II HSP40 co-chaperone OS	-1.03766
A0A1D8PPZ9	L-methionine (R)-S-oxide reductase OS	-1.03766
A0A1D8PEV9	Mitochondrial 37S ribosomal protein MRPS5 OS	-1.0377
A0A1D8PDV5	Rho family GTPase OS	-1.03824
A0A1D8PIS4	Trehalose 6-phosphate synthase/phosphatase complex subunit OS	-1.03827
A0A1D8PJV4	Ctp1p OS	-1.03856
A0A1D8PRL4	Mis12p OS	-1.03858
Q59TB4	Uncharacterized protein OS	-1.0386
A0A1D8PSC8	Arc1p OS	-1.03868
A0A1D8PSB0	AP-1 complex subunit gamma OS	-1.03904
Q5ADR6	Translation initiation factor eIF2B subunit delta OS	-1.03904
A0A1D8PRR9	Exportin OS	-1.03924
A0A1D8PDL0	Ssh1p OS	-1.03929
Q5AKX8	Cyb2p OS	-1.0393
Q5A895	Class E vacuolar protein-sorting machinery protein HSE1 OS	-1.03933
Q5ADN1	Protein phosphatase 2A structural subunit OS	-1.03939
Q5ALV2	Actin cytoskeleton-regulatory complex protein SLA1 OS	-1.03974
Q5AB93	Protein PNS1 OS	-1.03998
Q5ALV8	Protein phosphatase PP2A regulatory subunit B OS	-1.04008
Q96VB9	Heat shock protein homolog SSE1 OS	-1.04048
A0A1D8PMM8	Uncharacterized protein OS	-1.04048
Q5AGZ8	ATP-dependent 6-phosphofructokinase OS	-1.04049
Q59YE8	Translation termination factor GTPase eRF3 OS	-1.04057
A0A1D8PFC8	Bifunctional anthranilate synthase/indole-3-glycerol-phosphate synthase OS	-1.0408
Q9UW25	Oxysterol-binding protein-like protein OBPa OS	-1.04086
Q59MQ0	Myosin-5 OS	-1.04087
A0A1D8PCC3	Transcriptional regulator OS	-1.04104
O43133	TATA-box-binding protein OS	-1.04179
Q59MU3	Phenylpyruvate decarboxylase OS	-1.04197
A0A1D8PE78	Importin-alpha export receptor OS	-1.04224
A0A1D8PQC5	Exocyst complex component SEC5 OS	-1.04235
A0A1D8PDU9	Glutamate synthase (NADH) OS	-1.04242
A0A1D8PFZ8	Proteasome regulatory particle lid subunit OS	-1.04242
A0A1D8PTY6	Proteasome endopeptidase complex OS	-1.04291
Q5ALN1	Altered inheritance of mitochondria protein 36, mitochondrial OS	-1.04294
Q5A0Z9	Pyruvate dehydrogenase E1 component subunit alpha OS	-1.04322
A0A1D8PL01	CAAX prenyl protease OS	-1.04348
Q5AA13	Gim5p OS	-1.04421
Q59X23	Dolichyl-phosphate-mannose--protein mannosyltransferase 4 OS	-1.04502
A0A1D8PJG4	RSC chromatin remodeling complex ATPase subunit OS	-1.04524
A0A1D8PF90	Uncharacterized protein OS	-1.04535
A0A1D8PLN3	T-complex protein 1 subunit delta OS	-1.04573
A0A1D8PHL8	Sulfite reductase (NADPH) subunit beta OS	-1.04587
A0A1D8PSX0	V-type proton ATPase subunit H OS	-1.04612
A0A1D8PRB6	Proteasome core particle subunit beta 3 OS	-1.04621
A0A1D8PPT0	Phosphatidylinositol 4,5-bisphosphate-binding protein OS	-1.04628
P83774	Guanine nucleotide-binding protein subunit beta-like protein OS	-1.04661
Q5A7P9	Thioredoxin peroxidase OS	-1.04665
A0A1D8PJE5	Uncharacterized protein OS	-1.04675
Q5AAG6	Mitogen-activated protein kinase MKC1 OS	-1.04675
Q5ALW6	Glutamine-dependent NAD(+) synthetase OS	-1.04678
A0A1D8PGG5	Uncharacterized protein OS	-1.04679
A0A1D8PCL4	Uncharacterized protein OS	-1.04681
A0A1D8PPW7	NAD(+) diphosphatase OS	-1.0472
O42766	14-3-3 protein homolog OS	-1.04727
Q59Q44	Serine/threonine-protein phosphatase 2A 56 kDa regulatory subunit OS	-1.0474
Q59NB3	Snl1p OS	-1.04743
Q9P975	Eukaryotic translation initiation factor 4E OS	-1.04748
A0A1D8PR98	Lmo1p OS	-1.0475
P87206	ATP-dependent RNA helicase eIF4A OS	-1.04787
P46587	Heat shock protein SSA2 OS	-1.04818
Q59L25	Altered inheritance of mitochondria protein 24, mitochondrial OS	-1.04829
Q5A4Q1	Adenylate kinase OS	-1.04838
A0A1D8PKH4	FG-nucleoporin OS	-1.04838
A0A1D8PJ13	Bifunctional hydroxyacyl-CoA dehydrogenase/enoyl-CoA hydratase OS	-1.04853
A0A1D8PNF5	Translation initiation factor eIF5 OS	-1.04857
Q5ALV9	Cytochrome c oxidase subunit 6A, mitochondrial OS	-1.04858
Q5AFB7	Dynamin-related GTPase OS	-1.04893
A0A1D8PDE8	Obg-like ATPase 1 OS	-1.049
A0A1D8PNV1	Replication factor C subunit 3 OS	-1.04938
Q59ST1	S-methyl-5-thioadenosine phosphorylase OS	-1.04947
Q5A3N5	Mitochondrial 54S ribosomal protein YmL13 OS	-1.04948
A0A1D8PH53	Cyclin-dependent protein kinase-activating kinase OS	-1.0495
A0A1D8PMD5	Uncharacterized protein OS	-1.04952
Q59QB7	Chaperonin-containing T-complex alpha subunit OS	-1.05021
Q5A2U9	V-type proton ATPase subunit C OS	-1.05139
A0A1D8PRJ1	PALP domain-containing protein OS	-1.05178
Q5AEN1	Cytochrome c peroxidase, mitochondrial OS	-1.05215
Q5A388	Type 2C protein phosphatase OS	-1.05221
A0A1D8PEA2	Dolichol-phosphate mannosyltransferase subunit 1 OS	-1.05273
A0A1D8PHG7	Mitogen-activated protein kinase kinase OS	-1.05307
Q59M69	ATP-dependent (S)-NAD(P)H-hydrate dehydratase OS	-1.05307
A0A1D8PTX1	Actin-related protein 2 OS	-1.05344
Q5ANP2	Nascent polypeptide-associated complex subunit alpha OS	-1.05406
P83780	Glucose-6-phosphate isomerase OS	-1.05424
A0A1D8PK40	Ribosomal protein L19 OS	-1.05446
A0A1D8PSJ6	Vacuolar transporter chaperone OS	-1.0547
Q5AL24	Nicotinamide-nucleotide adenylyltransferase OS	-1.05473
A0A1D8PJ74	Arf family guanine nucleotide exchange factor OS	-1.05499
A0A1D8PHX3	Serine/threonine-protein kinase TOR OS	-1.05512
A0A1D8PG44	Pom152p OS	-1.05512
P84149	mRNA export factor MEX67 OS	-1.05545
A0A1D8PPZ0	Uncharacterized protein OS	-1.05555
Q59WC5	4-nitrophenylphosphatase OS	-1.05588
A0A1D8PP67	Riboflavin synthase OS	-1.05597
Q59LS1	Ribosomal 60S subunit protein L3 OS	-1.05625
Q59M70	NADH-cytochrome b5 reductase 2 OS	-1.05626
Q5AMP4	Malate dehydrogenase OS	-1.05634
A0A1D8PTC9	Uncharacterized protein OS	-1.05681
Q59PT0	V-type proton ATPase subunit B OS	-1.05698
A0A1D8PQ56	Leucine--tRNA ligase OS	-1.05714
A0A1D8PQQ3	Alpha-1,4 glucan phosphorylase OS	-1.05716
A0A1D8PSI3	WD_REPEATS_REGION domain-containing protein OS	-1.05754
Q5ALX8	Adenine phosphoribosyltransferase OS	-1.05762
A0A1D8PCT0	1,3-beta-glucan synthase OS	-1.05764
Q5AKU3	CAP1-binding-protein OS	-1.05769
A0A1D8PN45	Dynamin-like GTPase OS	-1.05771
A0A1D8PR93	Histone OS	-1.05773
Q59T49	Epimerase domain-containing protein OS	-1.05792
A0A1D8PCV8	Uncharacterized protein OS	-1.05793
A0A1D8PRJ6	Translation initiation factor eIF2 subunit beta OS	-1.05796
A0A1D8PGB0	Nuclear pore protein OS	-1.05813
Q59VY8	Galactokinase OS	-1.05822
A0A1D8PK87	Dolichyl-diphosphooligosaccharide--protein glycosyltransferase subunit 1 OS	-1.05834
Q5AEE1	Histone H2A.Z OS	-1.05847
Q5AEI3	mRNA stability protein OS	-1.05858
Q5AH14	Tom40p OS	-1.05858
A0A1D8PTF1	Emp46p OS	-1.05865
Q59W48	Microtubule-binding protein OS	-1.05881
A0A1D8PQE5	RNA export factor OS	-1.05916
A0A1D8PH42	Branched-chain-amino-acid aminotransferase OS	-1.05921
A0A1D8PF22	Dolichyl-diphosphooligosaccharide--protein glycosyltransferase subunit WBP1 OS	-1.05992
Q92207	Mitogen-activated protein kinase HOG1 OS	-1.06002
Q9HEW1	cAMP-dependent protein kinase regulatory subunit OS	-1.06004
Q5AGW7	Bem2p OS	-1.0603
Q59QD6;P0CY35	Elongation factor 1-alpha 2 OS;Elongation factor 1-alpha 1 OS	-1.06038
Q5AJ71	Carbonic anhydrase OS	-1.06045
A0A1D8PH74;A0A1D8PH46	Serine/threonine protein kinase OS;Protein kinase domain-containing protein OS	-1.06058
Q9P8E3	Protein transport protein SEC61 subunit alpha OS	-1.06062
Q5A017	Transaldolase OS	-1.06063
A0A1D8PTK1	Chorismate synthase OS	-1.0607
A0A1D8PHR0	Valine--tRNA ligase OS	-1.06073
A0A1D8PP33	Uncharacterized protein OS	-1.06076
A0A1D8PCI5	Arginine--tRNA ligase OS	-1.06086
Q5A782	Translation initiation factor eIF5B OS	-1.06089
Q5AA23	Prn4p OS	-1.06092
A0A1D8PQM4	DNA-directed RNA polymerase subunit beta OS	-1.06098
A0A1D8PRY9	Protein transport protein Sec61 subunit beta OS	-1.06144
Q59ZI7	Mitochondrial 54S ribosomal protein YmL10/YmL18 OS	-1.06146
Q59ZH8	Translation termination factor eRF1 OS	-1.0616
A0A1D8PS11	Orotate phosphoribosyltransferase OS	-1.06248
Q5A2L2	Ribose phosphate diphosphokinase subunit OS	-1.06258
Q5AHH6	Type 1 protein phosphatase-activating protein OS	-1.06283
A0A1D8PEI2	Dihydroxyacetone kinase OS	-1.06311
A0A1D8PTI2	Rab family GTPase OS	-1.06365
Q5AKX4	Uncharacterized protein OS	-1.06378
Q59RK3	Putative serine--tRNA ligase OS	-1.06423
A0A1D8PCW6	Ribosomal 40S subunit protein S16A OS	-1.06425
Q59QB8	Gcf1p OS	-1.06436
A0A1D8PHU2	Proteasome assembly chaperone 2 OS	-1.06485
A0A1D8PDE2	Aldo-keto reductase superfamily protein OS	-1.06515
Q5AI07	Aldedh domain-containing protein OS	-1.06546
A0A1D8PJI6	AP complex subunit beta OS	-1.06561
P0C8K9	Cytochrome c oxidase subunit 1 OS	-1.0663
A0A1D8PG14	Ethanolamine-phosphate cytidylyltransferase OS	-1.0667
A0A1D8PFH4	Spa2p OS	-1.0668
Q5AQ76	Protein transport protein SEC24 OS	-1.06685
Q5A0L4;Q5ALJ2	Plc2p OS;Fgr22p OS	-1.06709
A0A1D8PCD8	Trans-2-enoyl-CoA reductase (NADPH) OS	-1.06734
A0A1D8PE37	Amidophosphoribosyltransferase OS	-1.06735
Q5ANN9	Kre9p OS	-1.06735
Q59WF0	Putative hydrolase OS	-1.06744
A0A1D8PJL8	Purine nucleoside phosphorylase OS	-1.06802
A0A1D8PPS9	Clathrin heavy chain (Fragment) OS	-1.06804
A0A1D8PN90	Hsp90 cochaperone OS	-1.06847
P46592	Glycolipid 2-alpha-mannosyltransferase 2 OS	-1.06877
Q59SD0	Proteasome regulatory particle lid subunit OS	-1.06884
A0A1D8PT53	Putative ATP-dependent permease OS	-1.06928
A0A1D8PGV7	FG-nucleoporin OS	-1.06929
Q5A5V8	Uncharacterized protein OS	-1.06933
Q5ADQ8	Rab proteins geranylgeranyltransferase component A OS	-1.06943
Q5ABC3	Elongation factor Tu OS	-1.06965
A0A1D8PKJ2	Taf60p OS	-1.07048
A0A1D8PCX6	Phosphatidylinositol 4-phosphate-binding protein OS	-1.07068
A0A1D8PCJ1	Mitochondrial 54S ribosomal protein YmL41 OS	-1.0707
Q59NN4	Long-chain fatty acid transporter OS	-1.07088
P83781	Mitochondrial outer membrane protein porin OS	-1.07132
A0A1D8PDN3	Peroxiredoxin OS	-1.07178
A0A1D8PC77	Ubiquitin carboxyl-terminal hydrolase OS	-1.07207
Q5AK26	Dolichyl-diphosphooligosaccharide--protein glycotransferase OS	-1.07222
Q5AI30	37S ribosomal protein S24, mitochondrial OS	-1.07243
A0A1D8PCX0	Uncharacterized protein OS	-1.07262
A0A1D8PSF4	Uncharacterized protein OS	-1.07302
A0A1D8PJ20	Proteasome endopeptidase complex OS	-1.07316
A0A1D8PTV7	Putative cystathionine beta-lyase OS	-1.07338
A0A1D8PRN8	Non-specific serine/threonine protein kinase OS	-1.07371
A0A1D8PU04	S-formylglutathione hydrolase OS	-1.07371
A0A1D8PQP2	Replication factor C subunit 2 OS	-1.07386
Q5AH90	Rho family guanine nucleotide exchange factor OS	-1.074
Q5A7S3	Uncharacterized protein OS	-1.07405
Q5A904	Rho family GTPase OS	-1.07458
Q5AJD0	ATP-dependent RNA helicase DBP5 OS	-1.07544
Q59QB4	Vacuolar calcium ion transporter OS	-1.07548
Q5A3L0	26S proteasome regulatory subunit RPN2 OS	-1.07551
Q59XU9	Glycerol-3-phosphate dehydrogenase [NAD(+)] OS	-1.07564
A0A1D8PGX7	Uncharacterized protein OS	-1.0759
Q5AHH0	Mediator of RNA polymerase II transcription subunit 1 OS	-1.07599
A0A1D8PM44	Methylenetetrahydrofolate dehydrogenase (NAD(+)) OS	-1.07615
Q5ALM6	Peptidyl-prolyl cis-trans isomerase OS	-1.07623
Q5A0V9	rRNA methyltransferase OS	-1.07635
A0A1D8PSS4	Proteasome endopeptidase complex OS	-1.07648
A0A1D8PI22	Pyr_redox_2 domain-containing protein OS	-1.07679
Q59SL5	Sps20p OS	-1.07699
A0A1D8PDP3	Rgd1p OS	-1.07702
Q59P08	Glyoxylate reductase OS	-1.07712
A0A1D8PSE7	Ifr2p OS	-1.07745
Q5A6L1	Fumarase OS	-1.07752
A0A1D8PQW6	Transcription factor TFIIIC subunit OS	-1.07767
Q59QN6	Formate dehydrogenase OS	-1.07823
A0A1D8PQZ0	Coronin OS	-1.07851
A0A1D8PPM7	Alpha-1,6-mannosyltransferase OS	-1.07878
Q5AA47	Arp2/3 complex 34 kDa subunit OS	-1.07915
A0A1D8PNE5	Uncharacterized protein OS	-1.0793
Q5AMQ2	Clathrin light chain OS	-1.07951
Q5A6S2	Proteasome regulatory particle base subunit OS	-1.07992
Q5ABD1	t-SNARE syntaxin OS	-1.07997
A0A1D8PD33	Dao1p OS	-1.08008
A0A1D8PRY0	Mitochondrial 37S ribosomal protein MRPS28 OS	-1.08019
A0A1D8PSW2	Threonine aldolase OS	-1.08022
Q59Z33	Rfa2p OS	-1.0804
Q5AK02	Mitochondrial 37S ribosomal protein RSM7 OS	-1.08098
A0A1D8PCG7	40S ribosomal protein S21 OS	-1.08126
A0A1D8PRB3	Serine hydroxymethyltransferase OS	-1.08163
Q5AF03	Glyoxalase 3 OS	-1.08186
A0A1D8PKB9	Branched-chain-amino-acid aminotransferase OS	-1.08194
A0A1D8PHE0	Mitochondrial 37S ribosomal protein MRPS35 OS	-1.08197
Q59X38	Pescadillo homolog OS	-1.08223
A0A1D8PI24	D-arabinose 1-dehydrogenase (NAD(P)(+)) OS	-1.08241
Q5AI79	Palmitoyltransferase OS	-1.08257
P87185	Cysteine desulfurase, mitochondrial OS	-1.08356
P46250	SEC14 cytosolic factor OS	-1.08402
Q59S78	Small COPII coat GTPase SAR1 OS	-1.0842
Q59YC4	Chaperonin-containing T-complex subunit OS	-1.08431
Q5A7K3	SNARE-binding exocyst subunit OS	-1.08521
A0A1D8PL37	Histidinol-phosphate transaminase OS	-1.08521
A0A1D8PIV7	Proteasome regulatory particle base subunit OS	-1.08588
Q5AEM8	Presequence translocated-associated motor subunit PAM17, mitochondrial OS	-1.0863
Q59MV6	Yhb5p OS	-1.0864
Q5AGZ9	RuvB-like helicase 2 OS	-1.0866
Q59TC4	Lys22p OS	-1.08679
Q5ANI2	Uncharacterized protein OS	-1.08703
Q59X92	Erv46p OS	-1.08716
A0A1D8PFV8	17-beta-hydroxysteroid dehydrogenase-like protein OS	-1.08728
Q5AF71	Putative phosphotransferase OS	-1.08733
Q5A6P9	Adenylyl cyclase-associated protein OS	-1.08753
A0A1D8PT60	Actin-related protein 2/3 complex subunit OS	-1.08762
A0A1D8PF79	Glutamate decarboxylase OS	-1.08819
Q59U61	Putative carboxylic ester hydrolase OS	-1.0886
Q9UVL1	Non-histone chromosomal protein 6 OS	-1.08868
A0A1D8PPY8	Fimbrin OS	-1.08875
A0A1D8PRK7	Uncharacterized protein OS	-1.08905
A0A1D8PFI5	USP domain-containing protein OS	-1.08926
A0A1D8PLC3	Putative tubulin tyrosine ligase OS	-1.08969
Q59Z11	Actin-related protein 3 OS	-1.08994
A0A1D8PMR2	Anthranilate phosphoribosyltransferase OS	-1.08995
A0A1D8PQN0	Ribosomal 40S subunit protein S28B OS	-1.08998
Q9C0L9	Protein SEY1 OS	-1.0902
Q59LZ5	Protein channel OS	-1.09094
A0A1D8PJB0	Coatomer subunit alpha OS	-1.09114
A0A1D8PQ45	Uncharacterized protein OS	-1.09121
Q59KQ1	Glycerol kinase OS	-1.09222
Q5A6S0	Mitochondrial 54S ribosomal protein YmL40 OS	-1.0926
A0A1D8PLX3	Putative RNA methyltransferase OS	-1.09271
Q59L46	Uncharacterized protein OS	-1.09307
A0A1D8PHR5	Pst1p OS	-1.09405
Q59WE2	SCF ubiquitin ligase subunit OS	-1.09462
Q5A0I8	Sgt2p OS	-1.09472
P0CY34	Transcriptional repressor TUP1 OS	-1.09474
A0A1D8PQK6	Calcium-transporting ATPase OS	-1.09483
A0A1D8PFE5	Rax2p OS	-1.09494
Q5A455	Protein transport protein SEC23 OS	-1.09505
Q5A6R5	Dap1p OS	-1.09537
A0A1D8PMP1	Glycerol-3-phosphate dehydrogenase OS	-1.09607
Q5AB74	Chaperonin-containing T-complex subunit OS	-1.09612
Q5ANB5	Uncharacterized protein OS	-1.09632
A0A1D8PMT6	Coatomer subunit epsilon OS	-1.09657
A0A1D8PD11	Uncharacterized protein OS	-1.09686
Q5ALN3	Uncharacterized protein OS	-1.09719
A0A1D8PQI4	Ribulose-phosphate 3-epimerase OS	-1.09721
Q5AAU7	Translation initiation factor eIF2 subunit alpha OS	-1.09765
A0A1D8PMG0	Nif3p OS	-1.09793
Q5ADM7	Glyceraldehyde-3-phosphate dehydrogenase OS	-1.09849
Q5AP65	Protein FMP52, mitochondrial OS	-1.09856
A0A1D8PQ06	Metalloendopeptidase OS	-1.09882
A0A1D8PTF8	Fre30p OS	-1.09889
Q5A2A2	Mitochondrial homologous recombination protein 1 OS	-1.0989
Q5ACV4	Peroxisome biogenesis protein OS	-1.09936
A0A1D8PNC7	Hsp12p OS	-1.09938
Q5AF62	Transmembrane 9 superfamily member OS	-1.09953
Q00310	Glycolipid 2-alpha-mannosyltransferase 1 OS	-1.09988
A0A1D8PNC8	Proteasome subunit beta OS	-1.10019
Q5AK79	CTP synthase OS	-1.10085
A0A1D8PTY0	Uncharacterized protein OS	-1.10136
A0A1D8PDT9	PRA1 family protein OS	-1.10158
A0A1D8PPX7	Nab3p OS	-1.10171
Q92210	Phosphoribosylaminoimidazole carboxylase OS	-1.10196
A0A1D8PT02	Flavodoxin-like fold family protein OS	-1.10227
A0A1D8PPA5	Het1p OS	-1.1035
Q5AEC9	NADH-ubiquinone reductase (H(+)-translocating) OS	-1.10353
Q5AMR0	Hgh1p OS	-1.10365
P46598	Heat shock protein 90 homolog OS	-1.10397
A0A1D8PKJ3	E1 ubiquitin-activating protein OS	-1.10443
A0A1D8PJE6	RRM domain-containing protein OS	-1.10481
Q5A2A0	Proteasome regulatory particle base subunit OS	-1.10492
A0A1D8PFN6	AAA family ATPase OS	-1.10498
Q5AD39	Peptide-methionine-S-sulfoxide reductase OS	-1.10507
Q5A337	SKI complex RNA helicase subunit OS	-1.10514
Q5AL11	Amino acid transporter OS	-1.10531
Q59QT3	Uracil phosphoribosyltransferase OS	-1.10564
A0A1D8PNK0	Dap2p OS	-1.10564
A0A1D8PSD0	Protein DOM34 homolog OS	-1.10596
Q5AJY4	Apm1p OS	-1.1061
A0A1D8PU95	Glutamate 5-kinase OS	-1.10645
Q5AHE9	Yim1p OS	-1.10673
Q59MN2	Bifunctional 4-alpha-glucanotransferase/amylo-alpha-1,6-glucosidase OS	-1.10711
A0A1D8PMB8	Aspartokinase OS	-1.10725
Q5A6Q6	Mitochondrial 37S ribosomal protein NAM9 OS	-1.1082
Q59KI0	UTP--glucose-1-phosphate uridylyltransferase OS	-1.10865
Q59WU2	Tyrosine--tRNA ligase OS	-1.10866
A0A1D8PCQ5	Ribosomal 60S subunit protein L26B OS	-1.10869
Q5A0W7	RuvB-like helicase 1 OS	-1.10876
Q59RN2	Actin-related protein 2/3 complex subunit 5 OS	-1.10892
Q59P52	Phosphoserine aminotransferase OS	-1.10895
Q5A7M2	Mitochondrial import inner membrane translocase subunit TIM44 OS	-1.10896
A0A1D8PKW5	Chalcone_isomerase domain-containing protein OS	-1.10951
A0A1D8PRF5	Sla2p OS	-1.10953
Q5AND9	Arf family GTPase OS	-1.10966
Q5ADM9	Dolichyl-phosphate-mannose--protein mannosyltransferase 2 OS	-1.10994
A0A1D8PPI2	DNA topoisomerase I OS	-1.10998
Q59QC4	Kynureninase OS	-1.11031
Q5ALP7	RNA polymerase specificity factor OS	-1.11036
A0A1D8PQ60	CRAL-TRIO domain-containing protein OS	-1.11052
A0A1D8PCA8	Serine/threonine-protein phosphatase OS	-1.11065
A0A1D8PE53	Smi1p OS	-1.1107
Q59XU5	Ras-like protein 1 OS	-1.11113
A0A1D8PN11	Uncharacterized protein OS	-1.11135
A0A1D8PT03	Flavodoxin-like fold family protein OS	-1.1116
A0A1D8PTV0	Proteasome regulatory particle lid subunit OS	-1.11202
A0A1D8PKV6	FG-nucleoporin OS	-1.11267
A0A1D8PQJ8	Uncharacterized protein OS	-1.11289
Q5ADW3	Cullin-associated NEDD8-dissociated protein 1 OS	-1.11295
A0A1D8PFM7	Uncharacterized protein OS	-1.11303
Q5AI20	Fe-S cluster-binding ribosome biosynthesis protein OS	-1.11313
A0A1D8PE79	Oxysterol-binding protein related protein OS	-1.11321
A0A1D8PCL8	AMPK1_CBM domain-containing protein OS	-1.11397
Q5A0H8	Polyubiquitin-binding protein OS	-1.11408
A0A1D8PTW2	Uncharacterized protein OS	-1.1143
A0A1D8PQI1	Putative zinc metalloprotease OS	-1.1146
Q5A7P6	Mitochondrial 54S ribosomal protein RML2 OS	-1.11533
O94150	37S ribosomal protein S9, mitochondrial OS	-1.11546
A0A1D8PSM6	Protein-transporting protein OS	-1.11556
Q5AAU3	Protein transport protein SEC31 OS	-1.116
Q5AAI8	Nucleosome assembly protein 1 OS	-1.11623
A0A1D8PCP8	ATP synthase complex assembly protein OS	-1.11699
Q5AC35	Uncharacterized protein OS	-1.11749
A0A1D8PK11	RNA-binding protein OS	-1.11768
Q5ACU9	Transcription factor OS	-1.11773
Q5AD56	General negative regulator of transcription subunit 3 OS	-1.11776
A0A1D8PFS4	6-phosphogluconate dehydrogenase, decarboxylating OS	-1.11948
A0A1D8PDE3	Coatomer subunit gamma OS	-1.11996
A0A1D8PEG2	Glucose-6-phosphate 1-dehydrogenase OS	-1.12003
Q5AH72	Cytochrome c oxidase assembly protein COX20, mitochondrial OS	-1.12017
A0A1D8PU93	Replication factor C subunit 4 OS	-1.12067
Q5A0L0	Ribonucleotide-diphosphate reductase subunit OS	-1.1211
A0A1D8PRG8	Protein RER1 OS	-1.12123
A0A1D8PR11	Peptidase_M24 domain-containing protein OS	-1.12167
Q5AJU7	AP-1-like transcription factor CAP1 OS	-1.12263
A0A1D8PU62	Uncharacterized protein OS	-1.12302
Q5A5S6	Malate dehydrogenase OS	-1.12344
Q5AMR7	Erv29p OS	-1.12385
A0A1D8PLY1	Exosome non-catalytic core subunit OS	-1.12393
Q5A784	Ofr1p OS	-1.1243
P41797	Heat shock protein SSA1 OS	-1.12462
Q59PZ1	Proteasome endopeptidase complex OS	-1.12464
Q8X1E6	Hsp90 co-chaperone Cdc37 OS	-1.12478
Q5A359	Glutathione synthetase OS	-1.12532
Q5ALL8	FACT complex subunit POB3 OS	-1.12562
A0A1D8PQH5	Superoxide dismutase OS	-1.1257
A0A1D8PQ94	Hsp90 cochaperone OS	-1.12623
Q5AK88	RRM domain-containing protein OS	-1.12641
Q5AMP9	F-actin-capping protein subunit beta OS	-1.12647
A0A1D8PPE5	Uncharacterized protein OS	-1.12684
Q59SS1	Ccc1p OS	-1.12685
A0A1D8PU06	Tubulin-binding prefolding complex subunit OS	-1.12691
A0A1D8PSW6	Aldedh domain-containing protein OS	-1.12701
A0A1D8PS72	Protein phosphatase regulator OS	-1.12724
Q5AL45	Elongation factor G, mitochondrial OS	-1.12805
A0A1D8PQQ9	Mitochondrial 54S ribosomal protein YmL6 OS	-1.12884
Q5AHA6	AMP deaminase OS	-1.12986
Q5AJY2	Dihydroxy-acid dehydratase OS	-1.13087
A0A1D8PPA2	AB hydrolase-1 domain-containing protein OS	-1.1309
Q59QD0	Putative ATP-binding cassette family ATPase OS	-1.13103
P87219	Sorbose reductase SOU1 OS	-1.13109
Q5AFE4	Regulator of cytoskeleton and endocytosis RVS161 OS	-1.13109
Q5AEB8	Proteasome endopeptidase complex OS	-1.13145
A0A1D8PIF0	RRM domain-containing protein OS	-1.13177
A0A1D8PQA6	AMP-activated serine/threonine-protein kinase regulatory subunit OS	-1.13263
Q5A0L8	Proteasome regulatory particle base subunit OS	-1.13278
A0A1D8PNS3	Mtr10p OS	-1.13304
Q5A6N1	Lon protease homolog, mitochondrial OS	-1.13305
A0A1D8PND9	Coatomer subunit delta OS	-1.13319
A0A1D8PRC8	Gyp7p OS	-1.13345
A0A1D8PKU7	Ecm29p OS	-1.13356
Q5AK98	Nucleotidase OS	-1.13377
A0A1D8PQD5	Cytochrome c oxidase subunit OS	-1.13387
A0A1D8PGT3	E3 ubiquitin-protein ligase OS	-1.13405
P83775	Putative NADPH-dependent methylglyoxal reductase GRP2 OS	-1.13439
Q5AF37	Inhibitor I9 domain-containing protein OS	-1.13469
Q59PZ6	6-phosphogluconolactonase-like protein OS	-1.13476
Q5ANG2	Uncharacterized protein OS	-1.13492
Q5A1D5	FACT complex subunit SPT16 OS	-1.13509
A0A1D8PRY4	Cwh43p OS	-1.13524
Q59V93	Very-long-chain 3-oxoacyl-CoA reductase OS	-1.13531
Q59V63	Emp24p OS	-1.1354
A0A1D8PHT4	SWIB domain-containing protein OS	-1.13543
A0A1D8PIM4	Ubiquitin-specific protease OS	-1.13594
A0A1D8PPV5	Coatomer subunit beta OS	-1.13663
Q5A8Z4	Superoxide dismutase OS	-1.13746
A0A1D8PPT5	Ribosomal 60S subunit protein L23B OS	-1.13753
Q59SS4;A0A1D8PJT2	Phb1p OS;Prohibitin subunit OS	-1.138
A0A1D8PPR2	2-deoxyglucose-6-phosphatase OS	-1.13926
Q5AB80	Kel1p OS	-1.13929
A0A1D8PR42	ATP-binding cassette glutathione S-conjugate transporter OS	-1.13946
A0A1D8PEX3	DNA-directed RNA polymerase subunit OS	-1.14
Q5A6M6	Coatomer subunit beta OS	-1.14064
A0A1D8PK80	Bifunctional choline kinase/ethanolamine kinase OS	-1.14084
A0A1D8PMN9	Chaperonin-containing T-complex subunit OS	-1.14132
A0A1D8PCG9	Mrs7p OS	-1.14168
Q5AHH4	Small heat shock protein 21 OS	-1.14173
Q5A7M1	ADP-ribosylation factor GTPase-activating protein OS	-1.14182
A0A1D8PRN2	Nicotinamide-nucleotide adenylyltransferase OS	-1.14204
A0A1D8PGY0	Ribosomal 60S subunit protein L21A OS	-1.1422
A0A1D8PSW7	Uncharacterized protein OS	-1.14227
A0A1D8PHQ6	Gre2p OS	-1.14242
P53697	Mannan polymerase complex subunit MNN9 OS	-1.14254
A0A1D8PSL3	SNAP receptor OS	-1.14348
Q5ACV3	Uricase OS	-1.14367
Q5AA38	Uncharacterized protein OS	-1.1441
Q59SI6	Choline-phosphate cytidylyltransferase OS	-1.14417
A0A1D8PJR2;A0A1D8PJX4	Gtt11p OS;Bifunctional glutathione transferase/peroxidase OS	-1.14468
A0A1D8PQJ1	RRM domain-containing protein OS	-1.14513
Q5A1L8	Dihydroorotase OS	-1.14553
A0A1D8PD30	GRASP55_65 domain-containing protein OS	-1.14569
Q5AA11	RFX-type winged-helix domain-containing protein OS	-1.14586
Q59N42	Serine/threonine-protein phosphatase OS	-1.1464
A0A1D8PFY0	Polyamine acetyltransferase OS	-1.14652
A0A1D8PQJ7	Importin N-terminal domain-containing protein OS	-1.14657
Q5AK00	Uncharacterized protein OS	-1.14752
Q5ADR2	Glutamate-5-semialdehyde dehydrogenase OS	-1.14788
Q5A5B2	PDCD2_C domain-containing protein OS	-1.14808
Q5A8Y5	DNA-directed RNA polymerase subunit beta OS	-1.14816
Q5AL49	Rab guanine nucleotide exchange factor SEC2 OS	-1.14817
Q5AC00	Ribosome assembly factor mrt4 OS	-1.14837
Q59VN2;Q5ADQ0	Histone H3.1/H3.2 OS;Histone H3.3 OS	-1.14861
A0A1D8PGA2	Protein phosphatase regulator OS	-1.14885
A0A1D8PF63	Uncharacterized protein OS	-1.14901
Q5A6K5	Mitochondrial 54S ribosomal protein YmL32 OS	-1.14954
A0A1D8PFF9	E2 ubiquitin-conjugating protein OS	-1.1499
Q5A3M2	Mso1p OS	-1.15055
A0A1D8PN49	Mitochondrial 54S ribosomal protein IMG1 OS	-1.15113
A0A1D8PPS1	Ribosomal 60S subunit protein L25 OS	-1.15118
Q5A8X9	IMP-specific 5-nucleotidase 1 OS	-1.1512
Q5APD4	Sphingolipid C9-methyltransferase OS	-1.15121
Q5AKW2	Myosin 2 OS	-1.15122
Q5A750	Transketolase OS	-1.15149
Q5AC28	Uncharacterized protein OS	-1.15173
A0A1D8PKD2	Phosphopantothenoylcysteine decarboxylase complex subunit OS	-1.1522
A0A1D8PGA6	Proteasome regulatory particle lid subunit OS	-1.15223
Q5ACZ2	Mannan endo-1,6-alpha-mannosidase DFG5 OS	-1.15237
A0A1D8PI07	Serine/threonine protein kinase OS	-1.15265
Q59XM1	Exocyst complex component EXO84 OS	-1.15318
A0A1D8PD15	Proteasome regulatory particle lid subunit OS	-1.15381
A0A1D8PQR0	Endopolyphosphatase OS	-1.15413
A0A1D8PRC2	Carboxypeptidase OS	-1.15425
A0A1D8PNG2	Uncharacterized protein (Fragment) OS	-1.15472
A0A1D8PQK5	3-isopropylmalate dehydrogenase OS	-1.15501
A0A1D8PTG2	Fre7p OS	-1.15523
Q59ZI9	Casein kinase 2 catalytic subunit OS	-1.15668
Q5A693	Mitochondrial 54S ribosomal protein YmL11 OS	-1.15682
Q5A6P2	RNA cytidine acetyltransferase OS	-1.15706
A0A1D8PGT0	Protein-arginine N-methyltransferase OS	-1.15736
Q59R31	Argininosuccinate lyase OS	-1.15781
A0A1D8PL12	MHD domain-containing protein OS	-1.15808
A0A1D8PU75	Tyrosine protein phosphatase OS	-1.15945
Q5ADN7	Signal recognition particle subunit SRP68 OS	-1.15971
A0A1D8PI34	Uncharacterized protein OS	-1.15977
A0A1D8PQH1	Uncharacterized protein OS	-1.15999
A0A1D8PUA2	Casein kinase 2 catalytic subunit OS	-1.16039
Q5A5V4	Uncharacterized protein OS	-1.16039
Q59Y38	zf-CHCC domain-containing protein OS	-1.16257
A0A1D8PMH9	Cwh41p OS	-1.16301
A0A1D8PPB1	Ardp OS	-1.16309
A0A1D8PLY4	Pyruvate carboxylase OS	-1.16375
Q59KZ2	Peptidyl-prolyl cis-trans isomerase OS	-1.16391
Q5A441	J domain-containing protein OS	-1.16404
Q59QR8	Bub3p OS	-1.16407
A0A1D8PCB0	Phospholipid:diacylglycerol acyltransferase OS	-1.16475
A0A1D8PFB0	ATP-binding cassette long-chain fatty acid transporter OS	-1.16476
Q5A646	Mrp8p OS	-1.16476
Q5A340	Fructose-2,6-bisphosphatase OS	-1.16501
A0A1D8PRL3	NAD(P)-bd_dom domain-containing protein OS	-1.16518
A0A1D8PQQ5	Ribosomal 40S subunit protein S18B OS	-1.16528
A0A1D8PTX9	Pho88p OS	-1.16554
A0A1D8PP62	Tip20p OS	-1.16649
Q5A4X3	Glucan 1\3-alpha-glucosidase ROT2 OS	-1.1669
A0A1D8PP06	Signal recognition particle receptor subunit alpha OS	-1.16787
Q5AI00	Rab family GTPase OS	-1.16811
A0A1D8PP77	Proteasome regulatory particle lid subunit OS	-1.16825
A0A1D8PER8	ER oxidoreductin OS	-1.16827
Q5A850	Glycogen [starch] synthase OS	-1.16852
A0A1D8PFL7	26S proteasome regulatory subunit RPN1 OS	-1.16854
Q5AJZ5	Proteasome subunit beta OS	-1.16872
P28870	FK506-binding protein 1 OS	-1.16904
A0A1D8PCX5	Aminotran_5 domain-containing protein OS	-1.1691
A0A1D8PRI6	ANK_REP_REGION domain-containing protein OS	-1.16937
A0A1D8PDA0	Sepiapterin reductase family protein OS	-1.16961
A0A1D8PN61	Non-specific serine/threonine protein kinase OS	-1.16962
A0A1D8PHC5	Uncharacterized protein OS	-1.17123
A0A1D8PGR5	Uncharacterized protein OS	-1.1717
A0A1D8PGE0	Dynein light chain OS	-1.1718
A0A1D8PP21	Methionine--tRNA ligase OS	-1.17277
Q59T48	PKS_ER domain-containing protein OS	-1.1733
A0A1D8PK30	Ribosomal 60S subunit protein L35A OS	-1.17431
A0A1D8PRL6	Acetyl-CoA C-acyltransferase OS	-1.17438
A0A1D8PRM4	Uncharacterized protein OS	-1.1744
A0A1D8PI76	Protein YOP1 OS	-1.17444
Q5A1Q0	Glucose-6-phosphate 1-epimerase OS	-1.17674
Q5AAV3	Ribosome-releasing factor 2, mitochondrial OS	-1.17743
A0A1D8PEI6	Bifunctional acetylglutamate kinase/N-acetyl-gamma-glutamyl-phosphate reductase OS	-1.17758
Q5AAS9	Mitochondrial 54S ribosomal protein YmL19 OS	-1.17818
A0A1D8PN68	NEDD8-activating enzyme E1 regulatory subunit OS	-1.17912
A0A1D8PH93	Uncharacterized protein OS	-1.18012
A0A1D8PME0	I-AAA protease OS	-1.18058
A0A1D8PSP7	U6 snRNA-associated Sm-like protein LSm2 OS	-1.18249
Q59PP0	DNA mismatch repair protein HSM3 OS	-1.18345
Q5AHF9	Glucosamine 6-phosphate N-acetyltransferase OS	-1.18352
Q5AH35	Mitochondrial 54S ribosomal protein MRP49 OS	-1.18404
A0A1D8PLU5	Csh3p OS	-1.18414
A0A1D8PIN9	Phosducin domain-containing protein OS	-1.18504
Q5AQ57	37S ribosomal protein S25, mitochondrial OS	-1.1853
Q5AHZ2	Dolichyl-diphosphooligosaccharide--protein glycosyltransferase subunit 2 OS	-1.18545
A0A1D8PCA4	DNA-directed RNA polymerase OS	-1.18569
Q5AF81	Monothiol glutaredoxin OS	-1.1863
A0A1D8PQC4	Aminopeptidase OS	-1.18708
Q5ANE2	ANK_REP_REGION domain-containing protein OS	-1.18852
A0A1D8PNB5	Rho family guanine nucleotide exchange factor OS	-1.18867
A0A1D8PR50	U6 snRNA-associated Sm-like protein LSm4 OS	-1.18972
A0A1D8PHU4	Uncharacterized protein OS	-1.19013
A0A1D8PTD1	Bifunctional carbamoylphosphate synthetase/aspartate transcarbamylase OS	-1.19035
A0A1D8PLW9	Uncharacterized protein OS	-1.19039
Q5AED0	Glyco_hydro_63 domain-containing protein OS	-1.19106
A0A1D8PEM3	Doa1p OS	-1.19129
Q5A644	Homoaconitase, mitochondrial OS	-1.1914
A0A1D8PQC8	Uncharacterized protein OS	-1.1924
A0A1D8PRR3	Trehalase OS	-1.19295
A0A1D8PGI9	Ubiquitin carboxyl-terminal hydrolase OS	-1.19304
Q59WG3	AAA family ATPase OS	-1.19443
Q5ALM0	Aspartate-semialdehyde dehydrogenase OS	-1.19452
A0A1D8PD38	alpha-1,2-Mannosidase OS	-1.19491
A0A1D8PM60	Uncharacterized protein OS	-1.19613
A0A1D8PSQ3	Type I HSP40 co-chaperone OS	-1.19689
A0A1D8PND7	Uncharacterized protein OS	-1.19706
Q5AD10	M-AAA protease subunit OS	-1.19764
Q5A3M0	CoA_binding domain-containing protein OS	-1.1981
Q5ANF9	Arf family guanine nucleotide exchange factor OS	-1.1982
Q5AKW1	Uncharacterized protein OS	-1.19854
A0A1D8PFP3	5-3 exoribonuclease 1 OS	-1.1992
Q5AI21	Translocation protein SEC62 OS	-1.20057
Q5APB5	Uncharacterized protein OS	-1.20061
A0A1D8PGU0	Hsp70 family chaperone OS	-1.20076
A0A1D8PLT3	Uncharacterized protein OS	-1.20082
Q59WB7	GTPase OS	-1.20102
Q59LF9	Methionine aminopeptidase 2 OS	-1.20135
A0A1D8PK85	Proteasome core particle subunit beta 1 OS	-1.2018
Q5A8A2	Phosphatidylglycerol/phosphatidylinositol transfer protein OS	-1.20306
A0A1D8PE54	Bbc1p OS	-1.2045
Q5AHG8	Mitochondrial 54S ribosomal protein YmL24/YmL14 OS	-1.20532
Q59YD1	Cu/Pi carrier OS	-1.20696
Q5APE9	N2227 domain-containing protein OS	-1.20781
A0A1D8PST6	Uncharacterized protein OS	-1.20989
Q5ABD9	Vacuolar protein sorting-associated protein 27 OS	-1.21036
A0A1D8PQN8	Phosphatidylinositol-3-/phosphoinositide 5-phosphatase OS	-1.21114
A0A1D8PKC9	Dynamin-related GTPase OS	-1.21164
A0A1D8PNP4	Uncharacterized protein OS	-1.21265
Q5AD20	AMMECR1 domain-containing protein OS	-1.21266
Q5AG40	Vacuolar protein sorting-associated protein 4 OS	-1.21307
A0A1D8PH11	Dck1p OS	-1.21359
A0A1D8PLW8	Proteasome regulatory particle lid subunit OS	-1.21389
A0A1D8PT84	Uncharacterized protein OS	-1.21456
Q5ALU8	Dolichyl-diphosphooligosaccharide--protein glycosyltransferase subunit OS	-1.21459
A0A1D8PN63	ABC1 domain-containing protein OS	-1.21553
P56553	Cell growth-regulated gene 1 protein OS	-1.21682
A0A1D8PF42	Uncharacterized protein OS	-1.21683
A0A1D8PTD8	Thiosulfate sulfurtransferase OS	-1.217
Q5A318	Dodecenoyl-CoA isomerase OS	-1.21708
Q5AJ92	Ribose-5-phosphate isomerase OS	-1.21729
P0CB63	Golgi to ER traffic protein 2 OS	-1.21734
Q59U89	SBDS domain-containing protein OS	-1.2174
Q5AEG3	Uncharacterized protein OS	-1.21741
A0A1D8PJF0	Uncharacterized protein OS	-1.22096
Q5A506	GTPase activating protein BUD2 OS	-1.22163
Q5A8J7	Sphingolipid homeostasis protein OS	-1.2218
A0A1D8PQW1	Proteasome endopeptidase complex OS	-1.22183
Q5ABF8	Uncharacterized protein OS	-1.22186
Q59R24	Mitochondrial import inner membrane translocase subunit TIM9 OS	-1.22384
Q5ALV5	Cytochrome c oxidase subunit IV OS	-1.22539
A0A1D8PNB1	Uncharacterized protein OS	-1.22558
A0A1D8PD78	Ifd6p OS	-1.2257
Q5AD77	Sorting nexin-4 OS	-1.2257
A0A1D8PH89	SH3 domain-containing protein OS	-1.22617
A0A1D8PHF8	Wh11p OS	-1.22765
A0A1D8PE36	Lhp1p OS	-1.229
Q5A885	Signal recognition particle 54 kDa protein OS	-1.22938
O13318	pH-responsive protein 2 OS	-1.23025
A0A1D8PKC4	Ubiquitin carboxyl-terminal hydrolase OS	-1.23043
A0A1D8PU72	Aha1p OS	-1.23064
A0A1D8PLA3	rRNA-processing protein OS	-1.23172
G1UAZ9	Uncharacterized protein OS	-1.23217
Q5ANE7	Pin3p OS	-1.23243
Q59Z38	NADPH:quinone reductase OS	-1.23288
A0A1D8PFJ8	DNA-directed RNA polymerase core subunit OS	-1.23572
A0A1D8PGL6	Ent3p OS	-1.23689
Q5APM7	ATP-dependent RNA helicase MSS116, mitochondrial OS	-1.23709
A0A1D8PKI6	Uncharacterized protein OS	-1.23774
A0A1D8PG96	Hsp70 family ATPase OS	-1.23928
Q59Q34	Cation-transporting ATPase OS	-1.23978
Q5A2V2	Protein RMD9, mitochondrial OS	-1.24104
A0A1D8PN34	Uncharacterized protein OS	-1.24163
Q5A5P4	Tetratricopeptide repeat-containing protein OS	-1.24171
A0A1D8PRG0	Mitochondrial 54S ribosomal protein YmL2 OS	-1.2422
Q5A948	Homoserine O-acetyltransferase OS	-1.24227
Q9B8D8	Cytochrome c oxidase subunit 2 OS	-1.24305
Q5A360	Nucleotide exchange factor SIL1 OS	-1.24568
A0A1D8PT92	Uncharacterized protein OS	-1.24885
A0A1D8PQ59	1,4-alpha-glucan branching enzyme OS	-1.24889
A0A1D8PQR2	Mitochondrial 37S ribosomal protein MRPS16 OS	-1.24949
Q5A5P8	Tif11p OS	-1.25008
P13649	Orotidine 5-phosphate decarboxylase OS	-1.25022
A0A1D8PTW9	Pyridoxine 4-dehydrogenase OS	-1.25079
Q59WW7	Glutathione peroxidase OS	-1.25378
Q5ANA9	Putative GTPase OS	-1.25469
Q59VX9	NAD(P)H-hydrate epimerase OS	-1.25545
Q59T88	Succinate-semialdehyde dehydrogenase OS	-1.25713
A0A1D8PGR6	5-oxoprolinase OS	-1.2573
Q59TB0	Uncharacterized protein OS	-1.25838
A0A1D8PFE8	Ras GTPase activating protein OS	-1.25919
A0A1D8PIK6	PI31_Prot_C domain-containing protein OS	-1.26097
A0A1D8PLT6	Mitochondrial 54S ribosomal protein YmL22 OS	-1.2652
A0A1D8PRU4	Actin-related protein 2/3 complex subunit 4 OS	-1.2666
Q5A4W8	Bromodomain-containing factor 1 OS	-1.26726
Q5A3P6	Serine/threonine-protein kinase PKH2 OS	-1.26932
A0A1D8PPR5	Hch1p OS	-1.27008
Q5AJA5	DEAH-box ATP-dependent RNA helicase OS	-1.27075
A0A1D8PJQ9	Sphinganine-1-phosphate aldolase OS	-1.27201
Q5A923	Ifd3p OS	-1.27204
A0A1D8PTE0	1-phosphatidylinositol 4-kinase OS	-1.27282
A0A1D8PM83	Acetylornithine transaminase OS	-1.2732
A0A1D8PCG4	Glycogenin glucosyltransferase OS	-1.27562
Q59SJ1	Signal peptidase complex subunit OS	-1.27659
Q5AJ84	SCP2 domain-containing protein OS	-1.27839
Q5AC48	Actin-related protein 4 OS	-1.27909
A0A1D8PP94	Vid27p OS	-1.28032
A0A1D8PJ12	Acylglycerone-phosphate reductase OS	-1.28103
Q5AJC2	AAA family ATPase OS	-1.28314
A0A1D8PF53	Cta3p OS	-1.28452
Q5AND0	Prohibitin subunit OS	-1.28463
A0A1D8PII5	Protein disulfide isomerase OS	-1.28465
Q5AJC1	Vacuolar protein-sorting protein BRO1 OS	-1.28471
O74261	Heat shock protein 60, mitochondrial OS	-1.28565
Q5A0M7	Amine oxidase OS	-1.28589
Q5ALX3	Transcription elongation factor SPT5 OS	-1.286
A0A1D8PLH1	Protein transporter OS	-1.28749
Q5AGY4	Uncharacterized protein OS	-1.28797
A0A1D8PIN1	Uncharacterized protein OS	-1.28922
A0A1D8PG13	Transcription factor IIF subunit OS	-1.29059
A0A1D8PN56	EMC1_C domain-containing protein OS	-1.29215
A0A1D8PR81	Uncharacterized protein OS	-1.29229
A0A1D8PR83	Adenylate cyclase OS	-1.29355
Q5AJ82	Actin cytoskeleton-regulatory complex protein END3 OS	-1.29491
Q5A3J5	Uncharacterized protein OS	-1.29728
Q5A301	Mitochondrial presequence protease OS	-1.2994
A0A1D8PDV1	IFRD domain-containing protein OS	-1.29976
A0A1D8PJB1	Mitochondrial 37S ribosomal protein MRP1 OS	-1.30197
A0A1D8PTP9	Chaperone ATPase OS	-1.30261
Q5A8A6	Carbamoyl-phosphate synthase (Glutamine-hydrolyzing) OS	-1.30282
A0A1D8PG26	Uncharacterized protein OS	-1.30681
A0A1D8PN32	Cytochrome c heme lyase OS	-1.30693
Q59KV5	Amine oxidase OS	-1.30827
A0A1D8PC76	Aldehyde dehydrogenase OS	-1.30917
A0A1D8PJN6	Kre5p OS	-1.30982
Q59Z17	Catabolic 3-dehydroquinase OS	-1.31114
Q5ALN2	Mitochondrial 37S ribosomal protein MRPS8 OS	-1.31295
A0A1D8PPR6	Mitochondrial 37S ribosomal protein YmS18 OS	-1.31358
Q5AFB4	Gst2p OS	-1.31398
Q59MA9	Clustered mitochondria protein homolog OS	-1.32049
A0A1D8PTM0	Aminotran_1_2 domain-containing protein OS	-1.32168
Q5A368	Lysophospholipase NTE1 OS	-1.32329
Q5AMR8	Cytochrome c heme lyase OS	-1.32658
Q5A5P2	Serine/threonine protein kinase OS	-1.32922
Q5AJ69	Uncharacterized protein OS	-1.33056
Q5A3L3	Sphinganine kinase OS	-1.33202
Q5AGY7	Golgi SNAP receptor complex member 1 OS	-1.33437
A0A1D8PFC1	Putative alanine--tRNA ligase OS	-1.33488
A0A1D8PRR5	Argininosuccinate synthase OS	-1.33683
Q8TG40	Adenylate kinase isoenzyme 6 homolog HBR1 OS	-1.33897
A0A1D8PQT1	Uncharacterized protein OS	-1.33925
Q5AK66	Phosphatidylserine decarboxylase proenzyme 2 OS	-1.34373
A0A1D8PFX6	Ddi1p OS	-1.34869
A0A1D8PTZ6	ETF domain-containing protein OS	-1.34873
A0A1D8PPR4	Yhm1p OS	-1.34893
Q59U72	Ferrochelatase OS	-1.34933
Q5ANP3	zinc_ribbon_10 domain-containing protein OS	-1.35192
Q59UQ1	Uncharacterized protein OS	-1.35415
A0A1D8PGL1	Bap31 domain-containing protein OS	-1.35609
Q59NQ5	Glutathione reductase OS	-1.35737
Q59SJ6	Mitochondrial 37S ribosomal protein MRPS17 OS	-1.35819
A0A1D8PRB0	Aldo-keto reductase superfamily protein OS	-1.35844
Q5AIB5	Uncharacterized protein OS	-1.36035
A0A1D8PLW7	Nuclear pore complex protein OS	-1.36209
Q5A339	E2 SUMO-conjugating protein OS	-1.3712
Q5ABU0	Ornithine carbamoyltransferase OS	-1.37172
Q5A940	Multiprotein-bridging factor 1 OS	-1.37359
A0A1D8PLT4	Karyopherin OS	-1.37369
A0A1D8PMH5	Vacuolar protein sorting-associated protein OS	-1.37683
A0A1D8PSD5	Uncharacterized protein OS	-1.37762
Q5ALW4	Phosphatidate phosphatase OS	-1.37838
A0A1D8PRQ2	Uncharacterized protein OS	-1.38071
Q5A8Z0	Vacuolar protein sorting-associated protein 17 OS	-1.39168
Q5A951	ATP-binding cassette permease OS	-1.39843
A0A1D8PQT7	Uncharacterized protein OS	-1.39985
A0A1D8PMH8	Glutamate dehydrogenase OS	-1.40169
Q59TA5	Hsp30p OS	-1.40539
A0A1D8PCJ9	Actin-related protein 8 OS	-1.40938
Q5AA00	Peptide hydrolase OS	-1.41239
Q5ACX5	Cystathionine beta-lyase OS	-1.41908
A0A1D8PK91	Uncharacterized protein OS	-1.42249
Q59P94	Mitofusin OS	-1.42923
Q5A9A6	SCF ubiquitin ligase complex subunit OS	-1.43548
Q59T42	Vacuolar protein sorting-associated protein 35 OS	-1.44209
A0A1D8PMB3	Xylulokinase OS	-1.44676
A0A1D8PMP0	Oye32p OS	-1.44688
A0A1D8PR25	Fmp45p OS	-1.44704
Q59QH2	Csh1p OS	-1.44855
Q5AEE8	Uncharacterized protein OS	-1.45934
A0A1D8PH00	Asr3p OS	-1.46486
A0A1D8PD51	Exosome non-catalytic core subunit OS	-1.46757
A0A1D8PTX2	Cu-binding protein OS	-1.48458
A0A1D8PN69	Carboxypeptidase OS	-1.49279
A0A1D8PD74	Aldo_ket_red domain-containing protein OS	-1.49405
P83784	Heat shock protein SSC1, mitochondrial OS	-1.50076
A0A1D8PC75	Retrotrans_gag domain-containing protein (Fragment) OS	-1.50889
Q5AML6	Carbamoyl-phosphate synthase arginine-specific small chain OS	-1.51282
A0A1D8PL78	Crd2p OS	-1.53241
Q5A922	Altered inheritance of mitochondria protein 9, mitochondrial OS	-1.53826
Q5AQ12	Cap-associated protein CAF20 OS	-1.54008
Q5ABB1	Dithiol glutaredoxin OS	-1.54109
Q59Z55	Aldo_ket_red domain-containing protein OS	-1.54566
A0A1D8PEZ0	Asr1p OS	-1.55124
Q5AN96	Elongation of fatty acids protein OS	-1.56484
Q96UX5	Heat shock protein 78, mitochondrial OS	-1.59179
Q5A9E1	GrpE protein homolog OS	-1.60168
A0A1D8PRH1	Hsp70 family ATPase OS	-1.61574
A0A1D8PQB9	Agglutinin-like protein 4 OS	-1.62293
A0A1D8PHY2	Mitochondrial 54S ribosomal protein YmL7/YmL5 OS	-1.62712
A0A1D8PHH2	Png2p OS	-1.64285
A0A1D8PFU8	Uncharacterized protein OS	-1.65221
Q5AD17	AB hydrolase-1 domain-containing protein OS	-1.69631
Q5A4J9	Oxidored_FMN domain-containing protein OS	-1.70359
A0A1D8PTU7	Asr2p OS	-1.72438
Q59Z52	O-acyltransferase OS	-1.80835
O94038	Alcohol dehydrogenase 2 OS	-1.87035
Q5A1Z4	Aqy1p OS	-1.90159
A0A1D8PRG4	Mam33p OS	-1.96844
A0A1D8PNQ8	Mdj1p OS	-2.19552
A0A1D8PSE0	Uncharacterized protein OS	-2.7659
Q5AD19	Uncharacterized protein OS	-4.01528
Q5ANA3	Pleiotropic ABC efflux transporter of multiple drugs CDR1 OS	-6.53837

## Sheet: Downregulated in MitoTam
Protein ID	UniprotDB protein annotation	Fold change	Predicted localization (uniprot)
A0A1D8PS61	Opt3p OS	ND in mitotam	Membrane
Q5ABA1	Na(+)-exporting P-type ATPase OS	ND in mitotam	Plasma membrane
A0A1D8PM92	Nucleocytoplasmic transporter OS	ND in mitotam	Nucleus
A0A1D8PPA8	2-aminoadipate transaminase OS	ND in mitotam
Q5AMP8	Phosphate transporter OS	ND in mitotam	Membrane
Q59SE2	Stb3p OS	ND in mitotam	Nucleus
A0A1D8PNH4	Proline dehydrogenase OS	-11.0562	Mitochondrial
A0A1D8PQM7	AA_permease domain-containing protein OS	-5.60172	Membrane
A0A1D8PP00	Arginase OS	-2.70333	Cytosol/extracellular
A0A1D8PJ22	Ato1p OS	-2.65536	Membrane
A0A1D8PHP8	Putative ammonium permease OS	-2.50656	Membrane
Q5AK46	Multifunctional fusion protein OS	-2.4996	Mitochondrial
A0A1D8PPV6	Uncharacterized protein OS	-2.45891
Q5AK39	Maltose permease OS	-2.33603	Membrane
Q5A8I8	Induced during hyphae development protein 1 OS	-2.32445	Cell wall
A0A1D8PGT1	Putative carboxylic ester hydrolase OS	-2.27556	Cytosol
Q59VG6	C-5 sterol desaturase OS	-2.2334	Membrane
A0A1D8PL14	Ornithine aminotransferase OS	-2.13441	Cytosol
A0A1D8PTF6	Uncharacterized protein OS	-2.13304
A0A1D8PHV2	Divalent metal ion transporter OS	-2.12155	Plasma membrane
A0A1D8PRM7	Phosphoenolpyruvate carboxykinase OS	-2.05197	Cytosol
G1UB11	C-22 sterol desaturase OS	-2.04106	Membrane
Q59XW4	Acetyl-coenzyme A synthetase OS	-2.0142
A0A1D8PLB5	Erg251p OS	-2.00006	Membrane

## Sheet: Upregulated in MitoTam
Protein ID	UniprotDB protein annotation	Fold change	Predicted localization (uniprot)
P78595	Multidrug resistance protein CDR2 OS	Detected only in mitotam	Membrane
A0A1D8PNS2	Uncharacterized protein OS	Detected only in mitotam
Q59TA2	Signal recognition particle subunit OS	Detected only in mitotam
A0A1D8PLK4	BTB_2 domain-containing protein OS	Detected only in mitotam
Q59WC2	Organic acid transporter OS	Detected only in mitotam	Mitochondrial
Q5ANA3	Pleiotropic ABC efflux transporter of multiple drugs CDR1 OS	6.53837	Cell membrane
Q5AD19	Uncharacterized protein OS	4.01528
A0A1D8PSE0	Uncharacterized protein OS	2.7659
A0A1D8PNQ8	Mdj1p OS	2.19552	Cytoplasm

## Sheet: Raw data
WT1 intensity	WT2 intensity	WT3 intensity	Mitotam1 intensity	Mitotam2 intensity	Mitotam3 intensity.	C: Only identified by site	C: Reverse	C: Potential contaminant	C: Student's T-test Significant A_B	C: Student's T-test significant	N: Peptides	N: Razor + unique peptides	N: Unique peptides	N: Sequence coverage [%]	N: Unique + razor sequence coverage [%]	N: Unique sequence coverage [%]	N: Mol. weight [kDa]	N: Q-value	N: Score	N: Intensity	N: MS/MS count	N: A	N: B	N: A_x-y_B	N: -Log Student's T-test p-value A_B	N: Student's T-test q-value A_B	N: Student's T-test Difference A_B	N: Student's T-test Test statistic A_B	T: Protein IDs	T: Majority protein IDs	T: id	T: Fasta headers
NaN	25.5142	24.8269	NaN	NaN	NaN						3	3	3	6.4	6.4	6.4	102.9	0	3.8031	171620000	5	25.1706	NaN	NaN	0	0.999744	NaN	0	A0A1D8PS61;Q59LT5;Q59UZ4	A0A1D8PS61	1090	Opt3p OS
23.4336	NaN	23.6555	NaN	NaN	NaN						3	3	3	4.3	4.3	4.3	97.425	0.0004344	2.9155	83657000	2	23.5445	NaN	NaN	0	0.962273	NaN	0	Q5AM72	Q5AM72	2392	Patatin-like phospholipase domain-containing protein CaO19.1504 OS
23.4502	23.5192	23.5858	NaN	NaN	NaN						7	3	3	11.8	5.2	5.2	117.13	0	17.211	48873000	7	23.5192	NaN	NaN	0	0.971385	NaN	0	Q5ABA1	Q5ABA1	2060	Na(+)-exporting P-type ATPase OS
NaN	23.7118	23.2737	NaN	NaN	NaN						5	5	5	4.9	4.9	4.9	156.35	0	8.8473	82271000	12	23.4927	NaN	NaN	0	1	NaN	0	A0A1D8PM92	A0A1D8PM92	695	Nucleocytoplasmic transporter OS
NaN	23.1569	23.6605	NaN	NaN	NaN						2	2	2	5.8	5.8	5.8	49.048	0	9.6204	48369000	7	23.4087	NaN	NaN	0	0.973445	NaN	0	Q5AA33	Q5AA33	2031	Predicted GPI-anchored protein 45 OS
23.3998	23.4352	23.3359	NaN	NaN	NaN						5	5	5	27	27	27	46.502	0	26.327	48137000	14	23.3998	NaN	NaN	0	1	NaN	0	A0A1D8PPA8	A0A1D8PPA8	847	2-aminoadipate transaminase OS
23.525	23.3687	23.0027	NaN	NaN	NaN						5	5	5	12.5	12.5	12.5	65.321	0	51.298	39436000	10	23.3687	NaN	NaN	0	0.96126	NaN	0	Q5AMP8	Q5AMP8	2407	Phosphate transporter OS
23.3721	23.3298	NaN	NaN	NaN	NaN						5	5	5	15.1	15.1	15.1	54.844	0	6.0343	47044000	4	23.351	NaN	NaN	0	0.942179	NaN	0	Q59SE2	Q59SE2	1556	Stb3p OS
23.2121	22.7608	23.2857	NaN	NaN	NaN						2	2	2	11.5	11.5	11.5	14.654	0.005719	1.9574	42399000	6	23.2121	NaN	NaN	0	0.961766	NaN	0	Q5AMM1	Q5AMM1	2400	Transcription initiation factor IIA subunit 2 OS
22.8235	23.1017	23.0644	NaN	NaN	NaN						2	2	2	13	13	13	26.893	0	4.0132	49098000	7	23.0644	NaN	NaN	0	0.972927	NaN	0	Q5AAP7	Q5AAP7	2039	DUF2012 domain-containing protein OS
22.7995	NaN	22.9987	NaN	NaN	NaN						4	4	4	3.7	3.7	3.7	204.33	0	6.5125	24188000	8	22.8991	NaN	NaN	0	0.94702	NaN	0	Q59ZX6	Q59ZX6	1744	U3 small nucleolar RNA-associated protein 10 OS
22.9325	22.6802	NaN	NaN	NaN	NaN						2	2	2	7.2	7.2	7.2	41.503	0	9.9514	23635000	3	22.8064	NaN	NaN	0	0.964296	NaN	0	Q5AKU7	Q5AKU7	2344	Dos2p OS
NaN	22.5136	23.0455	NaN	NaN	NaN						4	4	4	32.3	32.3	32.3	14.233	0	6.2703	25227000	4	22.7795	NaN	NaN	0	0.987472	NaN	0	A0A1D8PCD0	A0A1D8PCD0	11	DNA-directed RNA polymerase II core subunit OS
22.9404	22.4379	22.7379	NaN	NaN	NaN						3	3	3	9.7	9.7	9.7	63.994	0	16.967	28830000	7	22.7379	NaN	NaN	0	0.986408	NaN	0	A0A1D8PCI9	A0A1D8PCI9	22	Protein kinase OS
22.9472	22.3945	NaN	NaN	NaN	NaN						2	2	2	7.9	7.9	7.9	38.485	0.0057166	1.9555	28456000	6	22.6709	NaN	NaN	0	0.949909	NaN	0	A0A1D8PU24	A0A1D8PU24	1231	Geranylgeranyl transferase type-2 subunit beta OS
22.4205	22.624	23.2933	NaN	NaN	NaN						3	3	3	29.4	29.4	29.4	7.9001	0	6.6319	29517000	5	22.624	NaN	NaN	0	0.992787	NaN	0	A0A1D8PE03	A0A1D8PE03	131	Uncharacterized protein OS
22.4255	22.6219	22.5971	NaN	NaN	NaN						3	3	3	8.8	8.8	8.8	51.496	0.00043917	3.0429	28063000	8	22.5971	NaN	NaN	0	0.984291	NaN	0	A0A1D8PCR3	A0A1D8PCR3	42	Alpha-1,6-mannosyltransferase OS
22.0046	22.0974	22.5465	NaN	NaN	NaN						3	3	3	4.4	4.4	4.4	109.51	0	5.1195	21355000	6	22.0974	NaN	NaN	0	0.986939	NaN	0	A0A1D8PCD2	A0A1D8PCD2	12	Nma111p OS
NaN	21.8747	22.2892	NaN	NaN	NaN						2	2	2	8.8	8.8	8.8	44.628	0	5.5126	18856000	8	22.082	NaN	NaN	0	0.96986	NaN	0	Q5A3M4	Q5A3M4	1848	Uncharacterized protein OS
NaN	21.9566	22.1812	NaN	NaN	NaN						2	2	2	6.2	6.2	6.2	47.133	0	5.1029	21211000	6	22.0689	NaN	NaN	0	0.94508	NaN	0	Q5A345	Q5A345	1827	Uncharacterized protein OS
NaN	21.6476	21.5771	NaN	NaN	NaN						4	4	4	9.3	9.3	9.3	56.716	0	4.0051	12193000	3	21.6123	NaN	NaN	0	0.985878	NaN	0	A0A1D8PCL3	A0A1D8PCL3	28	Uncharacterized protein OS
NaN	NaN	NaN	26.7411	26.6933	27.0074						50	10	10	42.2	10.6	10.6	168.96	0	80.592	326890000	35	NaN	26.7411	NaN	0	0.950882	NaN	0	P78595;A0A1D8PK15	P78595	1367	Multidrug resistance protein CDR2 OS
NaN	NaN	NaN	26.3459	26.2932	26.212						4	4	4	15.7	15.7	15.7	31.743	0	40.503	496300000	14	NaN	26.2932	NaN	0	1	NaN	0	A0A1D8PNS2	A0A1D8PNS2	808	Uncharacterized protein OS
NaN	NaN	NaN	24.2155	23.8737	24.2142						2	2	2	5.6	5.6	5.6	40.671	0.0012788	2.6295	98334000	8	NaN	24.2142	NaN	0	0.940257	NaN	0	Q59UH5	Q59UH5	1614	DNA replication regulator SLD2 OS
NaN	NaN	NaN	NaN	23.871	23.5588						2	2	2	6	6	6	38.135	0	4.8918	48337000	8	NaN	23.7149	NaN	0	0.984817	NaN	0	A0A1D8PCP9	A0A1D8PCP9	39	Uncharacterized protein OS
NaN	NaN	NaN	NaN	24.009	23.1574						4	4	4	46.4	46.4	46.4	18.628	0	4.0524	67029000	4	NaN	23.5832	NaN	0	0.940733	NaN	0	Q59TA2	Q59TA2	1589	Signal recognition particle subunit OS
NaN	NaN	NaN	23.6792	NaN	22.8861						5	5	5	15.9	15.9	15.9	57.288	0	7.973	42161000	7	NaN	23.2826	NaN	0	1	NaN	0	A0A1D8PLK4	A0A1D8PLK4	655	BTB_2 domain-containing protein OS
NaN	NaN	NaN	23.3206	NaN	23.1258						2	2	2	9.7	9.7	9.7	57.695	0.0012799	2.6552	53580000	3	NaN	23.2232	NaN	0	0.989066	NaN	0	A0A1D8PFH2	A0A1D8PFH2	233	Ribosome biosynthesis protein OS
NaN	NaN	NaN	23.3606	NaN	22.9071						4	4	4	17.7	17.7	17.7	32.823	0	12.938	39100000	10	NaN	23.1339	NaN	0	0.938333	NaN	0	Q59WC2	Q59WC2	1653	Organic acid transporter OS
NaN	NaN	NaN	23.0007	NaN	22.9181						4	4	4	9.1	9.1	9.1	102.19	0	21.551	30810000	9	NaN	22.9594	NaN	0	1	NaN	0	A0A1D8PMA5	A0A1D8PMA5	700	mRNA-binding protein OS
NaN	NaN	NaN	22.7279	22.938	23.1291						3	3	3	20.4	20.4	20.4	30.375	0	3.6974	31024000	4	NaN	22.938	NaN	0	0.958745	NaN	0	Q5APP3	Q5APP3	2469	Rtg1p OS
NaN	NaN	NaN	NaN	22.8661	22.9669						2	2	2	6.6	6.6	6.6	56.601	0	5.4467	16279000	5	NaN	22.9165	NaN	0	1	NaN	0	A0A1D8PMA4	A0A1D8PMA4	699	Uncharacterized protein OS
NaN	NaN	NaN	23.0362	22.8471	22.6161						2	2	2	6	6	6	42.43	0	4.0019	23193000	4	NaN	22.8471	NaN	0	0.983242	NaN	0	A0A1D8PD50	A0A1D8PD50	75	Phosphatidylinositol transporter OS
NaN	NaN	NaN	23.0423	22.7464	22.816						5	5	5	12.1	12.1	12.1	62.568	0	6.8792	38626000	7	NaN	22.816	NaN	0	0.937851	NaN	0	Q59WE0	Q59WE0	1657	UBX domain-containing protein OS
NaN	NaN	NaN	22.7329	22.6981	22.7864						3	3	3	19.5	19.5	19.5	29.153	0	19.736	38282000	8	NaN	22.7329	NaN	0	0.946048	NaN	0	Q5A1E3	Q5A1E3	1778	Transcriptional regulator CBF1 OS
NaN	NaN	NaN	22.9006	22.3942	NaN						4	4	4	6	6	6	126.86	0.00043783	3.0137	37020000	3	NaN	22.6474	NaN	0	1	NaN	0	A0A1D8PPF9	A0A1D8PPF9	856	Exocyst subunit OS
NaN	NaN	NaN	22.7477	NaN	22.427						4	4	4	51.1	51.1	51.1	5.3552	0	16.903	31051000	8	NaN	22.5873	NaN	0	0.988537	NaN	0	A0A1D8PDX1	A0A1D8PDX1	125	Uncharacterized protein OS
NaN	NaN	NaN	22.534	22.5789	NaN						2	2	2	6.6	6.6	6.6	89.689	0.0016863	2.4995	28158000	2	NaN	22.5564	NaN	0	0.959752	NaN	0	Q5ANL4	Q5ANL4	2439	Nuclear pore complex protein Nup85 OS
NaN	NaN	NaN	22.6068	22.5476	22.1252						2	2	2	11.4	11.4	11.4	32.726	0	4.7417	30132000	5	NaN	22.5476	NaN	0	0.957259	NaN	0	Q5ADT5	Q5ADT5	2147	Protein YIP OS
NaN	NaN	NaN	22.4437	22.3435	22.5181						2	2	2	9.2	9.2	9.2	39.404	0	13.741	21875000	9	NaN	22.4437	NaN	0	0.980142	NaN	0	A0A1D8PJS7	A0A1D8PJS7	543	Retromer subunit OS
NaN	NaN	NaN	22.1518	22.3187	22.4865						2	2	2	1.8	1.8	1.8	168.3	0	4.4734	15480000	5	NaN	22.3187	NaN	0	0.981709	NaN	0	A0A1D8PIM2	A0A1D8PIM2	464	ATP-binding cassette transporter OS
NaN	NaN	NaN	22.4191	NaN	22.1431						4	4	4	15.6	15.6	15.6	40.71	0	5.5874	31486000	7	NaN	22.2811	NaN	0	0.941696	NaN	0	Q59ST6	Q59ST6	1571	Serine/threonine-protein phosphatase 2A activator 2 OS
NaN	NaN	NaN	21.6916	22.2311	22.0889						3	3	3	3.6	3.6	3.6	164.76	0.0020982	2.4215	13995000	6	NaN	22.0889	NaN	0	0.991733	NaN	0	A0A1D8PES9	A0A1D8PES9	184	Uncharacterized protein OS
NaN	NaN	NaN	21.9732	NaN	22.0202						3	3	3	4.3	4.3	4.3	94.911	0	4.786	16214000	4	NaN	21.9967	NaN	0	0.967322	NaN	0	Q5A688	Q5A688	1911	Dolichyl-phosphate-mannose--protein mannosyltransferase 6 OS
NaN	NaN	NaN	21.7278	22.0268	NaN						3	3	3	13.7	13.7	13.7	35.384	0	5.5529	15224000	7	NaN	21.8773	NaN	0	0.97088	NaN	0	Q5ABC6	Q5ABC6	2070	CBK1 kinase activator protein MOB2 OS
NaN	NaN	NaN	21.4245	NaN	21.1502						2	2	2	1.9	1.9	1.9	143.78	0.0029289	2.3657	8038700	2	NaN	21.2874	NaN	0	0.985346	NaN	0	A0A1D8PCM6	A0A1D8PCM6	33	Roa1p OS
26.0819	26.743	26.8636	23.2763	23.6184	22.8832				+	A_B	11	11	11	33.7	33.7	33.7	55.231	0	43.068	392910000	35	26.743	23.2763	3.46679	3.28959	0	3.30357	7.81493	A0A1D8PNH4	A0A1D8PNH4	791	Proline dehydrogenase OS
26.7763	26.6402	26.6258	24.1543	23.4306	24.2449				+	A_B	6	6	6	16.8	16.8	16.8	60.945	0	21.889	423270000	20	26.6402	24.1543	2.48587	3.32353	0	2.73749	7.56021	A0A1D8PQM7	A0A1D8PQM7	960	AA_permease domain-containing protein OS
27.7776	28.1737	28.1136	27.0601	26.5185	26.6788				+	A_B	12	12	12	52.1	52.1	52.1	34.329	0	31.782	1312200000	48	28.1136	26.6788	1.43474	2.48068	0.0190769	1.26914	4.19579	A0A1D8PP00	A0A1D8PP00	823	Arginase OS
26.6972	26.9114	27.6026	25.5543	24.7371	25.5025				+	A_B	4	4	4	20	20	20	28.366	0	47.272	637990000	21	26.9114	25.5025	1.40891	2.0477	0.02325	1.80579	3.7618	A0A1D8PJ22	A0A1D8PJ22	485	Ato1p OS
29.7897	30.0192	30.5009	29.0405	28.3353	28.6935				+	A_B	6	6	6	32.3	32.3	32.3	30.948	0	185.82	5545700000	63	30.0192	28.6935	1.32571	2.07505	0.0413333	1.41352	3.60429	A0A1D8PHP8	A0A1D8PHP8	401	Putative ammonium permease OS
29.2215	29.2638	29.3703	27.9421	27.8639	27.9915				+	A_B	24	24	24	52.1	52.1	52.1	65.758	0	172.98	3061400000	119	29.2638	27.9421	1.3217	4.70513	0	1.3527	8.57392	Q5AK46	Q5AK46	2330	Multifunctional fusion protein OS
29.9121	29.9027	29.5456	28.6047	28.4767	28.6105				+	A_B	8	8	8	62.9	62.9	62.9	19.652	0	309.45	4394400000	68	29.9027	28.6047	1.29802	3.16975	0.0177143	1.22283	5.35648	A0A1D8PPV6	A0A1D8PPV6	884	Uncharacterized protein OS
22.622	NaN	NaN	21.5321	21.1172	NaN						3	3	3	4.8	4.8	4.8	141.08	0	14.416	15579000	8	22.622	21.3247	1.29735	0	0.977564	1.29735	0	A0A1D8PGF8	A0A1D8PGF8	303	Msb2p OS
25.3219	25.1507	25.4841	NaN	NaN	24.0978						8	8	8	19.9	19.9	19.9	65.89	0	28.468	167920000	21	25.3219	24.0978	1.22406	0	0.964805	1.22109	0	Q5AK39	Q5AK39	2327	Maltose permease OS
27.5638	27.1519	26.8073	26.2841	25.5164	25.935						3	3	3	16.1	16.1	16.1	36.944	0	80.627	717850000	28	27.1519	25.935	1.21689	1.81125	0.0586667	1.26248	3.06778	Q5A8I8	Q5A8I8	1982	Induced during hyphae development protein 1 OS
24.1996	23.7228	24.2215	23.1951	22.9988	23.0133				+	A_B	11	11	11	21.2	21.2	21.2	85.577	0	30.828	89154000	27	24.1996	23.0133	1.18622	2.30392	0.0456842	0.978851	3.56529	A0A1D8PGT1	A0A1D8PGT1	328	Putative carboxylic ester hydrolase OS
26.4955	26.7322	27.1676	25.0932	25.573	26.2529						8	8	8	20.7	20.7	20.7	45.419	0	27.838	579080000	38	26.7322	25.573	1.15924	1.38695	0.1005	1.15877	2.36592	Q59VG6	Q59VG6	1628	C-5 sterol desaturase OS
30.4965	30.5939	30.9354	29.638	29.5	29.4795				+	A_B	24	24	24	75.5	75.5	75.5	47.349	0	198.36	8359000000	191	30.5939	29.5	1.09384	2.87743	0.0124	1.13606	4.69312	A0A1D8PL14	A0A1D8PL14	619	Ornithine aminotransferase OS
24.532	24.2246	24.5633	23.4391	22.993	23.5427				+	A_B	11	11	11	13.8	13.8	13.8	118.2	0	22.501	108660000	20	24.532	23.4391	1.09291	2.29241	0.0291765	1.11503	3.71312	A0A1D8PTF6	A0A1D8PTF6	1172	Uncharacterized protein OS
23.7616	24.3596	24.9308	23.1357	NaN	23.4133						5	5	5	11	11	11	64.111	0	36.713	102260000	12	24.3596	23.2745	1.08512	1.01945	0.136806	1.07619	1.96435	A0A1D8PHV2	A0A1D8PHV2	415	Divalent metal ion transporter OS
30.9192	31.149	31.7716	30.112	30.0483	30.8831						29	29	29	83.2	83.2	83.2	60.978	0	323.31	13614000000	252	31.149	30.112	1.03701	1.1847	0.1158	0.932102	1.98368	A0A1D8PRM7	A0A1D8PRM7	1051	Phosphoenolpyruvate carboxykinase OS
27.3555	27.4762	28.0254	26.3391	26.4469	26.6882						21	21	21	48.4	48.4	48.4	59.651	0	46.952	1021400000	78	27.4762	26.4469	1.02932	2.09184	0.0550909	1.12763	3.41154	G1UB11	G1UB11	1292	C-22 sterol desaturase OS
31.4015	31.6708	32.1479	31.0023	30.466	30.6606						45	45	43	76.1	76.1	73.5	75.14	0	323.31	18211000000	332	31.6708	30.6606	1.01021	1.73194	0.0710857	1.03046	2.79488	Q59XW4	Q59XW4	1694	Acetyl-coenzyme A synthetase OS
26.6033	26.9928	27.2267	25.4595	25.9928	26.4343						5	5	5	22.4	22.4	22.4	37.845	0	34.138	657320000	23	26.9928	25.9928	1.00004	1.36336	0.101194	0.978769	2.24805	A0A1D8PLB5	A0A1D8PLB5	636	Erg251p OS
26.6664	26.0576	26.1163	24.9148	25.124	25.6306						12	12	12	54.3	54.3	54.3	28.133	0	31.685	403520000	52	26.1163	25.124	0.992306	1.67148	0.0789189	1.05698	2.7266	Q5A7M9	Q5A7M9	1954	Glycerol-1-phosphatase OS
24.6281	24.2621	24.5988	24.2833	23.6281	23.6276						7	7	7	28.9	28.9	28.9	29.128	0	23.123	127120000	22	24.5988	23.6281	0.970718	1.23089	0.130833	0.650002	1.86762	Q59Z54	Q59Z54	1729	Smr domain-containing protein OS
22.7983	22.972	22.4386	NaN	NaN	21.9123						2	2	2	14.6	14.6	14.6	21.008	0	5.4784	31722000	6	22.7983	21.9123	0.885994	0	0.93737	0.823972	0	Q59WJ5	Q59WJ5	1666	1,2-dihydroxy-3-keto-5-methylthiopentene dioxygenase OS
33.0998	32.9563	32.3426	32.3194	31.5646	32.1148						18	18	18	24.8	24.8	24.8	91.916	0	318.3	39026000000	173	32.9563	32.1148	0.841511	1.16249	0.122504	0.800004	1.88856	Q5AL03	Q5AL03	2359	Hyphally regulated cell wall protein 1 OS
26.4549	26.4155	25.7553	26.5841	25.6044	25.4816						3	3	3	40	40	40	16.01	0	13.832	467450000	29	26.4155	25.6044	0.811119	0.312789	0.631807	0.318551	0.61719	A0A1D8PJT8	A0A1D8PJT8	546	Ubiquinol--cytochrome-c reductase subunit 6 OS
26.8956	26.9387	25.9305	27.0316	26.0863	25.9254						8	8	8	46	46	46	17.434	0	48.525	627700000	40	26.8956	26.0863	0.809294	0.193471	0.79088	0.240506	0.416937	A0A1D8PH08	A0A1D8PH08	346	Cytochrome c oxidase subunit VI OS
30.3502	30.4138	30.6469	29.6333	29.4031	29.8588						27	27	24	66.7	66.7	62.4	46.311	0	195.64	7661300000	169	30.4138	29.6333	0.780428	2.20308	0.0608333	0.838547	3.23146	A0A1D8PS79	A0A1D8PS79	1093	Isocitrate dehydrogenase [NADP] OS
28.8167	28.8752	27.7275	28.5881	28.0085	28.0482						3	3	3	5.2	5.2	5.2	90.896	0	15.995	2318300000	16	28.8167	28.0482	0.768513	0.244353	0.719153	0.258181	0.498995	A0A1D8PNL5	A0A1D8PNL5	797	Uncharacterized protein OS
23.2784	23.151	23.6866	22.5204	22.8137	22.2665						2	2	2	4.9	4.9	4.9	56.475	0	7.5234	55949000	9	23.2784	22.5204	0.757938	1.68479	0.0796667	0.838433	2.57168	Q5ACZ8	Q5ACZ8	2104	Putative divalent metal ion transporter OS
30.0136	29.9262	29.8214	28.8433	29.1806	29.4072						22	22	22	67.6	67.6	67.6	45.818	0	211.92	5263500000	149	29.9262	29.1806	0.745642	1.96225	0.0762581	0.776682	2.84508	Q59MV9	Q59MV9	1448	Flavohemoprotein OS
24.5881	24.6285	24.9217	23.7825	23.8889	24.1545						6	6	6	16.7	16.7	16.7	37.59	0	8.6188	142840000	11	24.6285	23.8889	0.739527	2.1411	0.0565714	0.770771	3.05137	Q5AI44	Q5AI44	2280	Ubiquinone biosynthesis protein COQ4, mitochondrial OS
30.0739	30.1901	29.2119	29.8779	29.1487	29.3444						7	7	7	33.3	33.3	33.3	23.589	0	48.969	5633300000	61	30.0739	29.3444	0.729538	0.414824	0.545625	0.36832	0.770954	Q5AD07	Q5AD07	2106	Cell surface Cu-only superoxide dismutase 5 OS
27.3106	27.2562	26.36	26.9705	26.3332	26.5267						7	7	7	31	31	31	39.264	0	74.435	834000000	44	27.2562	26.5267	0.729515	0.432975	0.535147	0.36548	0.792231	Q59XX2	Q59XX2	1696	Cell surface mannoprotein MP65 OS
25.3538	25.2567	25.8136	24.5942	24.6379	24.7885						6	6	6	15.9	15.9	15.9	65.196	0	33.922	237440000	23	25.3538	24.6379	0.715889	1.93651	0.0788	0.801155	2.84555	A0A1D8PCR4	A0A1D8PCR4	43	Dip5p OS
23.4903	24.0288	24.0568	23.172	23.3268	23.4209						5	5	5	16.8	16.8	16.8	42.487	0	11.455	82706000	13	24.0288	23.3268	0.701988	1.30573	0.133728	0.552102	1.85209	A0A1D8PCW7	A0A1D8PCW7	53	Cdc73p OS
23.9722	23.7717	23.9879	23.8074	23.2758	23.1644						7	7	7	11.4	11.4	11.4	104.86	0	100.96	89279000	19	23.9722	23.2758	0.696369	1.10644	0.183589	0.494726	1.59456	A0A1D8PEG3	A0A1D8PEG3	164	Kexin OS
26.9037	27.4345	27.6366	26.9039	26.6915	26.7538						14	14	14	55.4	55.4	55.4	33.147	0	66.45	942000000	72	27.4345	26.7538	0.680731	1.12026	0.17546	0.541875	1.65471	A0A1D8PNY6	A0A1D8PNY6	818	Sfc1p OS
NaN	24.338	24.6517	23.8239	NaN	NaN						1	1	1	21.8	21.8	21.8	11.148	0	28.161	124640000	9	24.4948	23.8239	0.670963	0	0.955778	0.670963	0	Q5AGA8	Q5AGA8	2213	Uncharacterized protein OS
31.5267	31.444	31.2859	30.9163	30.2442	30.7837						10	10	10	31	31	31	60.814	0	141.79	14866000000	143	31.444	30.7837	0.660255	1.62225	0.103922	0.770807	2.42914	P40953	P40953	1348	Chitinase 2 OS
23.9931	24.5668	24.9251	23.9174	23.486	24.0079						5	5	5	14.6	14.6	14.6	53.426	0	14.624	137960000	18	24.5668	23.9174	0.649368	1.0284	0.174832	0.691219	1.66321	A0A1D8PPE8	A0A1D8PPE8	855	Cox15p OS
24.6301	24.4067	24.0443	23.7586	NaN	NaN						6	6	6	15.7	15.7	15.7	67.396	0	11.394	103580000	11	24.4067	23.7586	0.648144	0	0.981184	0.601775	0	A0A1D8PJ21	A0A1D8PJ21	484	Uncharacterized protein OS
29.8987	30.0651	30.3267	29.3671	29.4228	29.6325						23	23	23	65.8	65.8	65.8	61.421	0	323.31	6214600000	173	30.0651	29.4228	0.642315	1.86128	0.08928	0.622696	2.50605	Q59RB8	Q59RB8	1533	Isocitrate lyase OS
24.1576	24.2482	NaN	23.5978	NaN	23.5277						4	4	4	20.3	20.3	20.3	49.23	0	16.327	72564000	11	24.2029	23.5627	0.640203	2.10187	0.0742439	0.640204	4.07058	A0A1D8PJA8	A0A1D8PJA8	508	Tos1p OS
26.7988	26.5564	25.418	27.0085	25.8998	25.9281						7	7	7	53.7	53.7	53.7	16.478	0	31.933	541390000	38	26.5564	25.9281	0.628218	0.0124102	0.996661	-0.021066	-0.0318856	A0A1D8PMF8	A0A1D8PMF8	713	Calmodulin OS
24.3433	24.7596	24.7844	24.0803	24.3674	24.1348						11	11	11	20.4	20.4	20.4	97.379	0	18.315	150150000	26	24.7596	24.1348	0.624743	1.21635	0.180759	0.434923	1.62281	Q59VP7	Q59VP7	1635	Ribosome biogenesis protein ERB1 OS
24.1275	24.0942	23.3753	23.4715	23.3719	23.808						5	5	5	9.2	9.2	9.2	82.269	0	12.002	89156000	12	24.0942	23.4715	0.622709	0.493319	0.498488	0.315197	0.832541	Q5ABD3	Q5ABD3	2073	Asm3p OS
25.2096	25.0156	25.0192	24.6372	24.397	24.2456						6	6	6	49.2	49.2	49.2	27.223	0	25.632	191010000	15	25.0192	24.397	0.622139	2.12789	0.0753939	0.654837	2.8377	Q5A2C6	Q5A2C6	1802	MICOS complex subunit OS
22.7297	22.9171	23.4472	21.6728	22.3881	22.2952						4	4	4	10	10	10	56.824	0	21.395	44815000	18	22.9171	22.2952	0.621862	1.37113	0.1015	0.912619	2.22151	Q5A1N1	Q5A1N1	1784	Uncharacterized protein OS
23.8732	23.5797	NaN	23.1046	NaN	NaN						3	3	3	16	16	16	41.071	0	8.6043	58827000	4	23.7265	23.1046	0.621832	0	0.958244	0.621832	0	Q5AQ36	Q5AQ36	2474	High osmolarity signaling protein SHO1 OS
25.0937	NaN	24.9065	NaN	NaN	24.3845						1	1	1	13.3	13.3	13.3	24.173	0	12.458	165610000	9	25.0001	24.3845	0.61561	0	0.939774	0.615609	0	Q59UT4	Q59UT4	1620	Repressed by TUP1 protein 5 OS
26.9261	26.4037	25.7054	25.7144	25.9017	25.7894						9	9	9	42.1	42.1	42.1	42.892	0	53.015	469180000	43	26.4037	25.7894	0.614283	0.69133	0.318719	0.543243	1.18665	Q5A362	Q5A362	1833	Cystathionine gamma-lyase OS
24.9952	25.3323	25.2253	24.872	24.6177	24.4476						7	7	7	25.6	25.6	25.6	38.679	0	17.957	205600000	20	25.2253	24.6177	0.607574	1.56392	0.11381	0.538511	2.08387	A0A1D8PMX7	A0A1D8PMX7	748	Ifg3p OS
24.4095	24.7562	24.6603	24.0537	23.8384	24.2031						4	4	4	11.5	11.5	11.5	42.597	0	52.321	140420000	15	24.6603	24.0537	0.60659	1.75585	0.0995333	0.576965	2.32696	A0A1D8PFV2;A0A1D8PFV0	A0A1D8PFV2;A0A1D8PFV0	257	Ftr2p OS;High-affinity iron permease OS
23.9213	24.4928	NaN	24.0055	23.5636	23.6095						7	7	7	14.5	14.5	14.5	69.509	0	17.02	85204000	14	24.207	23.6095	0.597515	0.735311	0.313829	0.480842	1.26677	A0A1D8PJ75	A0A1D8PJ75	501	Bzz1p OS
28.2855	28.2429	27.7586	28.0769	27.5718	27.6534						9	9	9	32.2	32.2	32.2	48.996	0	62.942	1673000000	62	28.2429	27.6534	0.589512	0.643601	0.410818	0.328314	0.993858	Q5AJY5	Q5AJY5	2320	1,3-beta-glucanosyltransferase PGA4 OS
27.2794	27.3581	27.4442	26.6772	26.773	26.9941						5	5	5	44.7	44.7	44.7	12.632	0	14.116	944670000	24	27.3581	26.773	0.585047	2.18236	0.0780465	0.54578	2.65967	Q59M30	Q59M30	1432	F1F0 ATP synthase subunit g OS
24.291	24.2305	24.4085	23.5735	23.9213	23.7063						6	6	6	12	12	12	77.036	0	27.428	114520000	14	24.291	23.7063	0.584717	2.14248	0.0748718	0.57633	2.69313	A0A1D8PGF0	A0A1D8PGF0	302	Lysophospholipase OS
26.9206	26.8328	25.8763	27.1689	26.2522	25.9506						3	3	3	41.9	41.9	41.9	9.9008	0	13.097	636700000	16	26.8328	26.2522	0.580582	0.0600857	0.940489	0.0859865	0.144269	A0A1D8PQN3	A0A1D8PQN3	964	Long-chain fatty acid transporter OS
26.766	26.7674	26.9641	26.1604	26.2239	26.1934				+	A_B	3	3	3	42.3	42.3	42.3	8.6629	0	5.8699	636430000	22	26.7674	26.1934	0.573929	3.14046	0.0248	0.6399	3.80174	A0A1D8PDP8	A0A1D8PDP8	114	Ubiquinol--cytochrome-c reductase subunit 10 OS
25.4707	25.8314	25.6451	25.0735	25.0429	25.0737						4	4	4	34.1	34.1	34.1	14.694	0	25.422	279340000	24	25.6451	25.0735	0.571608	2.30093	0.0772414	0.585723	2.86213	Q5A328	Q5A328	1821	Mitochondrial pyruvate carrier OS
30.0044	30.1101	30.1247	29.5402	29.4403	29.6373						20	20	20	81.6	81.6	81.6	36.004	0	191.01	6159900000	115	30.1101	29.5402	0.56986	2.85918	0.0584	0.54045	3.21053	P83778	P83778	1377	Malate dehydrogenase, cytoplasmic OS
25.8359	25.8385	25.0074	25.2686	24.973	25.4379						7	7	7	23.1	23.1	23.1	59.332	0	116.92	288210000	28	25.8359	25.2686	0.567318	0.469475	0.50508	0.334105	0.81857	A0A1D8PF54	A0A1D8PF54	212	Phosphate transporter OS
NaN	21.9163	22.3777	21.6244	21.5433	21.5884						2	2	2	16.9	16.9	16.9	6.8819	0	3.7818	22310000	7	22.147	21.5884	0.558573	1.31252	0.129345	0.561626	2.04541	A0A1D8PTN4	A0A1D8PTN4	1187	snoRNP complex protein OS
24.0398	24.5315	24.6993	23.6893	23.9819	24.457						9	8	8	28.4	24.6	24.6	45.734	0	23.266	133090000	26	24.5315	23.9819	0.549585	0.566453	0.426417	0.380775	0.955119	A0A1D8PI17	A0A1D8PI17	430	Rnr22p OS
24.4107	24.1632	23.7451	23.2254	23.6889	23.6219						6	6	6	22.8	22.8	22.8	29.911	0	17.673	101340000	17	24.1632	23.6219	0.541281	1.15395	0.16179	0.594276	1.73673	A0A1D8PQ43	A0A1D8PQ43	909	Ribonuclease H OS
25.4144	25.1486	24.9994	24.3446	NaN	24.8935						8	8	8	13.5	13.5	13.5	108.2	0	24.417	194090000	16	25.1486	24.6191	0.529575	0.941034	0.202964	0.568422	1.58916	A0A1D8PMC9	A0A1D8PMC9	708	Gyp2p OS
23.6943	NaN	24.0364	23.3378	23.5896	23.0437						3	3	3	18.7	18.7	18.7	14.171	0	3.8223	71685000	14	23.8654	23.3378	0.527542	0.960723	0.202834	0.54169	1.59202	A0A1D8PNP9	A0A1D8PNP9	804	Sm-like protein OS
23.7938	23.5677	23.409	23.5996	23.0249	23.0463						5	5	5	17.8	17.8	17.8	45.27	0	16.493	71889000	19	23.5677	23.0463	0.521353	0.77189	0.333921	0.366548	1.15002	A0A1D8PJA1	A0A1D8PJA1	506	Uncharacterized protein OS
26.315	26.2153	25.7338	26.174	25.6756	25.6976						3	3	3	44.1	44.1	44.1	11.177	0	40.857	411270000	20	26.2153	25.6976	0.517788	0.42075	0.587745	0.239001	0.698512	Q5ANH5	Q5ANH5	2435	Ribosomal protein P2B OS
NaN	22.9078	22.6677	22.2393	22.4511	22.272						5	5	5	17	17	17	51.182	0	8.7625	32564000	7	22.7877	22.272	0.515779	1.48981	0.12022	0.466926	2.08989	Q5A6Q4	Q5A6Q4	1925	tRNA (adenine(58)-N(1))-methyltransferase non-catalytic subunit TRM6 OS
24.4546	24.7065	24.1643	24.0541	23.9475	23.8418						4	4	4	9.3	9.3	9.3	88.236	0	6.0683	134470000	12	24.4546	23.9475	0.507097	1.37138	0.135619	0.494007	1.84187	A0A1D8PRN3	A0A1D8PRN3	1054	ATP-binding cassette long-chain fatty acid transporter OS
29.4351	29.3735	28.6542	28.9645	28.8887	28.8398						13	13	13	51.8	51.8	51.8	33.036	0	97.796	3566200000	58	29.3735	28.8887	0.484846	0.433845	0.57629	0.25662	0.726413	A0A1D8PPI6	A0A1D8PPI6	862	Cip1p OS
27.4472	27.7008	27.9475	27.1956	27.2164	27.5414						10	10	10	39.6	39.6	39.6	35.932	0	78.399	1243900000	66	27.7008	27.2164	0.484396	0.976151	0.248887	0.380674	1.34638	A0A1D8PKW2	A0A1D8PKW2	606	Fructose 1,6-bisphosphate 1-phosphatase OS
30.5604	30.6044	30.6914	29.8746	30.1223	30.2094						26	26	26	71.6	71.6	71.6	58.004	0	207.87	9109300000	229	30.6044	30.1223	0.482178	2.16182	0.0762727	0.549976	2.65136	P83773	P83773	1372	Acetyl-CoA hydrolase OS
23.1903	23.5692	23.546	NaN	23.0224	23.1084						2	2	2	6.2	6.2	6.2	36.489	0	3.2442	62383000	8	23.546	23.0654	0.480623	0.974443	0.254273	0.369739	1.41373	Q5AFI4	Q5AFI4	2198	Cell-surface associated glycoprotein DFI1 OS
NaN	22.7488	22.8851	NaN	22.3346	22.3408						3	3	3	5.2	5.2	5.2	94.047	0	4.2761	33097000	5	22.817	22.3377	0.479294	1.70651	0.11838	0.479292	2.84944	Q5AFB9	Q5AFB9	2193	Nan1p OS
23.6935	23.5003	23.7185	23.0858	23.2166	23.272						3	3	3	12.5	12.5	12.5	38.545	0	6.1634	71745000	8	23.6935	23.2166	0.476877	2.14093	0.102327	0.445951	2.36831	A0A1D8PI08	A0A1D8PI08	427	Pho86p OS
25.3529	25.8294	25.9122	25.6442	25.3525	25.2858						14	14	14	21.5	21.5	21.5	90.172	0	30.689	334950000	48	25.8294	25.3525	0.476875	0.585999	0.46183	0.270645	0.884128	A0A1D8PNA3	A0A1D8PNA3	771	Peptide alpha-N-acetyltransferase complex A subunit OS
24.1865	24.0918	24.3921	23.6527	NaN	23.7678						8	8	8	23.4	23.4	23.4	67.505	0	45.281	96112000	13	24.1865	23.7103	0.476206	1.60817	0.119744	0.513188	2.30934	Q5ABC5	Q5ABC5	2069	Phosphatidylserine decarboxylase proenzyme 1, mitochondrial OS
24.0828	23.9098	24.1366	23.7102	23.6068	23.4477						7	7	7	46.3	46.3	46.3	25.896	0	8.2767	97130000	16	24.0828	23.6068	0.475958	1.9443	0.0997059	0.454821	2.24572	A0A1D8PCJ4	A0A1D8PCJ4	25	CIA30 domain-containing protein OS
26.3579	25.9574	26.2546	25.7838	25.6139	25.8546						9	9	9	18.6	18.6	18.6	66.477	0	107.52	435450000	47	26.2546	25.7838	0.470793	1.45967	0.1335	0.439199	1.83247	Q59WB3	Q59WB3	1649	S-adenosylmethionine permease GAP4 OS
25.4774	25.2621	25.513	25.0948	NaN	24.9205						7	7	7	31	31	31	46.806	0	44.833	238580000	27	25.4774	25.0077	0.46973	1.37443	0.162324	0.409839	1.8606	A0A1D8PRK5	A0A1D8PRK5	1042	TauD domain-containing protein OS
23.4849	23.3331	23.3896	22.9241	22.8567	22.928						2	2	2	13.9	13.9	13.9	24.136	0	7.2024	60716000	14	23.3896	22.9241	0.465473	3.24894	0.0634783	0.499568	3.33054	A0A1D8PF88	A0A1D8PF88	220	MICOS complex subunit OS
25.9624	26.0044	26.3276	25.4376	25.5399	25.5898						8	8	8	36.8	36.8	36.8	44.426	0	37.417	400630000	32	26.0044	25.5399	0.46447	2.01554	0.0813617	0.575727	2.57291	Q5A668	Q5A668	1909	Ceramide very long chain fatty acid hydroxylase OS
28.8226	28.8389	29.0847	28.3495	28.3934	28.6539						21	21	21	54.4	54.4	54.4	55.492	0	171.09	2845500000	135	28.8389	28.3934	0.445505	1.61685	0.114745	0.449807	1.97881	P31225	P31225	1343	Corticosteroid-binding protein OS
28.0198	28.5236	28.8865	28.0027	28.2389	28.0828						11	11	11	61.7	61.7	61.7	23.653	0	103.13	2195900000	78	28.5236	28.0828	0.440826	0.637608	0.399068	0.36851	1.02171	Q59KG2	Q59KG2	1398	Respiratory growth induced protein 1 OS
NaN	NaN	22.3273	22.1485	NaN	21.6348						3	3	3	3.5	3.5	3.5	150.74	0	18.329	33090000	6	22.3273	21.8917	0.435656	0	0.974986	0.435656	0	Q5A872	Q5A872	1969	Histidine protein kinase SLN1 OS
24.0008	23.9715	23.2707	23.5361	23.8628	23.2492						5	5	5	16.2	16.2	16.2	48.677	0	29.906	84551000	17	23.9715	23.5361	0.435383	0.266654	0.720868	0.198325	0.499223	A0A1D8PRS1	A0A1D8PRS1	1068	Uncharacterized protein OS
26.3893	26.6532	26.8003	26.2299	25.8839	26.2211						18	18	18	30.8	30.8	30.8	101.04	0	138.73	573590000	62	26.6532	26.2211	0.432144	1.41352	0.124679	0.50267	1.89241	Q59MQ8	Q59MQ8	1443	Carnitine O-acetyltransferase OS
NaN	24.5103	24.6918	24.087	24.1703	24.2739						3	3	3	18.1	18.1	18.1	18.126	0	107.17	127370000	11	24.601	24.1703	0.43075	1.65213	0.116971	0.423966	2.14991	Q59N74	Q59N74	1455	Respiratory supercomplex factor 1, mitochondrial OS
24.0345	24.2907	23.267	24.13	23.0794	NaN						3	3	3	31.2	31.2	31.2	19.818	0	17.459	84110000	10	24.0345	23.6047	0.429789	0.171643	0.806767	0.259358	0.394387	A0A1D8PQI0	A0A1D8PQI0	944	ANK_REP_REGION domain-containing protein OS
22.6691	22.8673	NaN	NaN	22.3419	NaN						3	3	3	22.7	22.7	22.7	17.894	0.0008643	2.7865	25419000	4	22.7682	22.3419	0.42634	0	0.959248	0.426339	0	Q5APE0	Q5APE0	2459	Uncharacterized protein OS
24.8882	24.8424	24.3662	24.279	24.9344	24.4205						5	5	5	35.5	35.5	35.5	23.837	0	34.496	173370000	20	24.8424	24.4205	0.421928	0.233198	0.783426	0.154309	0.428859	A0A1D8PHR9	A0A1D8PHR9	407	Rab family GTPase OS
25.1855	25.1223	25.62	24.7537	24.7641	24.8431						4	4	3	9.9	9.9	7.7	70.897	0	14.074	230380000	16	25.1855	24.7641	0.421377	1.51816	0.118366	0.522294	2.01703	A0A1D8PPC9	A0A1D8PPC9	850	Ferroxidase OS
23.2734	22.8072	23.5924	22.6477	23.0582	NaN						7	7	7	9.5	9.5	9.5	135.9	0	16.599	53590000	14	23.2734	22.853	0.420439	0.462862	0.49864	0.371375	0.860226	A0A1D8PQQ7	A0A1D8PQQ7	972	mRNA-binding protein OS
23.2973	23.6012	23.4946	22.8223	23.075	23.2674						5	5	5	27.5	27.5	27.5	37.561	0	11.769	69428000	13	23.4946	23.075	0.419577	1.22779	0.183913	0.409416	1.5953	Q5A4P2	Q5A4P2	1874	Ubiquinone biosynthesis O-methyltransferase, mitochondrial OS
29.8141	29.9104	29.4788	29.9475	29.3953	29.2314						24	24	24	60.3	60.3	60.3	70.58	0	323.31	5421300000	158	29.8141	29.3953	0.418818	0.343053	0.640426	0.209689	0.593935	A0A1D8PFV7	A0A1D8PFV7	260	Mdg1p OS
NaN	23.1624	NaN	NaN	22.4836	23.0127						3	3	3	13.7	13.7	13.7	40.207	0	7.6129	40166000	7	23.1624	22.7482	0.414265	0	1	0.414265	0	A0A1D8PNH7	A0A1D8PNH7	792	Uncharacterized protein OS
23.0984	22.932	23.0243	22.6277	22.6138	22.5719						4	4	4	31.9	31.9	31.9	35.812	0	8.171	48126000	10	23.0243	22.6138	0.410517	2.90213	0.0781111	0.413754	2.74056	Q5A4X9	Q5A4X9	1880	Ribonuclease OS
24.4538	24.9739	24.969	24.8352	24.5608	24.396						8	8	8	22.6	22.6	22.6	58.306	0	17.228	181340000	22	24.969	24.5608	0.40823	0.396441	0.617053	0.20159	0.640108	A0A1D8PM94	A0A1D8PM94	697	Ald6p OS
24.9363	24.8351	25.1834	24.363	24.53	24.5329						4	4	4	17.6	17.6	17.6	33.325	0	16.797	182790000	21	24.9363	24.53	0.406301	1.90838	0.102966	0.509646	2.34106	A0A1D8PU08	A0A1D8PU08	1226	Ubiquinone biosynthesis protein OS
26.8389	26.7062	26.9303	26.2808	26.4332	26.6808						14	14	14	36	36	36	53.276	0	46.699	678350000	65	26.8389	26.4332	0.405773	1.26614	0.19846	0.360239	1.54278	Q5AHZ4	Q5AHZ4	2268	Ubiquinone biosynthesis monooxygenase COQ6, mitochondrial OS
25.3372	25.462	25.0039	25.2768	24.9323	24.872						5	5	5	51.6	51.6	51.6	11.059	0	70.237	240000000	24	25.3372	24.9323	0.404898	0.576204	0.49439	0.240662	0.841508	A0A1D8PST9	A0A1D8PST9	1135	Tubulin-specific chaperone A OS
23.2814	23.4397	22.9342	23.2228	NaN	22.5321						4	4	4	10	10	10	73.801	0	4.5121	53412000	8	23.2814	22.8774	0.403929	0.435656	0.542015	0.34101	0.808942	Q5AKW8	Q5AKW8	2352	DUF4110 domain-containing protein OS
24.6435	24.7353	24.3695	24.2193	24.2474	24.3072						9	9	9	28.8	28.8	28.8	59.35	0	79.914	143730000	26	24.6435	24.2474	0.396151	1.34567	0.199751	0.324813	1.52587	A0A1D8PKE2	A0A1D8PKE2	580	Mitogen-activated protein kinase kinase OS
24.3512	24.3649	24.2072	24.2958	23.9559	23.7401						5	5	5	22.3	22.3	22.3	36.132	0	9.1599	121070000	14	24.3512	23.9559	0.395353	0.851508	0.333393	0.310538	1.15257	A0A1D8PKG0	A0A1D8PKG0	581	L-serine/L-threonine ammonia-lyase OS
23.0084	23.2102	22.6888	22.5888	NaN	22.643						5	5	5	7.1	7.1	7.1	125.29	0	17.779	45497000	10	23.0084	22.6159	0.392532	0.767391	0.342286	0.353263	1.18941	Q5AMQ6	Q5AMQ6	2411	RFX-like DNA-binding protein RFX2 OS
NaN	24.3454	24.9783	24.7478	24.2748	23.9832						4	4	4	55.8	55.8	55.8	9.0312	0	12.548	137810000	10	24.6619	24.2748	0.387022	0.352053	0.5998	0.326574	0.691972	P0CT51	P0CT51	1323	Blood-induced peptide 1 OS
23.4541	23.6784	23.4711	23.0874	22.9453	23.4844						5	5	5	19.2	19.2	19.2	48.866	0	23.871	72366000	10	23.4711	23.0874	0.383734	0.959615	0.263824	0.362169	1.30886	Q59WH7	Q59WH7	1664	Adenylyltransferase and sulfurtransferase UBA4 OS
29.4555	29.3434	28.9732	29.3589	28.9609	28.9011						6	6	6	54.6	54.6	54.6	10.858	0	138.31	3879600000	58	29.3434	28.9609	0.382465	0.37675	0.638331	0.183733	0.603144	A0A1D8PTS0	A0A1D8PTS0	1194	Ribosomal protein P2A OS
28.3371	27.9843	27.6853	28.0019	27.5416	27.6025						4	4	4	27.7	27.7	27.7	9.5968	0	47.36	1564400000	23	27.9843	27.6025	0.38179	0.532752	0.489041	0.2869	0.850541	A0A1D8PD97	A0A1D8PD97	84	Uncharacterized protein OS
23.8604	23.7435	23.7581	23.379	NaN	NaN						2	2	2	4	4	4	68.064	0.0008547	2.6808	69097000	2	23.7581	23.379	0.379051	0	0.951371	0.408295	0	Q59R29	Q59R29	1528	Uncharacterized protein OS
26.6561	26.91	27.1165	26.4459	26.5331	26.5672						9	9	9	46.4	46.4	46.4	29.015	0	34.942	723190000	44	26.91	26.5331	0.376875	1.28721	0.182289	0.378778	1.59173	A0A1D8PKZ7	A0A1D8PKZ7	613	Pyrroline-5-carboxylate reductase OS
24.168	24.6042	24.4476	24.0708	23.8053	24.5078						9	9	9	14.7	14.7	14.7	116.21	0	34.327	131100000	30	24.4476	24.0708	0.376854	0.505135	0.505916	0.278624	0.816356	Q59SI4	Q59SI4	1559	Nmd5p OS
24.2224	24.3485	23.8422	23.9449	23.814	23.8472						4	4	4	44.6	44.6	44.6	18.749	0	19.791	109750000	15	24.2224	23.8472	0.37525	0.790258	0.384432	0.269021	1.04616	Q59YD2	Q59YD2	1707	Uncharacterized protein OS
26.0139	25.9097	25.5084	25.7629	25.5352	25.4326						8	8	8	49.2	49.2	49.2	26.418	0	58.285	349750000	49	25.9097	25.5352	0.374506	0.569872	0.501423	0.233768	0.827777	Q59WV8	Q59WV8	1672	Uncharacterized protein OS
30.8963	31.2878	33.3429	30.5647	30.9141	31.1051						25	25	22	74.6	74.6	62.3	36.909	0	323.31	24503000000	230	31.2878	30.9141	0.373737	0.561773	0.350836	0.981081	1.12112	A0A1D8PP43	A0A1D8PP43	834	Adh1p OS
22.4395	22.8097	22.8986	22.6398	22.3475	22.4381						3	3	3	4.5	4.5	4.5	111.69	0	17.306	41064000	11	22.8097	22.4381	0.371542	0.661096	0.450168	0.240805	0.908687	Q5AMG5	Q5AMG5	2396	5-3 exoribonuclease 2 OS
23.1265	23.004	NaN	22.7771	22.6113	NaN						4	4	4	12.3	12.3	12.3	59.215	0	9.2668	45723000	16	23.0653	22.6942	0.371071	1.15993	0.202396	0.371071	1.82761	Q5ABV6	Q5ABV6	2084	SWI5-dependent HO expression protein 3 OS
28.7465	28.7107	28.8642	28.2205	28.3774	28.3866						16	16	16	54.3	54.3	54.3	55.273	0	151.39	2653500000	105	28.7465	28.3774	0.369135	2.4813	0.0745778	0.445646	2.60503	A0A1D8PKV4	A0A1D8PKV4	603	Fum12p OS
NaN	24.6594	24.4527	24.0804	24.1874	24.4062						5	5	5	44.2	44.2	44.2	17.164	0	10.551	131560000	12	24.5561	24.1874	0.36869	0.968228	0.274071	0.331399	1.34839	Q59QC1	Q59QC1	1508	Mitochondrial 54S ribosomal protein YmL28 OS
23.5606	23.7828	24.0408	23.4169	23.3781	23.5551						3	3	3	14.8	14.8	14.8	33.198	0	38.877	84750000	25	23.7828	23.4169	0.365902	1.08915	0.234969	0.344716	1.38549	Q59X93	Q59X93	1687	Mitochondrial 54S ribosomal protein YmL17/YmL30 OS
25.9082	25.5747	25.2187	25.322	24.7552	25.2094						6	6	6	15.4	15.4	15.4	54.534	0	102.05	278060000	28	25.5747	25.2094	0.365299	0.828508	0.268251	0.471667	1.29614	Q5AIA1	Q5AIA1	2286	Glucan 1,3-beta-glucosidase 2 OS
24.6469	24.7757	24.9247	24.3326	24.4119	24.6295						9	9	9	38.5	38.5	38.5	37.832	0	21.106	171470000	25	24.7757	24.4119	0.363806	1.27175	0.206596	0.324408	1.47681	Q5ABT9	Q5ABT9	2082	Methylglyoxal reductase (NADPH-dependent) OS
24.4268	24.9066	25.0871	24.5237	24.5833	24.5437						2	2	2	37.4	37.4	37.4	16.251	0	4.0971	171990000	12	24.9066	24.5437	0.362871	0.577912	0.482247	0.25661	0.861673	Q59KQ3	Q59KQ3	1404	Uncharacterized protein OS
21.5763	20.9269	21.506	21.4716	21.1438	21.1314						2	2	2	5.4	5.4	5.4	49.192	0	3.6779	17096000	11	21.506	21.1438	0.362183	0.138116	0.879986	0.087443	0.261816	A0A1D8PJA9	A0A1D8PJA9	509	Uncharacterized protein OS
23.2518	23.4749	23.2419	23.1877	22.7783	22.8911						3	3	3	40.2	40.2	40.2	14.28	0	9.1884	60360000	11	23.2518	22.8911	0.360662	1.21032	0.200542	0.370495	1.51936	Q59L89	Q59L89	1417	Succinate dehydrogenase assembly factor 3, mitochondrial OS
24.8804	25.7858	25.5194	25.16	24.895	25.2421						4	4	4	22.4	22.4	22.4	37.253	0	13.118	267250000	11	25.5194	25.16	0.35939	0.440868	0.551604	0.296182	0.762726	Q5AG96	Q5AG96	2211	JAB_MPN domain-containing protein OS
24.1943	24.3537	24.3574	23.9946	23.8308	24.0018						7	7	7	17.7	17.7	17.7	87.51	0	14.99	119350000	20	24.3537	23.9946	0.359026	2.01075	0.119604	0.359355	2.02457	A0A1D8PJ38	A0A1D8PJ38	492	Bifunctional glycerol-3-phosphate/glycerone-phosphate O-acyltransferase OS
27.4354	27.9808	27.7033	27.4502	27.2699	27.3444						4	4	4	56.8	56.8	56.8	11.112	0	28.514	1279000000	31	27.7033	27.3444	0.358822	0.993968	0.262954	0.351632	1.32241	A0A1D8PHA2	A0A1D8PHA2	374	Ubiquinol--cytochrome-c reductase subunit 8 OS
23.0171	23.2032	23.3732	22.8454	23.0071	22.7682						6	6	6	13.2	13.2	13.2	68.869	0	17.7	57384000	13	23.2032	22.8454	0.357828	1.22268	0.212397	0.324273	1.4438	A0A1D8PD32;A0A1D8PD62	A0A1D8PD32;A0A1D8PD62	69	Uncharacterized protein OS;Ifi3p OS
24.8882	24.6693	24.3859	24.276	24.3138	24.3196						4	4	4	11.5	11.5	11.5	61.944	0	74.014	149340000	15	24.6693	24.3138	0.355505	1.10986	0.229569	0.344681	1.4009	A0A1D8PDM9	A0A1D8PDM9	109	Carboxypeptidase OS
23.7792	23.4005	22.5602	23.0455	NaN	NaN						2	2	2	29.3	29.3	29.3	16.628	0	6.7254	48287000	10	23.4005	23.0455	0.355057	0	0.988004	0.201166	0	A0A1D8PC73	A0A1D8PC73	2	Uncharacterized protein OS
25.9627	26.1633	26.1251	25.7704	25.6909	25.8837						5	5	5	47.4	47.4	47.4	19.703	0	31.513	509760000	27	26.1251	25.7704	0.354639	1.65549	0.175394	0.302006	1.6491	A0A1D8PJ64	A0A1D8PJ64	497	Arf3p OS
24.078	24.2557	24.0326	23.7237	NaN	NaN						2	2	2	5.1	5.1	5.1	60.696	0	8.6043	92915000	14	24.078	23.7237	0.354284	0	0.955285	0.398418	0	Q5AGW0	Q5AGW0	2223	MFS domain-containing protein OS
NaN	23.121	23.2143	NaN	22.9974	22.6301						2	2	2	8.5	8.5	8.5	41.008	0.0004386	3.0275	52460000	4	23.1677	22.8138	0.353912	0.693026	0.379088	0.353912	1.22255	A0A1D8PPJ1	A0A1D8PPJ1	863	Cic1p OS
31.941	32.172	32.4408	31.9187	31.4587	31.8187						26	26	26	66.2	66.2	66.2	52.001	0	308.01	28088000000	228	32.172	31.8187	0.353327	1.05849	0.202174	0.452569	1.50398	A0A1D8PSH3	A0A1D8PSH3	1117	Citrate synthase OS
NaN	23.5835	24.1394	23.5097	23.8047	23.4507						2	2	2	24.2	24.2	24.2	10.375	0	3.1414	82539000	11	23.8614	23.5097	0.351768	0.448676	0.558209	0.273069	0.778411	A0A1D8PTL2	A0A1D8PTL2	1184	Mitochondrial 37S ribosomal protein RSM19 OS
26.9078	26.7073	27.067	26.8472	26.4839	26.5565						4	4	4	21.6	21.6	21.6	11.272	0	7.5254	727270000	21	26.9078	26.5565	0.351286	0.804785	0.387256	0.26483	1.05024	A0A1D8PRM5	A0A1D8PRM5	1050	F1F0 ATP synthase subunit f OS
28.2269	28.1714	28.2806	27.9328	27.851	27.8784						7	7	7	49.8	49.8	49.8	23.207	0	106.14	1786600000	73	28.2269	27.8784	0.348463	2.98778	0.101923	0.3389	2.42678	A0A1D8PJX3	A0A1D8PJX3	549	Cytochrome b-c1 complex subunit Rieske, mitochondrial OS
24.2166	24.6981	24.9352	24.3497	24.281	24.684						4	4	4	18.1	18.1	18.1	32.005	0	11.211	159710000	20	24.6981	24.3497	0.348366	0.294636	0.702911	0.178379	0.516566	A0A1D8PRP6	A0A1D8PRP6	1057	Mitochondrial 54S ribosomal protein YmL9 OS
30.3114	30.2229	29.5668	30.1242	29.8749	29.7186						12	12	12	60.2	60.2	60.2	20.545	0	102.05	6734700000	119	30.2229	29.8749	0.347994	0.185546	0.82651	0.127779	0.352151	A0A1D8PKD1	A0A1D8PKD1	575	Rct1p OS
21.6378	NaN	22.0376	21.49	NaN	NaN						4	4	4	11.1	11.1	11.1	65.358	0	7.2289	22163000	9	21.8377	21.49	0.347748	0	0.998662	0.347748	0	A0A1D8PSH4	A0A1D8PSH4	1118	CCR4-NOT core ubiquitin-protein ligase subunit OS
22.6114	21.6884	23.403	22.265	22.126	22.665						2	2	2	6.8	6.8	6.8	43.108	0	4.0926	39569000	10	22.6114	22.265	0.346434	0.154732	0.829143	0.215619	0.347144	A0A1D8PRA6	A0A1D8PRA6	1010	Uncharacterized protein OS
25.8124	26.0883	25.9994	25.967	25.623	25.6532						6	6	6	50.7	50.7	50.7	25.112	0	39.519	392440000	31	25.9994	25.6532	0.34617	0.733544	0.444107	0.218941	0.924669	Q5ADP7	Q5ADP7	2136	Fesur1p OS
25.6212	25.7782	25.3722	25.0008	25.3175	25.2753						4	4	4	50.7	50.7	50.7	23.538	0	32.525	288660000	15	25.6212	25.2753	0.34597	1.19586	0.199457	0.392702	1.54391	A0A1D8PHY0	A0A1D8PHY0	420	Uncharacterized protein OS
24.4541	24.4275	24.4375	24.0918	24.3012	24.0901						4	4	4	11.6	11.6	11.6	70.029	0	18.725	131930000	15	24.4375	24.0918	0.345617	1.77451	0.181942	0.278582	1.63378	A0A1D8PHX1	A0A1D8PHX1	418	Lysophospholipid acyltransferase OS
25.3836	25.4376	25.6333	25.0931	24.9958	25.1893						10	10	10	41	41	41	44.809	0	26.01	270370000	29	25.4376	25.0931	0.344484	1.8505	0.118304	0.392118	2.01927	A0A1D8PDH0	A0A1D8PDH0	98	Uncharacterized protein OS
30.7	30.5978	30.2254	30.3736	29.9494	30.2547						21	21	20	44.9	44.9	43.1	59.456	0	305.99	8924800000	222	30.5978	30.2547	0.343056	0.755544	0.377441	0.31517	1.08032	P43076	P43076	1354	pH-responsive protein 1 OS
22.8314	23.0319	23.6099	22.4147	22.7168	22.6889						3	3	3	29.5	29.5	29.5	14.672	0	20.22	50934000	10	23.0319	22.6889	0.34305	1.02441	0.191399	0.550915	1.56295	A0A1D8PMU5	A0A1D8PMU5	743	Mitochondrial 54S ribosomal protein YmL38/YmL34 OS
25.4794	25.5541	25.1739	25.1367	25.1479	24.926						7	7	7	63.7	63.7	63.7	19.246	0	12.818	250070000	21	25.4794	25.1367	0.34263	1.14152	0.230103	0.332225	1.40257	A0A1D8PE91	A0A1D8PE91	150	Tyrosine protein phosphatase OS
26.8202	26.9977	26.0384	27.3353	26.4781	26.1275						8	8	8	84.6	84.6	84.6	15.996	0	35.775	688080000	37	26.8202	26.4781	0.342068	0.0202464	0.985329	-0.0282148	-0.0500066	A0A1D8PSE1	A0A1D8PSE1	1111	Mlc1p OS
27.3267	27.4071	27.1822	26.9849	26.9565	27.0694						6	6	6	52.4	52.4	52.4	24.206	0	54.087	960460000	41	27.3267	26.9849	0.34182	1.81944	0.159559	0.301749	1.73378	A0A1D8PRQ3	A0A1D8PRQ3	1062	Ran GTPase-binding protein OS
24.1608	24.201	24.1719	23.9919	23.83	23.8351						5	5	5	10.5	10.5	10.5	63.295	0	10.951	109430000	20	24.1719	23.8351	0.336794	2.23481	0.123575	0.292257	1.89204	Q5AKV0	Q5AKV0	2346	Serine C-palmitoyltransferase OS
28.2972	28.2259	28.1252	28.067	27.8904	27.8104						22	22	22	57	57	57	62.701	0	102.08	1810000000	112	28.2259	27.8904	0.33556	1.4973	0.197564	0.293535	1.53898	Q5A044	Q5A044	1751	MICOS complex subunit MIC60 OS
25.122	24.9782	24.8695	24.8501	24.6012	24.6427						4	4	4	32.1	32.1	32.1	16.945	0	22.649	194340000	19	24.9782	24.6427	0.335514	1.28875	0.225863	0.2919	1.41569	P0CY19	P0CY19	1328	Deoxyuridine 5-triphosphate nucleotidohydrolase OS
23.3236	23.2686	23.0972	22.9332	23.2026	22.9242						4	4	4	18.5	18.5	18.5	36.604	0	11.06	56272000	20	23.2686	22.9332	0.335394	0.85549	0.416094	0.209817	0.98052	Q59WE9	Q59WE9	1659	AB hydrolase-1 domain-containing protein OS
30.5472	30.5715	30.2982	30.4971	30.2144	30.1973						9	9	9	70	70	70	23.479	0	133.39	9179900000	83	30.5472	30.2144	0.332771	0.577157	0.568553	0.169331	0.734068	A0A1D8PM35	A0A1D8PM35	682	Translation elongation factor 1 subunit beta OS
25.0517	24.9876	25.0349	24.5609	24.7022	24.7769						4	4	4	19.3	19.3	19.3	47.034	0	23.219	195690000	13	25.0349	24.7022	0.332701	2.18871	0.109885	0.344723	2.07443	A0A1D8PEL1	A0A1D8PEL1	174	Mevalonate kinase OS
25.4834	25.4571	25.273	25.1255	25.1034	25.2875						13	13	13	28.9	28.9	28.9	89.142	0	83.035	263670000	39	25.4571	25.1255	0.331638	1.2397	0.293191	0.232388	1.23593	A0A1D8PQA2	A0A1D8PQA2	925	Linker nucleoporin OS
28.2305	28.3576	28.3336	28.1344	27.9716	28.0023						17	17	17	58.8	58.8	58.8	43.292	0	111.68	1949900000	91	28.3336	28.0023	0.33131	1.89156	0.174519	0.27114	1.66004	A0A1D8PJA6	A0A1D8PJA6	507	NAD(P)-bd_dom domain-containing protein OS
24.5074	24.9976	25.3105	24.6668	24.6029	25.0988						4	4	4	26.1	26.1	26.1	23.128	0	68.111	203610000	16	24.9976	24.6668	0.330849	0.205	0.800819	0.14904	0.391339	Q59YG5	Q59YG5	1713	Mitochondrial import inner membrane translocase subunit TIM23 OS
25.8098	26.0328	25.9245	25.524	25.5949	25.7726						4	4	4	85.1	85.1	85.1	9.3937	0	45.111	371000000	20	25.9245	25.5949	0.329639	1.38863	0.206678	0.291885	1.47378	A0A1D8PM81	A0A1D8PM81	691	MICOS complex subunit MIC10 OS
27.7356	27.6884	27.7859	27.4062	27.2918	27.4887						7	7	7	67.7	67.7	67.7	10.388	0	47.772	1312800000	44	27.7356	27.4062	0.329405	2.233	0.115181	0.341047	2.08422	A0A1D8PL02	A0A1D8PL02	616	F1F0 ATP synthase subunit e OS
23.8578	24.0121	23.9641	24.0719	23.5748	23.6349						7	7	7	24	24	24	57.554	0	21.736	96911000	26	23.9641	23.6349	0.329218	0.491823	0.58797	0.18411	0.69962	A0A1D8PEX2	A0A1D8PEX2	193	Djp1p OS
24.8125	24.7729	24.745	24.6593	24.1578	24.4452						3	3	3	5.8	5.8	5.8	65.536	0	8.7488	161970000	23	24.7729	24.4452	0.327688	1.14225	0.213278	0.35602	1.44384	A0A1D8PGH6	A0A1D8PGH6	306	Zn(2+) transporter OS
23.5422	23.2562	23.3307	22.8706	23.1368	NaN						4	4	4	4.6	4.6	4.6	185.98	0	3.8966	56781000	6	23.3307	23.0037	0.32704	1.06048	0.227136	0.372675	1.49955	A0A1D8PEL3	A0A1D8PEL3	175	Nup188p OS
24.7074	24.8839	25.2431	24.4223	24.5574	24.6282						6	6	6	24.7	24.7	24.7	40.658	0	8.3633	183430000	10	24.8839	24.5574	0.32649	1.139	0.200736	0.408817	1.52091	Q5A5N0	Q5A5N0	1891	Uroporphyrinogen decarboxylase OS
24.2919	24.1507	24.1549	23.5904	23.8291	24.0514						3	3	3	11.1	11.1	11.1	45.384	0	3.206	109490000	10	24.1549	23.8291	0.325813	1.2505	0.193216	0.375521	1.55835	Q5APB9	Q5APB9	2454	OBG-type G domain-containing protein OS
24.2973	23.7595	24.2307	23.9072	23.8901	24.2164						7	7	7	14.9	14.9	14.9	87.221	0	7.619	110910000	13	24.2307	23.9072	0.323542	0.173033	0.854725	0.0912832	0.304544	Q59R28	Q59R28	1527	Alpha-1,2-mannosyltransferase MNN26 OS
NaN	NaN	23.3441	23.2169	NaN	22.8375						7	2	2	74.9	29.6	29.6	20.258	0	18.831	43984000	16	23.3441	23.0272	0.316916	0	0.948459	0.316915	0	P22274	P22274	1338	ADP-ribosylation factor OS
26.0531	25.9191	25.7688	25.5963	25.8637	25.6023						3	3	3	52.3	52.3	52.3	12.34	0	43.359	372630000	23	25.9191	25.6023	0.316748	0.873909	0.394621	0.226198	1.0259	Q59LQ6	Q59LQ6	1423	Translation initiation factor eIF1 OS
29.7916	29.7766	29.8601	29.475	29.1727	29.5693						7	7	7	31.5	31.5	31.5	27.859	0	62.022	5347000000	63	29.7916	29.475	0.316603	1.52408	0.137939	0.403759	1.81604	Q59NP1	Q59NP1	1467	Copper transport protein CTR1 OS
NaN	21.3699	21.8024	NaN	NaN	21.272						3	3	3	3.3	3.3	3.3	125.18	0	5.0666	11792000	4	21.5862	21.272	0.314192	0	0.980663	0.314192	0	A0A1D8PJJ8	A0A1D8PJJ8	528	AP-3 complex subunit delta OS
24.8171	24.7455	24.8465	24.5364	24.5064	24.4401						8	8	8	34.9	34.9	34.9	35.257	0	27.21	170050000	28	24.8171	24.5064	0.310698	2.76471	0.103307	0.308736	2.18427	Q59NG6	Q59NG6	1462	Mitochondrial 37S ribosomal protein PET123 OS
32.0401	32.127	32.191	31.6692	31.8199	31.9183						19	19	19	81	81	81	27.454	0	307.47	27049000000	216	32.127	31.8199	0.30711	1.69828	0.163867	0.316924	1.7166	P82612	P82612	1371	Phosphoglycerate mutase OS
27.5574	27.496	27.5858	27.3096	27.2519	27.1851						14	14	14	37.6	37.6	37.6	31.962	0	65.457	1136500000	65	27.5574	27.2519	0.30555	2.57859	0.109843	0.297591	2.05693	Q5ANP6	Q5ANP6	2444	Sbp1p OS
27.4882	27.6442	28.0318	26.9273	27.3388	27.3656						17	17	17	50.6	50.6	50.6	55.298	0	78.67	1235800000	91	27.6442	27.3388	0.305483	1.11724	0.178705	0.510834	1.62159	Q92206	Q92206	2481	Squalene monooxygenase OS
26.6323	26.2552	26.3908	25.9618	26.0878	26.086						15	14	14	40.4	38.4	38.4	61.28	0	99.471	510020000	54	26.3908	26.086	0.304817	1.4955	0.157248	0.380884	1.74803	Q59LU0	Q59LU0	1426	ATP-dependent RNA helicase DBP2 OS
NaN	24.6094	24.0066	23.9735	24.0058	24.4078						8	8	8	9.4	9.4	9.4	168.52	0	14.387	99423000	14	24.308	24.0058	0.302185	0.2377	0.768014	0.178952	0.461105	A0A1D8PJN3	A0A1D8PJN3	535	Phospholipid-transporting ATPase OS
32.8274	32.8089	32.6147	32.5927	32.5074	32.4882						27	27	27	73.2	73.2	73.2	53.942	0	323.31	44039000000	368	32.8089	32.5074	0.301537	1.3708	0.286532	0.22088	1.26041	A0A1D8PKZ9	A0A1D8PKZ9	614	ATP synthase subunit beta OS
NaN	NaN	23.2961	22.654	23.3518	NaN						4	4	4	6.1	6.1	6.1	105.25	0	9.7265	40064000	3	23.2961	23.0029	0.293253	0	1	0.293254	0	A0A1D8PQ22	A0A1D8PQ22	902	Uncharacterized protein OS
25.8081	25.8389	25.5714	25.5158	25.6283	25.4395						4	4	4	45.7	45.7	45.7	10.42	0	26.658	332210000	17	25.8081	25.5158	0.292221	0.984438	0.387142	0.211552	1.05388	A0A1D8PQU3	A0A1D8PQU3	982	L51_S25_CI-B8 domain-containing protein OS
23.3247	23.7464	23.2785	NaN	23.0184	23.0496						4	4	4	13.4	13.4	13.4	38.323	0	9.1465	61074000	7	23.3247	23.034	0.290676	0.922294	0.249877	0.415854	1.42153	A0A1D8PEE6	A0A1D8PEE6	158	Uncharacterized protein OS
25.7185	25.487	25.5331	25.3579	25.0545	25.2438						11	11	11	16.9	16.9	16.9	97.593	0	103.28	286200000	44	25.5331	25.2438	0.289223	1.47661	0.170142	0.360772	1.69163	A0A1D8PEK8	A0A1D8PEK8	173	Uncharacterized protein OS
24.7031	24.8116	24.5595	24.6795	24.405	24.4144						6	6	6	18.5	18.5	18.5	66.283	0	32.423	162570000	19	24.7031	24.4144	0.288719	0.761263	0.460152	0.191767	0.888328	Q5A3N2	Q5A3N2	1850	Uncharacterized protein OS
25.7921	25.8182	25.8933	25.3783	25.5736	25.531						7	7	7	43.1	43.1	43.1	27.54	0	56.146	381720000	30	25.8182	25.531	0.28721	2.1585	0.115867	0.340246	2.04222	A0A1D8PN46	A0A1D8PN46	759	5-demethoxyubiquinone hydroxylase, mitochondrial OS
24.899	24.7488	24.9276	24.6123	24.8244	24.537						7	7	7	24.4	24.4	24.4	57.019	0	31.865	179990000	26	24.899	24.6123	0.286726	0.914676	0.411453	0.200537	0.990928	Q5A934	Q5A934	2005	Zinc finger-containing protein OS
28.2993	28.4744	28.1778	28.0129	27.6741	28.2116						17	17	15	37	37	35.3	66.238	0	88.947	1930000000	93	28.2993	28.0129	0.286469	0.915865	0.2867	0.350986	1.25821	A0A1D8PUB9	A0A1D8PUB9	1257	Oligo-1,6-glucosidase IMA1 OS
23.9077	24.5676	24.3966	24.0211	24.1112	24.295						4	4	4	22.8	22.8	22.8	20.141	0	9.003	125900000	19	24.3966	24.1112	0.285391	0.279181	0.75251	0.148203	0.472729	Q5AA46	Q5AA46	2033	Putative mitochondrial 37S ribosomal protein MRPS12 OS
24.0599	24.4097	24.406	24.2933	23.8022	24.1213						5	5	5	30.3	30.3	30.3	46.264	0	10.763	124660000	13	24.406	24.1213	0.284689	0.522221	0.546395	0.219589	0.771038	Q5AD59	Q5AD59	2120	Methylthioribose-1-phosphate isomerase OS
29.8488	29.916	29.8381	29.5648	29.4328	29.6783						18	18	18	61	61	61	49.997	0	222.22	5710100000	167	29.8488	29.5648	0.28404	1.83524	0.151108	0.309024	1.76577	A0A1D8PC97	A0A1D8PC97	6	Tubulin beta chain OS
30.8853	31.0453	31.1689	30.7658	30.7534	30.8736						37	37	37	78.8	78.8	78.8	62.528	0	293.53	13065000000	297	31.0453	30.7658	0.279509	1.22243	0.293427	0.235556	1.23633	Q5APD2	Q5APD2	2456	Malate synthase OS
27.6154	27.3432	26.6016	27.3113	27.064	26.8824						7	7	7	22.9	22.9	22.9	52.109	0	85.422	953810000	42	27.3432	27.064	0.279205	0.111546	0.894505	0.10084	0.235908	A0A1D8PRH0	A0A1D8PRH0	1030	Proteinase B OS
25.3028	25.2675	25.0197	24.9897	24.6039	25.1013						11	11	11	25.5	25.5	25.5	76.591	0	22.826	219770000	22	25.2675	24.9897	0.277748	0.786459	0.374721	0.298322	1.08469	Q5A0L2	Q5A0L2	1763	Uncharacterized protein OS
25.1336	25.4883	25.594	25.059	25.3026	25.2112						7	7	7	36.4	36.4	36.4	37.082	0	40.607	267480000	26	25.4883	25.2112	0.277184	0.615916	0.497684	0.214382	0.836373	A0A1D8PGU4	A0A1D8PGU4	333	Delta-aminolevulinic acid dehydratase OS
23.2733	23.3798	22.8243	NaN	NaN	22.9975						6	6	6	8.1	8.1	8.1	114.64	0	11.651	48368000	12	23.2733	22.9975	0.275732	0	0.968339	0.161598	0	Q5A507	Q5A507	1885	ATP-dependent RNA helicase OS
23.17	23.2322	23.1755	23.041	22.7605	NaN						2	2	2	31.6	31.6	31.6	13.323	0	7.1435	52384000	13	23.1755	22.9008	0.274714	1.13604	0.258429	0.29181	1.40535	A0A1D8PJH2	A0A1D8PJH2	524	Mitochondrial pyruvate carrier OS
27.4745	27.3275	27.3324	27.0581	26.9898	27.2317						16	16	16	57.7	57.7	57.7	46.711	0	165.25	1017700000	91	27.3324	27.0581	0.274296	1.51897	0.200712	0.284946	1.52654	G1UB61	G1UB61	1293	Septin CDC11 OS
26.6999	26.6014	26.661	26.3876	26.3448	26.4973						13	13	13	55	55	55	36.659	0	44.036	622330000	60	26.661	26.3876	0.273432	1.98164	0.182553	0.244191	1.58886	Q5AP66	Q5AP66	2447	Phosphatidylinositol transfer protein SFH5 OS
25.7173	25.7425	25.9698	25.5154	25.3238	25.4704						5	5	5	13.9	13.9	13.9	54.836	0	126.33	337140000	28	25.7425	25.4704	0.272057	1.70837	0.129299	0.373318	1.87623	A0A1D8PJ25	A0A1D8PJ25	487	Delta(24(24(1)))-sterol reductase OS
25.6131	25.4926	25.4833	25.0262	25.2297	25.2208						9	9	9	22	22	22	54.91	0	27.784	279120000	29	25.4926	25.2208	0.27177	2.03899	0.112471	0.370712	2.07721	A0A1D8PEZ9	A0A1D8PEZ9	200	DAO domain-containing protein OS
24.3117	24.612	24.922	24.3403	24.4037	24.2717						8	8	8	13.9	13.9	13.9	71.619	0	26.183	152810000	26	24.612	24.3403	0.271656	0.699725	0.414184	0.276662	0.987114	A0A1D8PPX2	A0A1D8PPX2	889	Signal recognition particle subunit SRP72 OS
24.0712	23.6691	24.0983	23.6866	24.0902	23.8006						3	3	3	1.1	1.1	1.1	572.44	0	3.3039	99378000	11	24.0712	23.8006	0.270649	0.18054	0.853342	0.0870959	0.307169	A0A1D8PL61	A0A1D8PL61	625	Midasin OS
23.9987	23.6472	23.3468	23.9977	23.3266	23.378						6	6	6	12.7	12.7	12.7	71.684	0	10.826	82379000	17	23.6472	23.378	0.269285	0.12364	0.888971	0.0968246	0.250628	A0A1D8PF26	A0A1D8PF26	205	Uncharacterized protein OS
25.3145	25.3497	25.3713	25.0818	24.9362	25.3791						6	6	6	31.2	31.2	31.2	27.824	0	30.253	255750000	26	25.3497	25.0818	0.267881	0.743295	0.445371	0.212785	0.919686	A0A1D8PEH4	A0A1D8PEH4	166	Uncharacterized protein OS
27.4262	27.1937	27.1758	26.9258	NaN	NaN						3	1	1	29.5	17.4	17.4	14.009	0	16.801	947560000	11	27.1937	26.9258	0.267855	0	0.941211	0.339417	0	Q59SU5	Q59SU5	1574	Histone H2A.1 OS
24.7003	24.5091	24.4672	24.4036	24.1965	24.2413						3	3	3	5.3	5.3	5.3	44.928	0	6.7919	144900000	12	24.5091	24.2413	0.267803	1.36308	0.221268	0.278435	1.42473	A0A1D8PKU6	A0A1D8PKU6	601	Uncharacterized protein OS
NaN	22.5157	22.1011	NaN	NaN	22.0413						2	2	2	29.8	29.8	29.8	15.757	0.0012755	2.5981	23393000	5	22.3084	22.0413	0.267073	0	0.963793	0.267073	0	Q5ALU3	Q5ALU3	2377	COX assembly mitochondrial protein OS
24.4717	24.3935	24.1169	24.0706	24.2376	24.1266						10	10	10	8.7	8.7	8.7	213.98	0	23.989	123130000	19	24.3935	24.1266	0.26689	0.703507	0.497255	0.182416	0.835644	A0A1D8PH70	A0A1D8PH70	360	DNA-binding ATPase OS
30.7601	30.693	30.7551	30.4883	30.4509	30.5795						12	12	12	77.5	77.5	77.5	16.89	0	112.68	10647000000	106	30.7551	30.4883	0.266829	2.19831	0.185253	0.22986	1.59786	Q5AG68	Q5AG68	2207	Nucleoside diphosphate kinase OS
22.3145	NaN	22.5496	NaN	22.284	22.0487						3	3	3	3.2	3.2	3.2	203.01	0	5.2905	24782000	5	22.4321	22.1664	0.265718	0.59999	0.457437	0.265718	0.997785	A0A1D8PLP8	A0A1D8PLP8	660	E3 ubiquitin-protein ligase OS
25.9832	26.0629	26.3636	25.6931	25.7982	25.8549						13	13	13	33.9	33.9	33.9	63.163	0	46.406	416290000	49	26.0629	25.7982	0.264736	1.32593	0.185411	0.354525	1.5746	Q59P56	Q59P56	1477	Threonine dehydratase OS
23.4138	23.5491	23.988	23.2855	23.1204	23.4185						3	3	3	19.2	19.2	19.2	24.272	0	12.731	76416000	9	23.5491	23.2855	0.263647	0.905126	0.274206	0.375481	1.279	A0A1D8PG94	A0A1D8PG94	292	Mitochondrial 54S ribosomal protein YmL47 OS
28.1847	28.1566	28.3979	27.8126	27.9214	28.1163						35	35	35	55.1	55.1	55.1	109.88	0	157.93	1859300000	159	28.1847	27.9214	0.263262	1.18996	0.238751	0.296263	1.36503	A0A1D8PE97	A0A1D8PE97	151	Glycine cleavage system P protein OS
29.4695	29.7614	30.0006	29.0245	29.5091	29.5001						12	12	12	49.4	49.4	49.4	35.702	0	130.39	5157600000	105	29.7614	29.5001	0.26133	0.83503	0.290446	0.399307	1.2408	A0A1D8PS45	A0A1D8PS45	1087	Adh5p OS
26.3888	26.3021	25.5715	26.7543	25.9776	26.0413						3	3	3	64.8	64.8	64.8	12.002	0	15.76	491320000	16	26.3021	26.0413	0.260849	0.180185	0.813353	-0.170252	-0.370589	A0A1D8PHL7	A0A1D8PHL7	397	F1F0 ATP synthase subunit h OS
NaN	21.8061	22.2049	22.1348	21.4129	21.7447						2	2	2	14.7	14.7	14.7	17.872	0	5.3913	22398000	10	22.0055	21.7447	0.260815	0.309877	0.654092	0.24138	0.592156	A0A1D8PJK2;Q5AEI9	A0A1D8PJK2;Q5AEI9	529	D-aminoacyl-tRNA deacylase OS;D-aminoacyl-tRNA deacylase OS
24.181	24.4927	24.5687	23.6972	24.2328	24.335						7	7	7	16.1	16.1	16.1	84.896	0	18.076	128890000	17	24.4927	24.2328	0.259922	0.637178	0.413137	0.325803	0.985474	Q3MPQ4	Q3MPQ4	1395	Sorting nexin MVP1 OS
27.2517	27.1731	26.5873	27.353	26.8957	26.9133						5	5	5	40.6	40.6	40.6	16.218	0	17.958	871320000	29	27.1731	26.9133	0.259815	0.0677088	0.945178	-0.0499471	-0.139721	Q5AA01	Q5AA01	2027	Rim1p OS
31.7107	31.5372	31.1637	31.3652	31.0531	31.2781						32	32	32	73.9	73.9	73.9	58.245	0	323.31	17808000000	288	31.5372	31.2781	0.259151	0.569126	0.499143	0.238432	0.832934	Q5A6L5;REV__Q5A6L5	Q5A6L5	1918	Bleomycin hydrolase OS
25.0668	24.4976	24.7495	24.9247	24.4239	24.491						2	2	2	7	7	7	40.62	0	9.3849	174300000	13	24.7495	24.491	0.258551	0.279605	0.739922	0.158116	0.482815	Q59SF7	Q59SF7	1557	Cell wall mannoprotein PIR1 OS
NaN	22.1736	22.4335	22.0464	NaN	NaN						2	2	2	5.7	5.7	5.7	70.099	0	7.6488	22364000	6	22.3035	22.0464	0.257141	0	0.942663	0.25714	0	Q59S63	Q59S63	1549	tRNA pseudouridine synthase 1 OS
22.3341	22.4007	22.6991	22.3117	22.144	22.1338						5	5	5	19.1	19.1	19.1	63.552	0	16.031	36676000	8	22.4007	22.144	0.256691	1.04786	0.291901	0.281454	1.24434	Q5ANJ8	Q5ANJ8	2437	Rax1p OS
25.0558	24.6341	24.9807	24.7616	24.6142	24.7248						3	3	3	77.6	77.6	77.6	7.4055	0	9.6476	184150000	14	24.9807	24.7248	0.25588	0.622769	0.521681	0.19	0.800982	A0A1D8PFD4	A0A1D8PFD4	225	F1F0 ATP synthase subunit k OS
30.2991	30.4839	30.7649	30.169	30.2283	30.5114						12	12	12	59.8	59.8	59.8	26.873	0	188.32	9323200000	126	30.4839	30.2283	0.255598	0.548919	0.542134	0.213083	0.784099	Q5A900	Q5A900	1998	Ribosomal 40S subunit protein S2 OS
28.4616	28.5708	28.8122	28.3154	28.2663	28.3252						26	26	26	52.2	52.2	52.2	71.43	0	131.02	2408300000	136	28.5708	28.3154	0.255398	1.38665	0.2011	0.312594	1.52357	Q5AMQ5	Q5AMQ5	2410	Carnitine O-acetyltransferase OS
22.9645	22.9573	22.743	22.9267	22.6498	22.7019						2	2	2	20.2	20.2	20.2	27.993	0	8.1829	47316000	9	22.9573	22.7019	0.25536	0.503741	0.63514	0.128773	0.608024	Q59MV1	Q59MV1	1446	Histone chaperone ASF1 OS
NaN	23.3932	23.2474	22.6187	23.5114	NaN						3	3	3	16.1	16.1	16.1	30.639	0	3.1478	62347000	7	23.3203	23.065	0.25528	0.201145	0.783631	0.25528	0.462258	Q59VM6	Q59VM6	1630	Phosphoglycerate mutase OS
29.1748	29.0286	29.1042	28.8345	28.8502	28.966						21	21	20	64.5	64.5	62.4	49.059	0	189.22	3422500000	153	29.1042	28.8502	0.253973	1.68144	0.237405	0.218981	1.37573	A0A1D8PD83	A0A1D8PD83	83	Septin OS
30.0274	30.3373	30.6912	30.0841	30.0735	30.1258						19	19	3	53.8	53.8	11.8	28.498	0	274.23	8042000000	115	30.3373	30.0841	0.253242	0.598762	0.463941	0.257477	0.880447	Q5ANA1	Q5ANA1	2419	Ribosomal 60S subunit protein L8B OS
25.2238	25.2192	25.4645	25.2701	24.9714	24.6857						3	3	3	4.3	4.3	4.3	97.137	0.0029276	2.3581	278170000	5	25.2238	24.9714	0.252434	0.807673	0.343235	0.326797	1.13806	A0A1D8PH01	A0A1D8PH01	345	alpha-1,2-Mannosidase OS
23.6947	23.7711	23.9285	23.5284	23.5191	23.2942						5	5	5	56.5	56.5	56.5	20.685	0	30.923	85787000	27	23.7711	23.5191	0.252071	1.56745	0.160055	0.35089	1.72889	Q5A199	Q5A199	1774	Translation machinery-associated protein 20 OS
26.5757	26.5216	26.7242	26.3246	26.3147	26.3432						6	6	6	27.6	27.6	27.6	32.009	0	23.033	597840000	13	26.5757	26.3246	0.251123	1.99039	0.160667	0.279652	1.73558	A0A1D8PT04	A0A1D8PT04	1150	Mitochondrial 2-oxodicarboxylate carrier OS
22.5174	22.4467	22.5442	22.25	22.9221	22.2668						3	3	3	9.8	9.8	9.8	46.981	0	13.304	37979000	9	22.5174	22.2668	0.250607	0.0350158	0.975336	0.0231043	0.0714858	A0A1D8PFQ0	A0A1D8PFQ0	249	FG-nucleoporin OS
26.36	26.4881	26.2538	26.3376	26.1102	26.097						6	6	6	40.6	40.6	40.6	15.442	0	49.326	525960000	28	26.36	26.1102	0.249792	0.833258	0.447404	0.185726	0.913233	A0A1D8PE69	A0A1D8PE69	143	Uncharacterized protein OS
33.5063	33.6028	33.8653	33.031	33.3539	33.3674						28	28	28	87.5	87.5	87.5	39.215	0	323.31	78413000000	453	33.6028	33.3539	0.248882	1.24518	0.182156	0.407356	1.60628	Q9URB4	Q9URB4	2502	Fructose-bisphosphate aldolase OS
22.9992	22.6985	22.6252	22.7542	22.4513	22.2327						3	3	3	5.6	5.6	5.6	97.528	0	5.5068	41400000	8	22.6985	22.4513	0.247221	0.710248	0.401128	0.294895	1.01822	Q5APQ8	Q5APQ8	2470	Putative alpha-1,3-mannosyltransferase MNN12 OS
26.9662	26.3187	24.6493	26.0735	25.7195	26.3303						14	12	12	38	36.3	36.3	67.942	0	35.777	480730000	28	26.3187	26.0735	0.245193	0.0297744	0.97422	-0.0630531	-0.0776008	A0A1D8PP39	A0A1D8PP39	833	Aamy domain-containing protein OS
23.5644	23.4203	23.6041	23.6482	23.0691	23.3199						5	5	5	33	33	33	24.229	0	40.27	73728000	14	23.5644	23.3199	0.244522	0.447483	0.601278	0.183884	0.664485	A0A1D8PT01	A0A1D8PT01	1147	Uncharacterized protein OS
30.3482	30.4616	30.7105	29.693	30.2171	30.2946						22	22	22	79.9	79.9	79.9	36.938	0	170.32	8657400000	172	30.4616	30.2171	0.244497	0.944755	0.234544	0.438496	1.38269	Q59MR4	Q59MR4	1444	Coproporphyrinogen oxidase OS
31.3091	31.4764	31.6775	30.9819	31.2342	31.2552						16	16	16	83.9	83.9	83.9	26.611	0	180.78	17938000000	212	31.4764	31.2342	0.242229	1.12623	0.231907	0.330564	1.38873	Q9P940	Q9P940	2500	Triosephosphate isomerase OS
23.5274	23.4429	NaN	NaN	23.2445	23.2415						6	6	6	13	13	13	73.534	0	6.7928	52162000	14	23.4852	23.243	0.242184	1.53521	0.227124	0.242186	1.70209	A0A1D8PKD3	A0A1D8PKD3	577	Nucleolar GTP-binding protein 1 OS
26.6497	26.4967	26.1388	26.3949	26.255	26.186						5	5	5	16.3	16.3	16.3	39.079	0	89.742	548660000	23	26.4967	26.255	0.241669	0.385794	0.658781	0.149714	0.56842	A0A1D8PQC2	A0A1D8PQC2	929	Phosphatidylinositol-binding protein OS
29.5528	29.4946	29.4731	29.3617	29.1987	29.253						32	32	32	62.6	62.6	62.6	79.24	0	323.31	4567300000	197	29.4946	29.253	0.241608	1.9336	0.198451	0.235706	1.53538	A0A1D8PU51	A0A1D8PU51	1237	Uncharacterized protein OS
27.305	27.1135	26.3282	27.225	26.872	26.7807						7	7	7	33.9	33.9	33.9	34.308	0	123.13	847950000	42	27.1135	26.872	0.241495	0.0454692	0.968704	-0.0436478	-0.101953	Q59YF0	Q59YF0	1710	Protein transport protein SSO2 OS
22.3731	NaN	NaN	NaN	22.0989	22.1651						4	4	4	13	13	13	43.014	0	7.6949	18842000	8	22.3731	22.132	0.241072	0	1	0.241072	0	A0A1D8PPM1	A0A1D8PPM1	867	Uncharacterized protein OS
NaN	22.1573	21.8244	NaN	21.7565	21.7463						4	4	4	12.4	12.4	12.4	68.304	0	7.3353	19005000	9	21.9908	21.7514	0.239399	0.541951	0.514472	0.239399	0.89823	A0A1D8PQT6	A0A1D8PQT6	980	Uncharacterized protein OS
23.8431	24.3206	24.403	24.082	24.0906	23.7157						6	6	6	9.9	9.9	9.9	83.782	0	15.507	117030000	17	24.3206	24.082	0.238539	0.455892	0.577841	0.22609	0.720369	Q04782	Q04782	1392	Lanosterol synthase OS
25.7146	26.0447	26.1797	25.6703	25.8067	25.8959						7	7	7	34.3	34.3	34.3	39.183	0	51.683	395070000	28	26.0447	25.8067	0.237951	0.545468	0.562182	0.188673	0.746002	Q5A1B0	Q5A1B0	1776	Sterol-4-alpha-carboxylate 3-dehydrogenase (Decarboxylating) OS
23.2614	NaN	22.912	NaN	22.8489	NaN						3	3	3	13.9	13.9	13.9	47.092	0	6.6678	30306000	5	23.0867	22.8489	0.237806	0	0.947492	0.237806	0	Q59Y40	Q59Y40	1702	SnoRNA-binding rRNA-processing protein OS
28.4611	28.4405	28.0575	28.0789	28.3326	28.2029						16	16	16	75.2	75.2	75.2	32.064	0	124.94	2051100000	98	28.4405	28.2029	0.237579	0.312369	0.764415	0.114915	0.459127	Q5ADM5	Q5ADM5	2127	Aldo-keto reductase superfamily protein OS
24.2745	24.1047	23.8531	23.8676	23.8972	23.8188						2	2	2	24.2	24.2	24.2	17.881	0	15.673	104900000	13	24.1047	23.8676	0.237103	0.802819	0.423977	0.216237	0.963117	Q5AD37	Q5AD37	2114	Uncharacterized protein OS
23.6472	23.7118	23.4656	23.1989	23.692	23.4108						6	6	6	16.8	16.8	16.8	67.156	0	22.483	77337000	16	23.6472	23.4108	0.236443	0.469716	0.601572	0.174306	0.668612	A0A1D8PD47	A0A1D8PD47	74	Cystathionine gamma-synthase OS
23.3872	23.8759	23.6517	NaN	NaN	23.416						2	2	2	21.7	21.7	21.7	20.443	0	8.2346	73695000	14	23.6517	23.416	0.235773	0	0.938815	0.2223	0	Q59VN7	Q59VN7	1633	Uncharacterized protein OS
22.8576	22.8636	NaN	22.5118	22.8355	22.6258						2	2	2	15.4	15.4	15.4	24.925	0	5.0044	41210000	6	22.8606	22.6258	0.234819	0.70797	0.463714	0.202934	0.912484	Q5A1M5	Q5A1M5	1783	Uncharacterized protein OS
26.1936	25.8658	25.5923	25.5689	25.7061	25.6321						8	8	8	31.6	31.6	31.6	32.046	0	24.468	354510000	32	25.8658	25.6321	0.233686	0.62661	0.456597	0.24818	0.891899	Q5ACM9	Q5ACM9	2094	Eukaryotic translation initiation factor 3 subunit J OS
23.9901	24.2475	24.4125	23.5587	24.229	24.0144						5	5	5	19	19	19	34.325	0	13.626	117610000	23	24.2475	24.0144	0.233141	0.535732	0.488365	0.282692	0.849668	A0A1D8PEB0	A0A1D8PEB0	154	S-adenosylmethionine-homocysteine S-methyltransferase OS
24.1135	24.0074	23.4615	24.6133	23.7758	23.495						3	3	3	24.8	24.8	24.8	17.582	0	5.9961	104530000	5	24.0074	23.7758	0.231691	0.0913665	0.909124	-0.100506	-0.204296	A0A1D8PUD2	A0A1D8PUD2	1261	F1F0 ATP synthase subunit delta OS
27.2478	27.0472	27.2319	27.002	26.9597	27.1247						3	3	3	43.4	43.4	43.4	10.996	0	14.508	923710000	19	27.2319	27.002	0.229916	0.839321	0.513543	0.146852	0.810474	Q9HFQ7	Q9HFQ7	2497	60S acidic ribosomal protein P1-A OS
29.6566	29.7027	29.5633	29.427	29.2439	29.4485						41	41	40	69	69	68	78.962	0	323.31	4906500000	238	29.6566	29.427	0.229534	1.59828	0.201619	0.267725	1.51425	Q5AJD9;A0A1D8PQ67	Q5AJD9	2310	Acyl-coenzyme A oxidase OS
23.7082	24.0001	NaN	23.7235	23.526	NaN						2	2	2	10.8	10.8	10.8	35.484	0	4.192	70324000	5	23.8541	23.6247	0.229393	0.491171	0.558143	0.229391	0.830519	Q5AH74	Q5AH74	2246	Bifunctional diacylglycerol diphosphate phosphatase/phosphatidate phosphatase OS
22.4401	22.164	22.4425	22.211	22.2413	22.1751						3	3	3	8.9	8.9	8.9	45.966	0	7.1795	32229000	8	22.4401	22.211	0.229143	0.672088	0.577083	0.13976	0.719	Q5A2T0	Q5A2T0	1808	Ribosome biogenesis protein NSA1 OS
24.3943	24.4579	23.5873	24.6266	24.0753	24.1662						4	4	4	34.7	34.7	34.7	27.491	0	15.852	125370000	15	24.3943	24.1662	0.228117	0.16386	0.838565	-0.14286	-0.333722	Q04802	Q04802	1393	Glucosamine-6-phosphate isomerase OS
28.6423	28.6696	28.8909	28.4415	28.7068	28.4084						9	9	9	57.6	57.6	57.6	18.637	0	68.307	2651200000	52	28.6696	28.4415	0.228058	0.810581	0.421351	0.215375	0.966073	Q5APK5	Q5APK5	2466	Cytochrome c oxidase subunit Va OS
25.4806	25.5086	25.2007	25.2905	25.2528	24.8217						5	5	5	42.3	42.3	42.3	17.816	0	21.729	261560000	13	25.4806	25.2528	0.22781	0.697627	0.414451	0.274996	0.983299	A0A1D8PCD3	A0A1D8PCD3	13	Uncharacterized protein OS
25.4098	25.5548	25.1091	25.2153	25.1575	25.1822						3	3	3	11.3	11.3	11.3	43.744	0	25.777	261210000	16	25.4098	25.1822	0.227676	0.58294	0.561066	0.172962	0.744485	A0A1D8PGE3	A0A1D8PGE3	301	Rad23p OS
27.2963	27.5003	28.0087	27.1953	27.273	27.3077						15	15	15	44.1	44.1	44.1	43.071	0	140.9	1192100000	81	27.5003	27.273	0.227264	0.733275	0.369841	0.343096	1.09123	O74198	O74198	1306	Sterol 24-C-methyltransferase OS
26.8612	27.0183	27.6485	26.7915	26.4784	26.8397						9	9	9	38.3	38.3	38.3	38.795	0	34.662	863800000	49	27.0183	26.7915	0.226751	0.823941	0.269163	0.472792	1.29223	A0A1D8PTU3	A0A1D8PTU3	1196	PHB domain-containing protein OS
23.8814	24.0913	24.3299	NaN	NaN	23.866						4	4	4	22.5	22.5	22.5	29.503	0	5.2107	94679000	10	24.0913	23.866	0.225286	0	0.990664	0.234869	0	A0A1D8PF50	A0A1D8PF50	210	18S rRNA pseudouridine methyltransferase OS
25.4476	25.5349	25.8274	24.9921	25.6729	25.31						4	4	4	28.6	28.6	28.6	26.393	0	23.617	300280000	17	25.5349	25.31	0.224888	0.539399	0.487793	0.278313	0.849145	Q59L13	Q59L13	1413	Eukaryotic translation initiation factor 6 OS
28.6046	28.8348	28.5737	28.0497	28.4093	28.3814						21	21	21	46.7	46.7	46.7	55.323	0	203.63	2511800000	121	28.6046	28.3814	0.223177	1.29149	0.181311	0.390882	1.61601	Q5A747	Q5A747	1935	Acyl-CoA desaturase OS
24.7807	24.3983	24.6461	24.4231	24.6741	24.4083						7	7	7	19.5	19.5	19.5	79.067	0	34.5	156350000	27	24.6461	24.4231	0.223042	0.307135	0.773358	0.106527	0.441365	A0A1D8PU71	A0A1D8PU71	1245	Cytochrome c lysine N-methyltransferase OS
25.3246	25.6183	25.5826	25.34	25.5436	25.3606						4	4	4	42.3	42.3	42.3	21.175	0	23.127	295340000	28	25.5826	25.3606	0.22201	0.343962	0.773964	0.0937691	0.440431	Q59WT0	Q59WT0	1669	Actin-related protein 2/3 complex subunit 3 OS
24.1066	23.9204	24.1288	23.9142	23.8846	23.7059						3	3	3	15.6	15.6	15.6	36.73	0	43.682	104030000	20	24.1066	23.8846	0.221966	1.10035	0.348814	0.217027	1.12599	A0A1D8PJM6	A0A1D8PJM6	534	Uncharacterized protein OS
23.0658	23.3423	23.2761	23.0555	23.0032	23.3302						5	5	5	19.4	19.4	19.4	33.589	0	21.238	60829000	17	23.2761	23.0555	0.220613	0.305349	0.784914	0.0984446	0.425634	A0A1D8PQ62	A0A1D8PQ62	918	Uncharacterized protein OS
25.2618	25.1961	25.1161	24.9758	24.9393	25.1365						9	9	9	32.5	32.5	32.5	65.808	0	40.312	231860000	27	25.1961	24.9758	0.22031	1.10985	0.406844	0.174109	1.00195	Q5A325	Q5A325	1820	Serine C-palmitoyltransferase OS
NaN	21.2157	21.958	NaN	21.3674	NaN						4	4	4	10.9	10.9	10.9	51.186	0	3.3849	21615000	5	21.5869	21.3674	0.21953	0	0.950398	0.219531	0	A0A1D8PU19	A0A1D8PU19	1230	rRNA-binding ribosome biosynthesis protein OS
29.7311	29.9176	30.2104	29.7285	29.6988	29.6548						11	11	11	52	52	52	25.284	0	146.34	6122400000	104	29.9176	29.6988	0.218727	0.852682	0.377255	0.258967	1.07404	Q5AG43	Q5AG43	2205	Ribosomal 40S subunit protein S5 OS
25.5446	25.5695	25.2573	25.6066	25.2717	25.3267						3	3	3	45	45	45	12.513	0	16.297	292410000	22	25.5446	25.3267	0.217928	0.142681	0.900638	0.0554759	0.2272	A0A1D8PFS0	A0A1D8PFS0	251	SNAP receptor OS
28.5424	28.567	28.7916	28.3055	28.3497	28.4784						30	30	30	62.1	62.1	62.1	79.825	0	171.79	2445300000	126	28.567	28.3497	0.217285	1.26663	0.265993	0.255793	1.31341	A0A1D8PQB4	A0A1D8PQB4	927	Dipeptidyl peptidase 3 OS
25.3814	25.2018	25.4559	25.4522	25.0878	25.1642						5	5	5	10.3	10.3	10.3	61.519	0	20.473	257750000	29	25.3814	25.1642	0.217276	0.344838	0.749002	0.111657	0.476864	Q9B8C9	Q9B8C9	2490	NADH-ubiquinone oxidoreductase chain 5 OS
NaN	24.1754	24.0136	23.6685	24.0385	23.8774						4	4	4	28.1	28.1	28.1	18.037	0	6.583	99566000	11	24.0945	23.8774	0.217127	0.657381	0.45428	0.233035	0.928979	A0A1D8PRA1	A0A1D8PRA1	1009	Mitochondrial 54S ribosomal protein YmL49 OS
29.9406	29.9993	29.9044	29.9051	29.6679	29.7242						33	33	33	42	42	42	104.37	0	291.79	6304600000	240	29.9406	29.7242	0.216377	1.11775	0.391587	0.182348	1.03186	A0A1D8PI19	A0A1D8PI19	431	Phm7p OS
26.8127	26.6881	26.6565	26.4728	26.4235	26.509						7	7	7	75.2	75.2	75.2	14.674	0	125.4	644430000	46	26.6881	26.4728	0.215254	2.01953	0.180884	0.250658	1.63038	Q5ABD5	Q5ABD5	2074	Uncharacterized protein OS
24.1606	24.1688	24.7118	23.9538	23.6139	24.1413						8	8	8	16.9	16.9	16.9	75.45	0	18.609	123610000	14	24.1688	23.9538	0.214903	0.864453	0.266534	0.44404	1.31017	A0A1D8PCN0	A0A1D8PCN0	34	Bifunctional UDP-glucose 4-epimerase/aldose 1-epimerase OS
24.3165	24.1887	24.2268	23.7403	24.0127	24.1483						8	8	8	18.9	18.9	18.9	63.055	0	17.664	118230000	23	24.2268	24.0127	0.214125	1.03345	0.300226	0.276899	1.22616	Q5AK59	Q5AK59	2333	ATP-dependent RNA helicase HAS1 OS
29.0136	29.0589	28.7976	28.8	28.8267	28.6615						7	7	7	60.5	60.5	60.5	17.031	0	76.996	3267800000	62	29.0136	28.8	0.213568	0.950489	0.411266	0.193963	0.992149	Q59TU0	Q59TU0	1603	Nascent polypeptide-associated complex subunit beta OS
23.2026	23.5894	23.8824	23.0703	23.3762	23.529						6	6	6	23.8	23.8	23.8	40.901	0	16.761	73503000	13	23.5894	23.3762	0.213202	0.415525	0.590899	0.233005	0.688096	A0A1D8PG80;A0A1D8PC79	A0A1D8PG80	288	Replication factor C subunit 5 OS
24.4882	NaN	24.798	24.2874	24.43	24.6647						7	7	7	21.1	21.1	21.1	58.21	0	12.544	162470000	13	24.6431	24.43	0.213095	0.406343	0.623392	0.182432	0.644588	A0A1D8PN84	A0A1D8PN84	769	Mitochondrial-processing protease subunit alpha OS
27.9942	27.9991	28.2303	27.7864	27.6476	28.0684						12	12	12	60.3	60.3	60.3	32.803	0	161.69	1696100000	76	27.9991	27.7864	0.212736	0.755539	0.415743	0.240403	0.976242	A0A1D8PQ42	A0A1D8PQ42	908	Ayr2p OS
NaN	23.631	23.3305	23.1712	NaN	23.368						4	4	4	6.1	6.1	6.1	95.55	0	5.6078	57696000	4	23.4807	23.2696	0.211142	0.442744	0.591517	0.211142	0.755094	P43075	P43075	1353	tRNA ligase OS
30.0225	29.9148	29.1343	30.1559	29.7052	29.6319						18	18	18	54.2	54.2	54.2	37.003	0	193.21	5845000000	131	29.9148	29.7052	0.209612	0.162944	0.83925	-0.140502	-0.331154	Q5A9D4	Q5A9D4	2018	Csp37p OS
26.3411	26.2337	25.9467	26.0464	25.9927	26.0241						13	13	13	27.3	27.3	27.3	77.356	0	61.419	457170000	59	26.2337	26.0241	0.209578	0.572338	0.58736	0.152768	0.69835	Q5A2J7	Q5A2J7	1803	Calcium channel YVC1 OS
23.2216	22.6264	NaN	22.776	22.6566	NaN						2	2	2	7	7	7	39.398	0	5.6835	37167000	4	22.924	22.7163	0.20771	0.248405	0.748825	0.207709	0.514754	Q5AEM5	Q5AEM5	2171	Oxidation resistance protein 1 OS
25.2126	24.8881	25.1422	24.9346	24.7174	24.9621						7	7	7	32.9	32.9	32.9	34.866	0	21.691	212690000	38	25.1422	24.9346	0.207567	0.770346	0.441245	0.209586	0.930283	A0A1D8PEQ8	A0A1D8PEQ8	181	Acylglycerol lipase OS
26.8346	26.9374	26.8978	26.6914	26.8554	26.6603						14	14	13	37	37	34.9	56.46	0	88.647	748120000	84	26.8978	26.6914	0.206423	1.07359	0.445319	0.154237	0.920658	A0A1D8PKB4	A0A1D8PKB4	568	Serine/threonine protein kinase OS
29.5193	29.4857	29.5884	29.2914	29.3138	29.513						21	21	21	79.8	79.8	79.8	31.779	0	136.32	4715000000	145	29.5193	29.3138	0.205486	0.968278	0.454064	0.158416	0.896855	Q5AIA6	Q5AIA6	2288	Pyridoxine biosynthesis protein OS
NaN	24.4159	24.4627	24.2344	23.9142	24.3253						3	3	3	4.7	4.7	4.7	102.21	0	10.689	121280000	8	24.4393	24.2344	0.204901	0.743292	0.392675	0.281332	1.07432	A0A1D8PLT5	A0A1D8PLT5	668	XPGI domain-containing protein OS
29.9176	30.0943	30.6759	29.7938	30.0256	29.8898						53	53	53	67	67	67	119.79	0	323.31	7457700000	304	30.0943	29.8898	0.204493	0.613218	0.423408	0.326154	0.962843	A0A1D8PI00	A0A1D8PI00	425	NAD-specific glutamate dehydrogenase OS
24.59	24.7958	24.4792	24.3858	24.3917	24.3535						6	6	6	29.7	29.7	29.7	35.825	0	32.226	153240000	32	24.59	24.3858	0.204197	1.22912	0.283784	0.244695	1.26449	Q5A8J1	Q5A8J1	1983	MoCF_biosynth domain-containing protein OS
25.4905	25.3744	25.1981	25.1715	25.1372	25.3434						6	6	6	39.6	39.6	39.6	30.326	0	35.707	261120000	28	25.3744	25.1715	0.202841	0.573374	0.601676	0.136949	0.663862	Q5A1X9	Q5A1X9	1787	HD domain-containing protein OS
25.2678	25.4296	25.6767	25.1473	25.2276	25.5643						9	9	9	22.6	22.6	22.6	54.696	0	54.143	281220000	20	25.4296	25.2276	0.202011	0.3441	0.69188	0.144967	0.528135	A0A1D8PPW1	A0A1D8PPW1	885	Mitochondrial 37S ribosomal protein RSM23 OS
25.652	25.7076	25.4254	25.4515	25.3631	25.593						9	9	9	23.1	23.1	23.1	56.213	0	38.591	309870000	37	25.652	25.4515	0.2005	0.503764	0.640583	0.125824	0.601381	Q5AI24	Q5AI24	2277	3-hydroxyisobutyryl-CoA hydrolase, mitochondrial OS
26.1707	26.0579	26.111	26.1673	25.9115	25.7486						14	14	14	69.2	69.2	69.2	35.802	0	97.204	441390000	65	26.111	25.9115	0.199537	0.606882	0.555912	0.170769	0.755144	Q59Z14	Q59Z14	1721	Deoxyhypusine hydroxylase OS
29.8271	29.7941	30.0477	29.5945	29.6281	29.8247						18	18	18	55.4	55.4	55.4	49.968	0	231.18	5969400000	133	29.8271	29.6281	0.198996	0.901905	0.407339	0.207201	1.00012	A0A1D8PTV4	A0A1D8PTV4	1202	Tubulin alpha chain OS
25.4369	25.2156	25.0443	25.1425	24.9423	25.0169						4	4	4	23.3	23.3	23.3	41.982	0	22.751	232040000	17	25.2156	25.0169	0.198656	0.708896	0.472686	0.198362	0.870911	A0A1D8PKH2	A0A1D8PKH2	583	Glg2p OS
26.2566	26.1792	26.3536	26.1094	25.7812	26.0587						12	12	12	60.9	60.9	60.9	27.33	0	46.59	472980000	50	26.2566	26.0587	0.197964	1.15712	0.264721	0.280065	1.30983	A0A1D8PG37	A0A1D8PG37	281	Uncharacterized protein OS
23.5992	24.015	24.077	24.15	23.8172	23.5637						4	4	4	7.5	7.5	7.5	89.794	0	40.497	100010000	20	24.015	23.8172	0.197712	0.0834717	0.928965	0.0534217	0.16361	A0A1D8PPP9	A0A1D8PPP9	871	Sec12p OS
24.6906	24.6337	24.453	24.4381	24.2188	24.6468						8	8	8	15.1	15.1	15.1	83.022	0	12.475	152450000	20	24.6337	24.4381	0.195633	0.480169	0.610457	0.157876	0.650166	Q5AD72	Q5AD72	2121	Alpha-1,2-mannosyltransferase MNN24 OS
30.1111	30.3033	30.56	29.7799	30.108	30.2212						21	21	21	80.6	80.6	80.6	38.771	0	305.59	7964100000	165	30.3033	30.108	0.195354	0.709976	0.406238	0.288446	1.0102	A0A1D8PUB4	A0A1D8PUB4	1255	L-iditol 2-dehydrogenase OS
27.8736	28.0851	28.2415	27.6479	27.8903	27.9572						23	23	23	51.8	51.8	51.8	74.333	0	172.46	1687800000	146	28.0851	27.8903	0.194775	0.760547	0.419115	0.23494	0.970498	A0A1D8PJF9	A0A1D8PJF9	521	Acetolactate synthase OS
25.4756	25.4881	25.4066	25.4158	25.2469	25.2809						6	6	6	32.9	32.9	32.9	24.247	0	15.781	279400000	23	25.4756	25.2809	0.194727	1.16383	0.45139	0.14223	0.903243	A0A1D8PGN7	A0A1D8PGN7	317	Hypoxanthine phosphoribosyltransferase OS
22.6274	21.9861	22.1288	22.0549	NaN	21.8169						2	2	2	7.5	7.5	7.5	46.722	0	20.088	28997000	9	22.1288	21.9359	0.192934	0.486406	0.502766	0.311573	0.850915	Q59X47	Q59X47	1679	Kis1p OS
28.7911	28.8555	28.99	28.6626	28.6643	28.5917						7	7	7	50.7	50.7	50.7	32.221	0	154.31	3034200000	81	28.8555	28.6626	0.192907	1.71194	0.208	0.239309	1.46559	A0A1D8PHA3	A0A1D8PHA3	375	Ubiquinol--cytochrome-c reductase catalytic subunit OS
29.5058	29.4669	29.2672	29.6684	29.19	29.2758						7	7	7	38.5	38.5	38.5	29.915	0	111.62	4485400000	63	29.4669	29.2758	0.191143	0.0751665	0.948935	0.0352453	0.133121	Q5A4M8	Q5A4M8	1872	Protein SUR7 OS
24.3719	24.2827	24.4495	24.696	24.0345	24.1809						5	5	5	8.4	8.4	8.4	80.991	0	34.945	136570000	23	24.3719	24.1809	0.191061	0.112975	0.908966	0.064277	0.209838	Q5AMM4	Q5AMM4	2401	RNA polymerase II degradation factor 1 OS
26.2883	26.143	25.5893	25.9521	25.7069	26.1774						7	7	7	25.7	25.7	25.7	51.706	0	27.103	423250000	25	26.143	25.9521	0.190855	0.0862565	0.928872	0.0614173	0.174176	Q5AJC0	Q5AJC0	2304	Extracellular glycosidase UTR2 OS
24.9707	24.81	25.3769	24.7802	24.9398	24.6845						9	9	9	29.9	29.9	29.9	40.989	0	38.065	205710000	35	24.9707	24.7802	0.190447	0.61075	0.463072	0.251024	0.882659	A0A1D8PH91	A0A1D8PH91	368	Mitochondrial 37S ribosomal protein MRP51 OS
23.0919	23.1423	NaN	22.7385	NaN	23.1171						3	3	3	7.3	7.3	7.3	72.208	0	6.2204	42390000	12	23.1171	22.9278	0.189232	0.370432	0.642228	0.189232	0.650363	A0A1D8PLB6	A0A1D8PLB6	637	Phosphatidylinositol-3-phosphate-binding protein OS
29.2758	29.5	29.6272	29.2174	29.3378	29.311						24	24	24	62.2	62.2	62.2	54.44	0	182.04	4476200000	168	29.5	29.311	0.18895	0.754317	0.485403	0.178907	0.856014	A0A1D8PT56	A0A1D8PT56	1155	Adenylosuccinate lyase OS
28.4421	28.3674	28.317	28.1795	28.1455	28.2351						17	16	16	64	61.7	61.7	45.818	0	158.64	2098200000	82	28.3674	28.1795	0.18795	1.86998	0.265799	0.188765	1.30414	A0A1D8PCY5	A0A1D8PCY5	59	Septin OS
27.1794	27.2031	27.3487	27.1486	27.0152	26.9965						16	16	16	36.4	36.4	36.4	75.795	0	109.9	952670000	84	27.2031	27.0152	0.187918	1.25154	0.359094	0.190329	1.1105	Q59VX8	Q59VX8	1639	Septation protein 7 OS
22.3744	22.928	23.6707	NaN	22.7811	22.7005						3	3	3	8.9	8.9	8.9	37.872	0.0016856	2.4991	48751000	5	22.928	22.7408	0.187262	0.192476	0.791097	0.250245	0.427227	Q59ZG6	Q59ZG6	1736	rRNA-binding ribosome biosynthesis protein OS
34.5865	34.7206	34.7123	34.4102	34.6563	34.5257						30	30	30	70.9	70.9	70.9	62.44	0	323.31	172720000000	798	34.7123	34.5257	0.186653	0.789351	0.545529	0.142423	0.777062	P83779	P83779	1378	Pyruvate decarboxylase OS
26.0596	26.0972	26.1033	25.9106	25.8471	25.9758						12	12	12	32.8	32.8	32.8	61.884	0	146.95	426170000	49	26.0972	25.9106	0.186571	1.94375	0.285799	0.175511	1.25743	A0A1D8PCP7	A0A1D8PCP7	37	Bifunctional fructose-2,6-bisphosphate 2-phosphatase/6-phosphofructo-2-kinase OS
30.1439	30.1432	30.2014	29.9578	29.9263	30.1051						24	24	24	69.7	69.7	69.7	47.944	0	231.74	7267800000	179	30.1439	29.9578	0.186129	1.33394	0.387604	0.166424	1.05082	A0A1D8PP59	A0A1D8PP59	837	Ubiquinol--cytochrome-c reductase subunit OS
25.3472	25.1037	25.1713	25.1426	24.8101	24.9859						6	6	6	24.6	24.6	24.6	32.554	0	13.925	227710000	26	25.1713	24.9859	0.185375	0.881526	0.392424	0.227835	1.0338	A0A1D8PTX6	A0A1D8PTX6	1212	NADH-cytochrome b5 reductase OS
24.3193	24.1917	23.8081	24.32	23.9808	24.0066						4	4	4	23.4	23.4	23.4	24.621	0	9.1582	115050000	13	24.1917	24.0066	0.185081	0.00683219	0.997197	0.00392024	0.0135953	A0A1D8PLN9	A0A1D8PLN9	658	Uncharacterized protein OS
NaN	22.8264	22.9975	22.3727	23.082	NaN						3	3	3	23.3	23.3	23.3	24.049	0	7.6831	35658000	8	22.912	22.7273	0.184628	0.17845	0.813383	0.184628	0.397219	A0A1D8PU80	A0A1D8PU80	1248	Peptide alpha-N-acetyltransferase complex A subunit OS
24.3151	24.0785	24.4998	24.649	24.1294	24.1307						3	3	3	14.2	14.2	14.2	23.8	0	4.0906	130740000	9	24.3151	24.1307	0.184443	0.00810741	0.995367	-0.00521978	-0.0167491	A0A1D8PG06	A0A1D8PG06	273	Nat2p OS
28.3282	28.5849	28.9027	28.3348	28.504	28.4027						3	3	3	31.8	31.8	31.8	12.114	0	39.688	2507300000	31	28.5849	28.4027	0.182163	0.479825	0.588694	0.19141	0.700449	A0A1D8PHH4	A0A1D8PHH4	390	Ribosomal 60S subunit protein L33A OS
26.3734	26.4206	26.4075	26.2254	26.3027	26.0813						7	7	7	84.3	84.3	84.3	16.265	0	40.524	527470000	40	26.4075	26.2254	0.182098	1.38669	0.318822	0.197377	1.18613	Q5AJG7	Q5AJG7	2312	NADH dehydrogenase [ubiquinone] 1 alpha subcomplex subunit OS
25.5604	25.4667	25.6491	25.6003	25.3789	25.2721						16	16	16	23.9	23.9	23.9	103.13	0	41.261	306190000	52	25.5604	25.3789	0.181549	0.572696	0.599514	0.141658	0.674372	A0A1D8PEB4	A0A1D8PEB4	156	Gcr3p OS
24.7556	24.6092	24.4553	24.4282	24.7529	24.3148						5	5	5	17.9	17.9	17.9	34.6	0	14.664	156680000	13	24.6092	24.4282	0.180967	0.275838	0.788589	0.108067	0.419986	A0A1D8PKI3	A0A1D8PKI3	587	Acetyltransferase OS
22.7857	22.8428	23.2023	22.6023	22.6621	22.7079						4	3	3	17.4	13.4	13.4	41.777	0	11.319	46846000	6	22.8428	22.6621	0.180662	1.00237	0.301428	0.286184	1.22333	Q59NC4	Q59NC4	1461	Gly1p OS
26.4449	26.0455	26.0113	25.8654	25.8964	25.602						13	13	9	26.2	26.2	18.8	106.42	0	65.16	430340000	50	26.0455	25.8654	0.180122	1.06341	0.22515	0.379291	1.41727	Q5A5B0	Q5A5B0	1889	Ena21p OS
24.0056	24.5584	24.451	24.7534	23.9686	24.2711						5	5	5	42.5	42.5	42.5	18.329	0	12.995	140830000	21	24.451	24.2711	0.179852	0.00841269	0.996464	0.00727463	0.0189268	A0A1D8PPT3	A0A1D8PPT3	880	Uncharacterized protein OS
23.8258	23.5766	23.5053	23.304	23.3974	23.6395						7	7	7	21.2	21.2	21.2	63.215	0	41.464	76821000	12	23.5766	23.3974	0.179165	0.607546	0.536643	0.188925	0.7891	A0A1D8PRL2	A0A1D8PRL2	1044	Ribosome dissociation factor GTPase OS
28.9753	28.9339	29.2996	28.7663	28.7967	28.9877						7	7	7	42.8	42.8	42.8	15.965	0	37.972	3487100000	40	28.9753	28.7967	0.178589	0.747142	0.439113	0.219357	0.934238	A0A1D8PDU3	A0A1D8PDU3	121	Ribosomal 40S subunit protein S23B OS
31.3509	31.2031	30.5692	31.1618	31.0264	30.9114						65	65	65	56.2	56.2	56.2	134.03	0	323.31	14136000000	532	31.2031	31.0264	0.176775	0.0103552	0.996122	0.00786972	0.022456	Q5ADT0	Q5ADT0	2144	Slk19p OS
26.1635	25.8534	25.8751	25.9387	25.6983	25.3824						9	9	9	52.1	52.1	52.1	21.548	0	40.475	384170000	30	25.8751	25.6983	0.176769	0.699381	0.406788	0.290833	1.00429	Q5AEI1	Q5AEI1	2167	Nuo2p OS
23.7068	24.0657	23.1324	24.0214	23.2133	23.5309						4	4	4	23.2	23.2	23.2	29.385	0	14.447	83343000	20	23.7068	23.5309	0.175943	0.0441229	0.968483	0.0464458	0.101116	Q5A653	Q5A653	1908	Protein-lysine N-methyltransferase EFM5 OS
20.9993	21.4415	21.9777	21.7991	21.2657	21.2377						3	3	3	8.9	8.9	8.9	60.736	0	6.7933	18736000	12	21.4415	21.2657	0.175789	0.0389796	0.970014	0.0386486	0.088493	Q5APN0	Q5APN0	2468	Alkaline phosphatase OS
25.1591	24.8913	25.2214	24.7895	24.9835	25.0161						8	8	8	34.1	34.1	34.1	41.777	0	43.842	213970000	36	25.1591	24.9835	0.175611	0.580564	0.577896	0.160888	0.719775	A0A1D8PFI3	A0A1D8PFI3	237	Ribokinase OS
25.2969	25.3614	24.8876	25.3345	25.1221	25.0816						8	8	8	34.8	34.8	34.8	38.516	0	23.247	242750000	16	25.2969	25.1221	0.174801	0.00502101	0.999035	0.00257174	0.00960354	Q59PS7	Q59PS7	1490	Uncharacterized protein OS
26.6843	26.6296	26.8628	26.51	26.4245	26.6787						15	15	15	39.9	39.9	39.9	60.477	0	217.7	678030000	64	26.6843	26.51	0.174307	0.850327	0.44302	0.18785	0.927093	Q5AKW4	Q5AKW4	2350	Phosphoacetylglucosamine mutase OS
25.3939	25.3353	25.5284	25.285	25.2204	25.21						2	2	2	29.2	29.2	29.2	7.5094	0	11.3	270540000	9	25.3939	25.2204	0.173443	1.36608	0.355623	0.180722	1.11699	A0A1D8PLP3	A0A1D8PLP3	659	Ubiquinol--cytochrome-c reductase subunit 9 OS
30.469	30.5193	30.5841	30.4244	30.275	30.346						46	46	46	59.5	59.5	59.5	112.04	0	303.04	9308700000	323	30.5193	30.346	0.17321	1.49161	0.343136	0.175615	1.13655	A0A1D8PJ26	A0A1D8PJ26	488	Alpha-ketoglutarate dehydrogenase OS
26.2407	26.4838	26.4404	26.2677	26.5267	26.1751						20	20	20	35.8	35.8	35.8	86.101	0	111.63	548320000	51	26.4404	26.2677	0.172649	0.193347	0.86508	0.0650851	0.284073	A0A1D8PRP8	A0A1D8PRP8	1058	3-isopropylmalate dehydratase OS
30.648	30.3383	30.1629	30.1665	29.9845	30.1961						9	9	9	30.3	30.3	30.3	43.539	0	153.54	8346600000	113	30.3383	30.1665	0.171799	0.788565	0.386316	0.267331	1.04236	A0A1D8PCY4	A0A1D8PCY4	58	Ecm33p OS
29.6002	29.6545	29.1715	29.4289	29.3918	29.4285						8	8	8	34.9	34.9	34.9	41.203	0	323.31	4688100000	88	29.6002	29.4285	0.171759	0.142804	0.896566	0.0590134	0.233027	A0A1D8PGN5	A0A1D8PGN5	316	Low-affinity Zn(2+) transporter OS
23.236	23.0266	23.3557	22.6164	23.0647	23.2436						3	3	3	28.9	28.9	28.9	13.306	0	4.8594	60195000	9	23.236	23.0647	0.171257	0.478208	0.562817	0.231174	0.746035	Q59ZW9	Q59ZW9	1743	Mitochondrial import inner membrane translocase subunit TIM16 OS
28.8253	28.6325	29.4526	28.5115	28.6547	28.7421						4	4	4	33.5	33.5	33.5	20.963	0	49.32	3038400000	42	28.8253	28.6547	0.170546	0.580311	0.438369	0.333995	0.936795	Q59TE0	Q59TE0	1596	Ribosomal 60S subunit protein L17B OS
28.2341	28.4383	29.0428	27.9995	28.2677	28.3466						6	6	6	61.3	61.3	61.3	15.939	0	57.237	2385700000	62	28.4383	28.2677	0.170536	0.624241	0.407119	0.367095	1.00698	A0A1D8PK22	A0A1D8PK22	553	Ribosomal 40S subunit protein S15 OS
NaN	23.4225	23.2277	23.1548	NaN	NaN						4	4	4	9.7	9.7	9.7	69.342	0	3.6579	42507000	4	23.3251	23.1548	0.170284	0	0.956764	0.170284	0	Q5ADV2	Q5ADV2	2153	Phosphoribomutase OS
23.6562	23.7745	23.5752	23.8574	23.3869	23.4865						4	4	4	46.1	46.1	46.1	19.707	0	13.688	82861000	16	23.6562	23.4865	0.169693	0.233228	0.821456	0.0917091	0.360499	Q59RN6	Q59RN6	1543	Histone H2A.Z-specific chaperone CHZ1 OS
26.8676	26.8728	26.8658	26.6487	26.6984	26.741						8	8	8	42.3	42.3	42.3	32.22	0	33.531	734910000	33	26.8676	26.6984	0.169188	2.52838	0.240637	0.172716	1.36266	Q5AEL8	Q5AEL8	2170	1-acyl-sn-glycerol-3-phosphate acyltransferase OS
26.1804	25.9271	25.7346	25.758	25.4808	25.83						10	10	10	28.2	28.2	28.2	60.895	0	48.442	381960000	50	25.9271	25.758	0.169178	0.702695	0.42336	0.257766	0.964227	A0A1D8PI95	A0A1D8PI95	445	Peptide hydrolase OS
29.9799	30.0387	30.2833	29.566	29.8695	29.9096						18	18	18	56.2	56.2	56.2	41.935	0	135.86	6714900000	125	30.0387	29.8695	0.169123	1.04916	0.266542	0.318933	1.31347	A0A1D8PH52	A0A1D8PH52	355	Acetyl-CoA C-acetyltransferase OS
31.7409	31.7647	31.6305	31.6846	31.5729	31.5681						41	41	41	66.5	66.5	66.5	84.22	0	323.31	21872000000	359	31.7409	31.5729	0.168001	0.855795	0.60215	0.10346	0.662411	P82611	P82611	1370	Aconitate hydratase, mitochondrial OS
27.1066	27.0032	27.0637	27.0138	26.7008	26.8962						3	3	3	23.3	23.3	23.3	19.5	0	9.1867	832430000	28	27.0637	26.8962	0.167536	0.911406	0.426117	0.18758	0.956649	Q5ALU6	Q5ALU6	2378	Uncharacterized protein OS
24.3369	24.549	23.3006	25.4917	24.158	24.1695						3	3	3	30	30	30	12.322	0	23.723	144460000	15	24.3369	24.1695	0.167366	0.391035	0.534661	-0.544237	-0.79206	Q5AHH7	Q5AHH7	2261	Acyl carrier protein OS
26.2887	26.4472	26.8862	26.0883	26.2806	26.364						5	5	5	22.1	22.1	22.1	33.834	0	11.769	631520000	15	26.4472	26.2806	0.16666	0.686485	0.406762	0.296446	0.999921	A0A1D8PSY8	A0A1D8PSY8	1145	Crg1p OS
25.424	25.4122	25.4775	25.0684	25.2578	25.5294						5	5	5	36	36	36	24.394	0	26.293	265910000	24	25.424	25.2578	0.166212	0.492048	0.610665	0.152709	0.649061	A0A1D8PGS7	A0A1D8PGS7	326	Phosphoribosylglycinamide formyltransferase OS
22.2361	22.0733	22.2308	22.0468	22.2118	22.0661						3	3	3	4.8	4.8	4.8	67.247	0	9.9849	29266000	12	22.2308	22.0661	0.164703	0.408775	0.790459	0.071832	0.411402	A0A1D8PTX3	A0A1D8PTX3	1211	Protein-lysine N-methyltransferase OS
23.1269	23.4991	NaN	22.9693	23.328	NaN						3	3	3	24.1	24.1	24.1	24.142	0	8.9651	57339000	4	23.313	23.1487	0.164337	0.229203	0.784797	0.164336	0.458465	A0A1D8PLA7	A0A1D8PLA7	635	Nat4p OS
26.8993	27.0188	26.9942	26.7278	26.9035	26.8312						2	2	2	35.9	35.9	35.9	7.2792	0	25.57	797470000	16	26.9942	26.8312	0.162981	1.12552	0.445487	0.149951	0.921898	A0A1D8PG50	A0A1D8PG50	285	F1F0 ATP synthase subunit i OS
25.7643	25.9798	25.9378	25.7751	25.8153	25.6306						14	14	14	24.7	24.7	24.7	118.26	0	109.8	376570000	48	25.9378	25.7751	0.162701	0.822148	0.503495	0.153653	0.823529	A0A1D8PI73	A0A1D8PI73	439	Translation initiation factor eIF4G OS
23.5694	23.589	23.6773	23.3785	23.4741	NaN						4	4	4	12	12	12	75.671	0	14.84	75127000	6	23.589	23.4263	0.162699	1.34975	0.342876	0.185631	1.19199	A0A1D8PRG7	A0A1D8PRG7	1027	B30.2/SPRY domain-containing protein OS
24.0962	NaN	NaN	23.5385	23.9342	23.9782						3	3	3	9.5	9.5	9.5	51.001	0.00086281	2.7746	86292000	6	24.0962	23.9342	0.162012	0	0.946531	0.279227	0	Q59ZY9	Q59ZY9	1745	Cytoplasmic tRNA 2-thiolation protein 2 OS
29.7096	29.8854	30.2949	29.2787	29.7242	29.9548						12	12	8	23.5	23.5	15.1	61.514	0	73.579	6225700000	74	29.8854	29.7242	0.161224	0.517695	0.485674	0.310771	0.854934	Q5AD47	Q5AD47	2116	Hexose transporter OS
28.8069	28.9504	28.9222	28.7812	28.7508	28.7617						20	20	20	63	63	63	50.179	0	151.6	3044300000	135	28.9222	28.7617	0.160513	1.34271	0.459394	0.128592	0.888122	A0A1D8PFX8	A0A1D8PFX8	268	Rab GDP dissociation inhibitor OS
27.2825	27.1382	27.2399	27.0907	27.0797	27.0788						9	9	9	51	51	51	33.094	0	51.375	947400000	42	27.2399	27.0797	0.160219	1.47892	0.42486	0.137138	0.959131	A0A1D8PLB7	A0A1D8PLB7	638	Acetolactate synthase regulatory subunit OS
25.5078	25.5004	25.3186	25.4403	25.3409	25.2522						12	12	12	22.5	22.5	22.5	93.759	0	43.158	285490000	37	25.5004	25.3409	0.159496	0.521697	0.685161	0.0977637	0.536147	Q59RF7;A0A1D8PIT1;Q5AB59;Q5A7J8	Q59RF7	1535	Vacuolar membrane protease OS
23.736	24.0602	24.3369	23.9015	23.911	23.8651						3	3	3	10.4	10.4	10.4	41.299	0	15.973	105970000	8	24.0602	23.9015	0.158689	0.363859	0.669873	0.151829	0.553693	Q5AGX4	Q5AGX4	2225	Membrane insertase OS
NaN	24.6313	24.7329	24.2796	24.524	24.5616						11	6	6	10.3	6.4	6.4	169.37	0	22.42	156890000	20	24.6821	24.524	0.158117	0.808361	0.412819	0.227024	1.03076	A0A1D8PE84	A0A1D8PE84	147	Cdr4p OS
25.9544	26.2652	25.758	25.7964	25.6934	25.887						4	4	4	37.3	37.3	37.3	18.899	0	13.945	409190000	24	25.9544	25.7964	0.158005	0.562997	0.544572	0.200249	0.776443	Q5A785	Q5A785	1942	Uncharacterized protein OS
25.8553	26.141	26.3695	26.5921	25.85	25.983						9	9	9	42.6	42.6	42.6	21.474	0	49.055	477120000	47	26.141	25.983	0.157997	0.0242397	0.985208	-0.0197519	-0.0530119	Q5A5U4	Q5A5U4	1901	Cell wall protein RHD3 OS
28.9468	28.9616	28.795	28.9605	28.7763	28.7895						6	6	6	31.8	31.8	31.8	18.123	0	138.18	3160800000	52	28.9468	28.7895	0.157326	0.300896	0.838703	0.0590153	0.328399	Q5ANE3	Q5ANE3	2430	Non-classical export protein 102 OS
23.9815	23.9357	23.4876	NaN	23.8609	23.6959						5	5	5	31.4	31.4	31.4	34.214	0	16.216	87282000	10	23.9357	23.7784	0.157299	0.036222	0.974044	0.0231899	0.0742147	Q59T45	Q59T45	1580	Putative amidotransferase OS
23.069	23.0326	23.2838	22.9885	22.9117	22.6994						6	6	6	12.9	12.9	12.9	63.606	0	12.645	53728000	17	23.069	22.9117	0.157234	1.05454	0.311103	0.261881	1.20857	Q59YC3	Q59YC3	1704	Ca(2+)-binding ATP:ADP antiporter OS
27.6482	27.5201	28.2227	27.4912	27.2862	27.6974						6	6	6	37.4	37.4	37.4	14.956	0	24.681	1370200000	30	27.6482	27.4912	0.157003	0.548064	0.463413	0.305393	0.88138	A0A1D8PPN6	A0A1D8PPN6	869	Ribosomal 60S subunit protein L32 OS
27.0024	27.0977	27.0853	26.7149	26.9287	26.9468						13	13	13	63.5	63.5	63.5	37.285	0	116.36	843700000	70	27.0853	26.9287	0.156525	1.16178	0.364234	0.198295	1.10004	Q5ABA5	Q5ABA5	2062	Uncharacterized protein OS
28.5118	28.4164	28.4863	28.3348	28.3308	28.2947						17	17	17	77.3	77.3	77.3	39.543	0	161	2252100000	119	28.4863	28.3308	0.155567	2.07773	0.334021	0.151407	1.15366	A0A1D8PC43	A0A1D8PC43	0	Diphosphomevalonate decarboxylase OS
29.8899	29.7905	29.3841	29.6351	29.6745	29.5711						39	39	39	53.7	53.7	53.7	89.611	0	323.31	5375900000	264	29.7905	29.6351	0.155453	0.144288	0.894683	0.0612704	0.237815	A0A1D8PJ10	A0A1D8PJ10	480	Uncharacterized protein OS
24.3133	24.1977	24.2982	24.1138	24.223	24.1429						4	4	4	19.7	19.7	19.7	35.368	0	43.002	129830000	20	24.2982	24.1429	0.155348	1.0577	0.561621	0.109852	0.738236	Q5A2T7	Q5A2T7	1811	Fe(2+) transporter OS
26.5476	26.3603	25.9134	26.2062	26.3228	26.0773						7	7	7	54.7	54.7	54.7	25.456	0	64.274	503650000	43	26.3603	26.2062	0.154125	0.131047	0.894954	0.0716604	0.238034	A0A1D8PQD4	A0A1D8PQD4	934	E2 ubiquitin-conjugating protein OS
23.647	23.5753	23.4837	23.4214	23.6219	23.4175						6	6	6	10.7	10.7	10.7	81.813	0	9.2473	77913000	18	23.5753	23.4214	0.153942	0.423421	0.767381	0.0817598	0.448265	Q5AKY0	Q5AKY0	2357	Kis2p OS
23.5081	23.2798	23.0108	23.9193	23.1262	22.8852						2	2	2	20.1	20.1	20.1	20.576	0	7.7659	66255000	12	23.2798	23.1262	0.153641	0.0436747	0.966668	-0.0440146	-0.0991621	O74201	O74201	1307	Ubiquitin-conjugating enzyme E2 2 OS
23.4125	23.4991	23.4835	23.4259	22.8746	23.3299						3	3	3	12.4	12.4	12.4	34.215	0	6.2795	68274000	12	23.4835	23.3299	0.153534	0.672194	0.437569	0.254875	0.936714	Q5AK57	Q5AK57	2332	Uncharacterized protein OS
28.9728	28.6543	28.4261	28.4738	28.5762	28.5017						8	8	8	50.7	50.7	50.7	22.161	0	83.494	2643500000	58	28.6543	28.5017	0.152584	0.44488	0.616924	0.167165	0.639331	Q5A7P7	Q5A7P7	1957	F1F0 ATP synthase subunit 5 OS
25.1424	25.1235	25.2037	24.8658	25.2162	24.9904						7	7	7	24.5	24.5	24.5	44.988	0	40.657	223560000	33	25.1424	24.9904	0.152021	0.557144	0.615304	0.132402	0.644744	Q5A798	Q5A798	1944	Mitochondrial 54S ribosomal protein YmL3 OS
25.9693	26.2264	26.7948	26.1799	26.0745	25.9394						4	4	4	21.7	21.7	21.7	12.225	0	11.955	504660000	19	26.2264	26.0745	0.151939	0.450873	0.559205	0.265573	0.751062	A0A1D8PEV4	A0A1D8PEV4	187	Ribosomal 60S subunit protein L42A OS
26.7761	26.9646	26.8931	26.5884	26.7416	26.8644						12	12	12	62	62	62	32.361	0	72.016	753010000	48	26.8931	26.7416	0.151449	0.687353	0.561992	0.146424	0.743519	A0A1D8PLI2	A0A1D8PLI2	653	Isopentenyl-diphosphate delta-isomerase OS
24.6569	24.1637	23.5699	24.284	24.0126	23.4904						4	4	4	8.6	8.6	8.6	81.429	0	9.903	110010000	15	24.1637	24.0126	0.151125	0.197791	0.789288	0.201145	0.409555	A0A1D8PEB1	A0A1D8PEB1	155	Lysophospholipase OS
28.7111	28.8963	29.3434	28.4355	28.7454	28.9086						24	24	24	53.4	53.4	53.4	60.675	0	138.04	3144200000	142	28.8963	28.7454	0.150932	0.543545	0.481427	0.2871	0.861139	P10613	P10613	1334	Lanosterol 14-alpha demethylase OS
24.213	24.0452	24.0013	23.9351	23.8943	23.5834						3	3	3	29.6	29.6	29.6	15.643	0	7.5629	105310000	10	24.0452	23.8943	0.150883	1.03185	0.292303	0.282225	1.23544	P0C075	P0C075	1317	Autophagy-related protein 8 OS
25.0403	24.8841	24.7052	24.7332	25.1432	24.5351						5	5	5	47.3	47.3	47.3	14.95	0	21.675	193470000	12	24.8841	24.7332	0.150845	0.131347	0.895282	0.0726935	0.239494	A0A1D8PHE5	A0A1D8PHE5	381	Cytochrome b5 heme-binding domain-containing protein OS
30.6291	30.6238	30.2693	30.4734	30.6876	30.4348						11	11	9	76.5	76.5	50.6	17.575	0	114.75	10017000000	98	30.6238	30.4734	0.150394	0.0596272	0.969076	-0.0245558	-0.101186	P22011	P22011	1337	Peptidyl-prolyl cis-trans isomerase OS
27.8072	27.6148	27.3735	27.5058	27.398	27.4662						7	7	7	23	23	23	30.537	0	59.051	1245100000	57	27.6148	27.4662	0.148552	0.475669	0.630712	0.141841	0.618419	A0A1D8PD79	A0A1D8PD79	81	Nucleoporin OS
24.703	24.985	25.1037	24.7641	24.8366	24.914						14	14	14	22.7	22.7	22.7	93.965	0	94.909	199350000	55	24.985	24.8366	0.148401	0.296105	0.790034	0.0923646	0.407822	A0A1D8PIC6	A0A1D8PIC6	450	PlsC domain-containing protein OS
23.1998	22.5908	23.2587	23.0273	23.0521	23.297						3	3	3	16	16	16	30.924	0	7.4845	56835000	9	23.1998	23.0521	0.147694	0.180215	0.839136	-0.109056	-0.330284	A0A1D8PRG9	A0A1D8PRG9	1029	Putative tRNA acetyltransferase OS
24.5011	24.4603	24.6354	24.3534	24.3544	24.1999						7	7	7	31.5	31.5	31.5	36.646	0	18.408	150300000	26	24.5011	24.3534	0.147663	1.44781	0.262028	0.229706	1.32231	P43063	P43063	1350	Cyclin-dependent kinase 1 OS
25.8985	25.971	26.0878	25.7465	26	25.8239						9	9	9	33.1	33.1	33.1	34.343	0	44.885	403290000	35	25.971	25.8239	0.147079	0.622877	0.601768	0.128933	0.667718	A0A1D8PQF9	A0A1D8PQF9	939	ETF domain-containing protein OS
25.7985	25.92	26.207	25.6813	25.8662	25.7735						11	11	11	42.8	42.8	42.8	40.182	0	115.81	396660000	50	25.92	25.7735	0.146538	0.693564	0.476806	0.201511	0.867308	A0A1D8PKB0	A0A1D8PKB0	567	Phosphopantothenate--cysteine ligase OS
28.0055	28.0811	28.1377	27.9575	27.8403	27.9349						17	17	17	46	46	46	53.981	0	103.12	1707600000	105	28.0811	27.9349	0.146173	1.44993	0.377286	0.163841	1.07441	Q5AH07	Q5AH07	2235	Nuc2p OS
32.4186	32.5101	32.972	32.4428	32.3671	32.3108						31	31	29	78.4	78.4	78.4	54.01	0	323.31	40378000000	399	32.5101	32.3671	0.142975	0.672443	0.438848	0.260014	0.943765	A0A1D8PGT5	A0A1D8PGT5	330	Aldehyde dehydrogenase (NAD(P)(+)) OS
25.2805	25.4986	25.3502	25.2083	25.0316	25.2988						6	6	6	31.7	31.7	31.7	34.192	0	16.795	260970000	14	25.3502	25.2083	0.141943	0.905504	0.415244	0.196889	0.977293	Q59ZE2	Q59ZE2	1734	2-methoxy-6-polyprenyl-1,4-benzoquinol methylase, mitochondrial OS
26.923	27.2099	27.3386	27.0656	27.0687	27.0895						9	9	9	32.3	32.3	32.3	48.288	0	51.018	931630000	57	27.2099	27.0687	0.141262	0.268397	0.811881	0.0825717	0.370159	A0A1D8PHG1	A0A1D8PHG1	386	Oxysterol-binding protein OS
NaN	22.1767	NaN	21.8773	22.1944	NaN						4	4	4	22.2	22.2	22.2	28.511	0	7.9688	21211000	12	22.1767	22.0358	0.140903	0	0.973959	0.140903	0	Q5A9Z7	Q5A9Z7	2025	Putative uridine kinase OS
29.4403	29.3511	29.5291	29.2429	29.3049	29.3001						15	15	15	79.8	79.8	79.8	22.962	0	257.4	4401000000	120	29.4403	29.3001	0.140238	1.33759	0.403395	0.15756	1.01583	Q5AND4	Q5AND4	2425	Rdi1p OS
24.2882	24.5313	24.3679	24.2037	24.2828	24.2281						5	5	5	17.3	17.3	17.3	59.442	0	15.413	131740000	12	24.3679	24.2281	0.139765	0.981031	0.453197	0.157564	0.898936	Q5A7K7	Q5A7K7	1947	LsmAD domain-containing protein OS
26.0876	26.1068	25.3741	26.7323	25.948	25.789						5	5	5	24.9	24.9	24.9	20.053	0	54.954	438440000	31	26.0876	25.948	0.13962	0.326238	0.623533	-0.300285	-0.62776	Q5AKX1	Q5AKX1	2353	Glycine cleavage system H protein OS
29.6039	29.5416	29.1274	29.4021	29.4974	29.3693						17	17	17	73.3	73.3	73.3	38.668	0	141.89	4552000000	141	29.5416	29.4021	0.139509	0.00292579	1	0.00138219	0.00543331	Q59TU5	Q59TU5	1604	Mrf1p OS
23.9773	24.2324	24.5147	24.0931	24.0335	24.096						5	5	5	24	24	24	38.98	0	19.445	123090000	13	24.2324	24.0931	0.139297	0.461541	0.612139	0.167245	0.65195	Q5A888	Q5A888	1974	3-keto-steroid reductase OS
26.2835	26.1868	26.2434	26.1042	26.3112	26.0906						8	8	8	44.6	44.6	44.6	27.175	0	49.77	488860000	36	26.2434	26.1042	0.139147	0.378801	0.801807	0.0691929	0.391576	A0A1D8PHW0	A0A1D8PHW0	416	Sedoheptulose-bisphosphatase OS
31.0896	31.0672	31.0368	30.9242	30.9284	30.9732						29	29	29	79.6	79.6	79.6	52.856	0	277.29	13698000000	272	31.0672	30.9284	0.138819	2.30028	0.407693	0.122625	1.0058	Q59RQ6	Q59RQ6	1547	Dihydrolipoyl dehydrogenase OS
22.4166	22.0014	NaN	NaN	22.071	NaN						2	2	2	6.2	6.2	6.2	74.77	0	12.513	21478000	9	22.209	22.071	0.137985	0	0.992261	0.137984	0	A0A1D8PE87	A0A1D8PE87	149	CCR4-NOT core subunit OS
25.2758	25.3985	25.7584	25.418	25.1623	25.261						7	7	6	39.4	39.4	32.5	30.672	0	29.273	286190000	24	25.3985	25.261	0.137442	0.53353	0.559989	0.197109	0.749929	A0A1D8PCP4	A0A1D8PCP4	35	Uncharacterized protein OS
23.554	23.3886	23.3815	23.2512	NaN	NaN						3	3	3	8	8	8	39.005	0.000858	2.6974	56056000	5	23.3886	23.2512	0.137394	0	0.949417	0.190155	0	A0A1D8PU83	A0A1D8PU83	1249	4-hydroxybenzoate polyprenyltransferase, mitochondrial OS
24.8383	24.8676	24.1259	25.2064	24.701	24.653						8	8	8	39.9	39.9	39.9	41.463	0	85.199	176990000	31	24.8383	24.701	0.137297	0.333538	0.636142	-0.242864	-0.606794	A0A1D8PS15	A0A1D8PS15	1082	Protein phosphatase regulator OS
NaN	24.9137	24.9674	NaN	24.7517	24.8552						2	2	2	13.9	13.9	13.9	30.747	0	7.7235	139350000	5	24.9406	24.8035	0.137062	0.844606	0.541357	0.137061	0.865934	A0A1D8PF32	A0A1D8PF32	207	CDP-diacylglycerol--serine O-phosphatidyltransferase OS
26.8776	27.0222	27.0242	26.8853	26.7411	26.9572						15	15	15	48	48	48	49.348	0	48.534	808850000	54	27.0222	26.8853	0.136911	0.640654	0.622327	0.113489	0.630685	A0A1D8PTU4	A0A1D8PTU4	1197	Uncharacterized protein OS
29.1539	29.1149	29.1348	29.0655	28.9007	28.998						13	13	13	57.8	57.8	57.8	32.119	0	131.87	3559300000	75	29.1348	28.998	0.136759	1.38962	0.415598	0.146432	0.981762	A0A1D8PRY3	A0A1D8PRY3	1073	ATP synthase subunit gamma OS
22.1184	22.0072	21.8744	21.8705	21.9429	21.5474						3	3	3	20	20	20	32.088	0	8.4093	24639000	10	22.0072	21.8705	0.136675	0.690019	0.460335	0.21306	0.885669	A0A1D8PPZ2	A0A1D8PPZ2	896	SNAP receptor OS
29.0829	29.0472	28.934	28.7446	28.911	28.9384						11	11	9	63.6	63.6	57.6	21.999	0	101.77	3271900000	95	29.0472	28.911	0.136194	0.974048	0.455203	0.156659	0.893369	O42825	O42825	1300	GTP-binding protein RHO1 OS
25.3204	25.4382	25.0761	25.3972	24.8991	25.1849						5	5	5	20.9	20.9	20.9	43.921	0	26.872	245730000	17	25.3204	25.1849	0.13553	0.261903	0.78767	0.117871	0.421806	Q5AHD3	Q5AHD3	2252	Mitochondrial 54S ribosomal protein YmL35 OS
28.3469	28.5064	28.4634	28.4063	28.3282	28.2822						19	19	19	55.3	55.3	55.3	53.833	0	244.96	2250200000	100	28.4634	28.3282	0.135162	0.769267	0.62447	0.0999972	0.625548	Q59TD5	Q59TD5	1595	NADH dehydrogenase [ubiquinone] flavoprotein 1, mitochondrial OS
30.2414	30.0169	29.4879	30.3193	29.8819	29.747						27	27	27	51.3	51.3	51.3	62.906	0	148.5	6619800000	158	30.0169	29.8819	0.134989	0.084511	0.928265	-0.0673574	-0.176168	A0A1D8PR99	A0A1D8PR99	1008	Protein disulfide isomerase OS
24.2821	24.2745	24.4292	24.4721	24.1261	24.1479						5	5	5	25.6	25.6	25.6	33.624	0	14.852	131110000	17	24.2821	24.1479	0.134121	0.259179	0.822642	0.0798531	0.358614	Q59N43	Q59N43	1453	Signal recognition particle receptor subunit beta OS
25.8904	26.3811	26.9788	26.0292	26.4286	26.2475						13	13	13	42.8	42.8	42.8	48.502	0	54.863	560050000	45	26.3811	26.2475	0.13365	0.210007	0.791423	0.181687	0.417478	A0A1D8PSZ0	A0A1D8PSZ0	1146	Ife2p OS
NaN	20.1057	20.3814	20.3582	20.1103	20.0832						2	2	2	2.2	2.2	2.2	117.76	0	3.952	7084600	5	20.2436	20.1103	0.133253	0.141419	0.895456	0.0596717	0.236129	Q59PP6	Q59PP6	1487	Mediator of RNA polymerase II transcription subunit 16 OS
23.4665	23.7712	23.8881	23.6382	23.9185	23.4633						3	3	3	7.3	7.3	7.3	56.3	0	10.666	87623000	17	23.7712	23.6382	0.133015	0.0673734	0.95574	0.0352726	0.124779	Q5A7P8	Q5A7P8	1958	Uncharacterized protein OS
29.1425	29.3856	29.0602	29.0096	28.9815	29.1207						6	6	6	79.4	79.4	79.4	13.808	0	186.41	3721200000	50	29.1425	29.0096	0.13287	0.677375	0.545747	0.158836	0.769101	Q5A786	Q5A786	1943	Profilin OS
27.4468	27.1004	26.9877	26.968	27.0457	26.6929						3	3	3	47.6	47.6	47.6	6.7477	0	11.426	882230000	16	27.1004	26.968	0.132429	0.72298	0.406884	0.276121	1.00498	A0A1D8PQ38	A0A1D8PQ38	907	Uncharacterized protein OS
26.894	26.9208	26.8391	26.6308	26.7618	26.866						14	14	14	60.9	60.9	60.9	43.767	0	62.949	756050000	58	26.894	26.7618	0.132202	0.848015	0.549018	0.131785	0.765412	A0A1D8PPW9	A0A1D8PPW9	888	Aminomethyltransferase OS
26.0227	26.0751	26.2025	25.9061	25.9441	26.0876						17	17	17	42.9	42.9	42.9	69.605	0	103.29	440670000	71	26.0751	25.9441	0.130947	0.719329	0.593817	0.120824	0.683339	A0A1D8PRE9	A0A1D8PRE9	1019	Imidazole glycerol phosphate synthase hisHF OS
23.3643	23.3813	23.8061	23.231	23.5671	23.2509						5	5	5	17.6	17.6	17.6	41.344	0	20.986	72781000	20	23.3813	23.2509	0.130379	0.390507	0.640787	0.167524	0.596315	A0A1D8PN37	A0A1D8PN37	756	Uncharacterized protein OS
25.5351	25.769	25.6149	25.4065	25.485	25.5311						11	11	11	29.5	29.5	29.5	51.862	0	23.231	316010000	37	25.6149	25.485	0.12994	0.999326	0.440404	0.165487	0.931396	P30418	P30418	1341	Glycylpeptide N-tetradecanoyltransferase OS
29.2288	29.2058	29.2348	29.0666	29.1764	29.0994						30	30	30	66.9	66.9	66.9	52.99	0	251.24	3855600000	173	29.2288	29.0994	0.129368	1.49602	0.507082	0.108976	0.814974	Q9HGT6	Q9HGT6	2498	Serine--tRNA ligase, cytoplasmic OS
23.9298	23.989	24.1989	23.6482	23.8598	24.0133						9	9	9	23.5	23.5	23.5	82.145	0	12.218	102710000	19	23.989	23.8598	0.129175	0.675206	0.489814	0.198751	0.850566	A0A1D8PR97	A0A1D8PR97	1006	Glucose-induced degradation complex subunit OS
28.379	28.437	28.5915	28.0953	28.3079	28.3572						29	29	29	57.1	57.1	57.1	76.634	0	220.59	2210600000	154	28.437	28.3079	0.129116	0.987812	0.379053	0.215664	1.06575	A0A1D8PLR7	A0A1D8PLR7	663	NADPH--cytochrome P450 reductase OS
31.9386	32.111	32.2478	31.8126	31.9819	32.0165						50	50	50	70.3	70.3	70.3	85.701	0	323.31	27947000000	454	32.111	31.9819	0.129057	0.672557	0.547064	0.162098	0.774113	P82610	P82610	1369	5-methyltetrahydropteroyltriglutamate--homocysteine methyltransferase OS
25.9545	25.9344	25.4221	25.8326	25.8054	25.6459						7	7	7	43.7	43.7	43.7	33.057	0	37.968	361690000	34	25.9344	25.8054	0.128979	0.0162694	0.996225	0.00900904	0.0317587	Q5ADT4	Q5ADT4	2146	Glycerol 2-dehydrogenase (NADP(+)) OS
29.7481	29.9606	30.3634	29.628	29.8321	30.0866						13	13	13	58.7	58.7	58.7	34.503	0	242.29	6700000000	135	29.9606	29.8321	0.12849	0.320559	0.680883	0.175084	0.540471	Q5AGZ7	Q5AGZ7	2231	Ribosomal 60S subunit protein L5 OS
24.1345	24.4956	24.6317	24.233	24.3672	24.5397						7	7	7	30.9	30.9	30.9	41.633	0	29.477	140830000	29	24.4956	24.3672	0.128445	0.083165	0.938544	0.0406329	0.148903	A0A1D8PJD2	A0A1D8PJD2	514	Deoxyhypusine synthase OS
26.2481	26.2883	26.6393	26.1601	25.9686	26.2064						12	12	12	28.8	28.8	28.8	58.445	0	132.66	519620000	68	26.2883	26.1601	0.128248	0.908343	0.333775	0.280258	1.14858	A0A1D8PJP4	A0A1D8PJP4	538	Alanine transaminase OS
23.9406	24.1032	24.3237	23.9425	NaN	24.0088						3	3	3	6.5	6.5	6.5	71.669	0	10.455	103930000	9	24.1032	23.9757	0.127506	0.412313	0.649302	0.146854	0.598349	Q5A7L9	Q5A7L9	1949	Hgt19p OS
22.9425	NaN	22.7094	22.7454	22.6748	22.6989						3	3	3	35.2	35.2	35.2	10.135	0	5.7314	37500000	11	22.826	22.6989	0.127087	0.553121	0.633481	0.119601	0.626475	A0A1D8PQV7	A0A1D8PQV7	983	Uncharacterized protein OS
24.4983	24.4236	24.5568	24.3456	24.3717	24.3784						5	5	5	14.3	14.3	14.3	37.449	0	11.465	144250000	26	24.4983	24.3717	0.126606	1.48513	0.446789	0.127668	0.913048	Q5ADU3	Q5ADU3	2150	Eukaryotic translation initiation factor 3 subunit H OS
23.3624	22.8847	NaN	23.0956	22.8986	NaN						2	2	2	10.3	10.3	10.3	37.975	0	8.5951	42387000	8	23.1235	22.9971	0.126425	0.171987	0.838204	0.126424	0.352797	A0A1D8PL06	A0A1D8PL06	617	Protein phosphatase OS
23.4043	23.6445	23.231	23.5873	23.2052	23.278						4	4	4	19.8	19.8	19.8	30.696	0	21.642	71395000	14	23.4043	23.278	0.126358	0.155846	0.879925	0.0697912	0.260804	A0A1D8PID4	A0A1D8PID4	451	Hydroxyacylglutathione hydrolase OS
30.6521	30.6336	30.7238	30.5851	30.5185	30.5259						30	30	30	82.2	82.2	82.2	44.52	0	285.38	10371000000	209	30.6521	30.5259	0.126177	1.66331	0.43949	0.126634	0.940366	A0A1D8PTB5	A0A1D8PTB5	1164	Succinate--CoA ligase [ADP-forming] subunit beta, mitochondrial OS
25.4597	25.4571	24.9824	25.2144	25.3509	25.3312						3	3	3	39.4	39.4	39.4	10.928	0	15.123	261480000	17	25.4571	25.3312	0.125952	0.00180377	1	0.000907898	0.00343529	A0A1D8PJR3	A0A1D8PJR3	542	Uncharacterized protein OS
28.156	28.2071	28.0247	28.0301	28.0723	28.0042						13	13	13	54.2	54.2	54.2	38.618	0	134.53	1803700000	79	28.156	28.0301	0.125929	0.743567	0.640017	0.0937341	0.593819	Q59YH1	Q59YH1	1715	Glucosamine_iso domain-containing protein OS
22.4261	22.7093	23.0809	22.483	22.5836	22.5893						4	4	4	12.1	12.1	12.1	40.644	0	11.077	41345000	9	22.7093	22.5836	0.125717	0.412002	0.616991	0.186798	0.638186	A0A1D8PKH5	A0A1D8PKH5	585	Uracil-DNA glycosylase OS
27.7583	27.8247	27.8923	27.6948	27.8144	27.6996						20	20	20	40.4	40.4	40.4	66.836	0	85.492	1458700000	92	27.8247	27.6996	0.125134	0.74105	0.655394	0.0888411	0.57318	A0A1D8PS16	A0A1D8PS16	1083	Phenylalanine--tRNA ligase subunit beta OS
25.118	25.0322	24.4844	25.2511	24.7911	24.9082						5	5	5	62.2	62.2	62.2	8.0423	0	14.166	201080000	19	25.0322	24.9082	0.124002	0.163907	0.85243	-0.105283	-0.308094	A0A1D8PGV8	A0A1D8PGV8	336	Uncharacterized protein OS
28.9407	29.0691	29.5254	28.7856	28.9452	29.2199						8	8	8	63.8	63.8	63.8	14.783	0	118.27	3740200000	62	29.0691	28.9452	0.123903	0.374458	0.630358	0.194822	0.612432	Q96W54;P0CU35	Q96W54;P0CU35	1325	40S ribosomal protein S22-A OS;40S ribosomal protein S22-B OS
27.2471	27.1946	26.9231	27.1443	26.9594	27.0711						10	10	10	47.3	47.3	47.3	30.812	0	52.286	910310000	56	27.1946	27.0711	0.123484	0.216178	0.862624	0.0633189	0.296025	Q59KZ3	Q59KZ3	1411	Uridylate kinase OS
29.1957	29.1837	28.7556	29.0609	28.8981	29.1226						14	14	14	69.8	69.8	69.8	33.669	0	111.14	3513200000	111	29.1837	29.0609	0.122812	0.0377803	0.976241	0.0177619	0.0684522	Q5AMT2	Q5AMT2	2416	Glucan 1,3-beta-glucosidase BGL2 OS
28.4107	28.5112	28.4988	28.2823	28.3985	28.3765						18	18	18	47.2	47.2	47.2	53.674	0	139.41	2283600000	110	28.4988	28.3765	0.122343	1.19496	0.504024	0.121126	0.82038	Q5AKA5	Q5AKA5	2341	Cys-Gly metallodipeptidase DUG1 OS
24.9448	24.8629	25.2081	24.5453	24.8225	24.9478						4	4	4	18.6	18.6	18.6	39.312	0	28.313	199850000	28	24.9448	24.8225	0.122257	0.669986	0.452846	0.233418	0.90449	Q5A943	Q5A943	2009	Protein-arginine omega-N methyltransferase OS
NaN	22.9842	23.0546	22.8973	23.207	22.8521						3	3	3	7.3	7.3	7.3	83.146	0	16.628	48015000	16	23.0194	22.8973	0.122122	0.0801183	0.947469	0.0339416	0.137769	Q5A315	Q5A315	1817	Uncharacterized protein OS
25.0376	25.2758	24.4505	24.9158	24.9308	24.6623						4	4	4	29.2	29.2	29.2	31.646	0	35.388	204010000	19	25.0376	24.9158	0.12179	0.119031	0.89487	0.0850175	0.236011	A0A1D8PM15	A0A1D8PM15	680	WW domain-containing protein OS
28.3421	28.235	28.0198	28.2598	28.0499	28.1142						40	40	40	42.7	42.7	42.7	150.52	0	181.04	1911500000	180	28.235	28.1142	0.120821	0.195548	0.874088	0.0576763	0.270421	A0A1D8PFH5	A0A1D8PFH5	235	Sortilin OS
27.5946	27.6611	27.3962	27.4709	27.5091	27.4738						18	18	18	67	67	67	38.439	0	204.78	1211200000	90	27.5946	27.4738	0.120729	0.338748	0.817403	0.0659936	0.365601	Q59WJ7	Q59WJ7	1667	Uncharacterized protein OS
25.8496	25.8421	25.8227	25.6137	25.7429	25.7217						3	3	3	48.2	48.2	48.2	9.7181	0	8.2119	363110000	11	25.8421	25.7217	0.120417	1.62845	0.39169	0.145368	1.03243	A0A1D8PLS9	A0A1D8PLS9	665	Uncharacterized protein OS
28.8932	29.1147	29.5925	28.8994	29.0545	28.9947						9	9	9	46.2	46.2	46.2	20.77	0	65.644	3793600000	63	29.1147	28.9947	0.120066	0.44156	0.586762	0.217281	0.698137	A0A1D8PK43	A0A1D8PK43	556	Ribosomal 60S subunit protein L18A OS
28.1037	28.3076	28.6302	28.084	28.1876	28.2526						3	3	3	32.4	32.4	32.4	11.609	0	33.406	2107200000	27	28.3076	28.1876	0.120062	0.46329	0.60225	0.172513	0.661129	A0A1D8PNQ6	A0A1D8PNQ6	805	Ribosomal 40S subunit protein S25B OS
31.1213	30.9915	30.828	30.9299	30.8184	30.8716						21	21	21	86.1	86.1	86.1	32.144	0	191.83	12993000000	176	30.9915	30.8716	0.119865	0.5172	0.665546	0.106963	0.560694	P83777	P83777	1376	Inorganic pyrophosphatase OS
22.3465	22.0917	24.0876	NaN	22.2271	NaN						4	4	4	7.4	7.4	7.4	64.14	0	12.062	40960000	6	22.3465	22.2271	0.119398	0	0.943143	0.614811	0	Q59RL1	Q59RL1	1541	Amino acid transporter OS
29.5092	29.6541	29.8965	29.2822	29.6618	29.535						5	5	5	49.2	49.2	49.2	13.813	0	48.484	5201100000	66	29.6541	29.535	0.119091	0.538094	0.561306	0.193617	0.748197	A0A1D8PI15	A0A1D8PI15	429	Ribosomal 40S subunit protein S10A OS
24.3786	24.2064	24.525	24.0949	NaN	24.4244						3	3	3	17.6	17.6	17.6	29.877	0	7.2386	124900000	9	24.3786	24.2597	0.118876	0.248286	0.798415	0.11033	0.407246	A0A1D8PM63	A0A1D8PM63	688	Uncharacterized protein OS
22.9835	22.5357	22.8974	22.6812	23.2218	22.779						5	5	5	3.5	3.5	3.5	167.72	0	7.043	47927000	15	22.8974	22.779	0.118362	0.153293	0.865966	-0.0884717	-0.280314	A0A1D8PQ95	A0A1D8PQ95	924	ATP-binding cassette transporter OS
23.2378	23.1163	22.7685	22.998	22.9372	23.0445						3	3	3	20.8	20.8	20.8	34.755	0	5.6357	55144000	10	23.1163	22.998	0.118326	0.120682	0.916919	0.0476462	0.19525	A0A1D8PJC7	A0A1D8PJC7	513	Uncharacterized protein OS
29.3883	29.3797	29.2076	29.4382	29.2616	29.221						7	7	7	51.7	51.7	51.7	15.698	0	122.14	4247600000	55	29.3797	29.2616	0.118181	0.0720185	0.967968	0.0182819	0.0967562	Q5ADQ6	Q5ADQ6	2137	40S ribosomal protein S12 OS
25.8964	26.032	26.0511	25.914	26.2498	25.8893						10	10	10	35.1	35.1	35.1	44.465	0	28.579	425670000	34	26.032	25.914	0.118027	0.0678744	0.965087	-0.0245094	-0.108421	Q5A4X7	Q5A4X7	1879	Ribose phosphate diphosphokinase subunit OS
24.4643	23.601	23.7343	23.8022	23.6164	23.5066						3	3	3	22.4	22.4	22.4	20.833	0	9.6534	94135000	15	23.7343	23.6164	0.117893	0.444298	0.55205	0.291465	0.763299	Q5AGF9	Q5AGF9	2219	Pyridoxal 5-phosphate synthase OS
27.628	27.6463	27.7663	27.3871	27.7589	27.5288						12	12	12	51.7	51.7	51.7	41.693	0	109.41	1326300000	78	27.6463	27.5288	0.117495	0.449512	0.665032	0.121894	0.562503	A0A1D8PSY1	A0A1D8PSY1	1144	Glutamine synthetase OS
23.2384	23.2478	23.4543	23.2959	23.0816	23.1306						10	10	10	3.3	3.3	3.3	437.98	0	18.141	61776000	27	23.2478	23.1306	0.11722	0.685028	0.563872	0.144155	0.736541	A0A1D8PPL1	A0A1D8PPL1	866	Histone acetyltransferase OS
27.2254	27.3777	27.5725	27.2606	27.2247	27.3739						12	12	12	38.5	38.5	38.5	54.744	0	87.869	1085800000	89	27.3777	27.2606	0.117056	0.406268	0.717605	0.105411	0.501825	A0A1D8PG20	A0A1D8PG20	279	Bifunctional 2-aminoadipate transaminase/aromatic-amino-acid:2-oxoglutarate transaminase OS
24.7748	24.7442	24.3125	24.3639	24.857	24.6277						6	6	6	19.7	19.7	19.7	67.353	0	44.513	158360000	28	24.7442	24.6277	0.116547	0.00902449	0.995329	-0.00565847	-0.0184719	Q5AA50	Q5AA50	2035	Nuclear protein localization protein 4 OS
29.1845	29.1505	28.8718	29.1816	29.0352	28.9817						11	11	11	63.2	63.2	63.2	19.376	0	323.31	3548300000	95	29.1505	29.0352	0.115297	0.00784756	0.997236	0.00276248	0.0128079	Q59PV8	Q59PV8	1493	ATP synthase subunit d, mitochondrial OS
26.8964	26.9151	26.998	26.8647	26.8006	26.732						17	17	17	60	60	60	51.352	0	63.656	782230000	57	26.9151	26.8006	0.114555	1.30321	0.445634	0.137448	0.919891	A0A1D8PFY5	A0A1D8PFY5	271	Putative Xaa-Pro dipeptidase OS
24.4053	24.4431	24.1872	24.1476	24.2907	24.3488						7	7	7	19.5	19.5	19.5	59.974	0	24.711	128740000	21	24.4053	24.2907	0.114552	0.344136	0.79046	0.0828075	0.414739	A0A1D8PGB7	A0A1D8PGB7	298	Epsin OS
28.7065	28.8167	28.8743	28.7511	28.7022	28.5658						8	8	8	46.4	46.4	46.4	12.18	0	29.445	2900900000	48	28.8167	28.7022	0.114546	0.784847	0.575759	0.126158	0.724393	P53698	P53698	1364	Cytochrome c OS
32.5939	32.7165	32.7332	32.6499	32.5308	32.6025						33	33	33	56	56	56	58.984	0	323.31	43034000000	388	32.7165	32.6025	0.113995	0.708317	0.667817	0.0867907	0.556557	A0A1D8PDC4	A0A1D8PDC4	89	ATP synthase subunit alpha OS
29.7435	29.8507	29.9528	29.7367	29.7772	29.5969						15	15	15	73.4	73.4	73.4	24.314	0	92.347	6003500000	125	29.8507	29.7367	0.113968	0.827273	0.522452	0.145387	0.801222	Q59P43	Q59P43	1474	GTP-binding nuclear protein OS
28.5737	28.6528	28.7607	28.4841	28.5773	28.5393						19	19	19	78.3	78.3	78.3	38.836	0	117.15	2586700000	112	28.6528	28.5393	0.113428	0.996899	0.522331	0.128771	0.801894	Q5AIA2	Q5AIA2	2287	Homoserine dehydrogenase OS
25.0554	25.1968	25.254	25.2195	25.0835	24.9936						6	6	6	24.4	24.4	24.4	33.898	0	65.897	233140000	19	25.1968	25.0835	0.113268	0.32492	0.813682	0.069849	0.370921	Q59NX9;P0CU37	Q59NX9;P0CU37	1327	Diphthine methyl ester synthase 1 OS;Diphthine methyl ester synthase 2 OS
27.9934	28.111	27.6031	27.5889	28.068	27.8805						19	19	2	33.9	33.9	5.4	105.72	0	117.56	1567300000	104	27.9934	27.8805	0.112938	0.0979992	0.924307	0.0567156	0.184528	O74254	O74254	1308	Glucoamylase 1 OS
28.8035	28.7144	28.696	28.7283	28.6017	28.5916						19	19	19	41.5	41.5	41.5	48.039	0	161.71	2762600000	117	28.7144	28.6017	0.112713	0.818784	0.623982	0.0974363	0.62818	A0A1D8PTH3	A0A1D8PTH3	1177	Alpha-ketoglutarate dehydrogenase OS
26.6455	26.6299	26.5921	26.5835	26.499	26.5174						6	6	6	33.9	33.9	33.9	27.632	0	50.705	632450000	35	26.6299	26.5174	0.112539	1.38047	0.59177	0.0892073	0.685371	A0A1D8PS50	A0A1D8PS50	1088	Ras family GTPase OS
25.3491	25.3712	24.9829	25.1286	25.2715	25.2368						10	10	10	47.5	47.5	47.5	31.984	0	30.211	248900000	41	25.3491	25.2368	0.11227	0.0573469	0.968301	0.0220731	0.0947062	Q5A893	Q5A893	1975	F-actin-capping protein subunit alpha OS
25.7893	25.7094	26.1442	25.5063	25.6777	25.7491						3	3	3	30.4	30.4	30.4	19.129	0	73.653	408250000	16	25.7893	25.6777	0.11158	0.711977	0.43789	0.236603	0.939623	A0A1D8PRF3	A0A1D8PRF3	1020	Uncharacterized protein OS
22.5289	22.7157	23.5285	NaN	22.3683	22.8412						2	2	2	6.5	6.5	6.5	33.972	0	4.4972	44749000	8	22.7157	22.6048	0.110945	0.288647	0.650076	0.319589	0.598974	Q5AB97	Q5AB97	2058	Hmx1p OS
NaN	22.9303	NaN	22.7007	22.8198	22.845						3	3	3	8.1	8.1	8.1	72.347	0	4.0083	46814000	4	22.9303	22.8198	0.110493	0	0.96278	0.141788	0	Q5ALY5	Q5ALY5	2391	Uncharacterized protein OS
29.5315	29.6067	29.6961	29.4555	29.4963	29.5766						21	21	20	76.7	76.7	75	46.038	0	145.55	5031900000	150	29.6067	29.4963	0.11042	0.792611	0.617116	0.101983	0.639741	Q59N40	Q59N40	1451	Aspartate aminotransferase OS
28.7724	28.8547	29.0583	28.5279	28.8056	28.7443						5	5	5	54	54	54	14.089	0	63.202	2993200000	50	28.8547	28.7443	0.110394	0.780566	0.446277	0.202524	0.922086	A0A1D8PM41	A0A1D8PM41	683	Ribosomal 60S subunit protein L22B OS
25.9273	26.2227	26.3928	26.0337	26.1123	26.1976						14	14	14	46.3	46.3	46.3	51.533	0	53.369	480820000	64	26.2227	26.1123	0.110344	0.174738	0.872676	0.0663853	0.272069	Q5A7M3	Q5A7M3	1952	Kynurenine 3-monooxygenase OS
22.6017	22.9103	NaN	22.6458	23.0655	22.2853						4	4	4	13.2	13.2	13.2	54.764	0	17.812	38206000	14	22.756	22.6458	0.110199	0.101618	0.906958	0.0904598	0.219049	A0A1D8PMA9	A0A1D8PMA9	701	Uncharacterized protein OS
23.5225	23.166	23.4022	23.2376	NaN	23.3468						9	9	9	3.5	3.5	3.5	430.97	0	12.691	60403000	17	23.4022	23.2922	0.110037	0.188495	0.863817	0.0713917	0.296011	A0A1D8PMG9	A0A1D8PMG9	715	PH domain-containing protein OS
26.1971	26.4251	26.3856	26.1508	26.2756	26.3415						15	15	15	46	46	46	55.108	0	37.218	526250000	52	26.3856	26.2756	0.110018	0.37291	0.787646	0.0799923	0.421293	Q59WG6	Q59WG6	1663	Aspartyl aminopeptidase OS
23.6517	23.2621	23.6886	23.5422	23.5978	23.3586						7	7	7	5.9	5.9	5.9	252.51	0	14.655	74656000	21	23.6517	23.5422	0.109587	0.0791104	0.947836	0.0346362	0.136162	Q5A2T3	Q5A2T3	1810	Blm3p OS
NaN	23.3365	22.7083	23.087	22.8709	22.9131						4	4	4	7.5	7.5	7.5	90.54	0	7.3858	46052000	7	23.0224	22.9131	0.109343	0.091547	0.923158	0.0654087	0.187315	A0A1D8PMS7	A0A1D8PMS7	738	Exocyst subunit OS
26.1194	26.0651	25.9558	25.9564	25.7814	26.0495						13	13	11	47.7	47.7	42.5	41.951	0	71.354	440810000	55	26.0651	25.9564	0.108696	0.567644	0.631041	0.117666	0.612444	A0A1D8PEH5	A0A1D8PEH5	167	Alternative oxidase OS
27.9233	27.9166	27.7333	28.0212	27.7607	27.808						16	16	16	25.5	25.5	25.5	93.433	0	60.473	1326800000	50	27.9166	27.808	0.10865	0.0181709	0.996107	-0.00554721	-0.027534	Q59Y21	Q59Y21	1697	E3 ubiquitin-protein ligase OS
27.8144	27.7297	27.8251	27.5506	27.7667	27.7058						22	22	21	41.1	41.1	39.4	72.838	0	88.39	1411400000	114	27.8144	27.7058	0.108633	0.745459	0.600695	0.115381	0.674558	Q5A4E2;Q59PR3	Q5A4E2	1863	ATP-dependent RNA helicase DED1 OS
23.0525	22.983	23.061	22.9364	23.0343	22.9449						6	6	6	23.2	23.2	23.2	38.752	0	8.6111	51595000	10	23.0525	22.9449	0.107615	0.687822	0.78343	0.0603123	0.4311	Q59XQ1;P0CY20	Q59XQ1	1690	3(2),5-bisphosphate nucleotidase 2 OS
27.03	26.9408	27.1162	26.9225	26.9162	27.0592						11	11	11	43.1	43.1	43.1	38.231	0	79.561	851020000	47	27.03	26.9225	0.107498	0.385434	0.813618	0.0630544	0.373396	Q5AI86	Q5AI86	2282	Eukaryotic translation initiation factor 3 subunit I OS
28.5239	28.6515	28.9171	28.4477	28.5837	28.5442						17	17	17	37	37	37	56.239	0	166.13	2601300000	87	28.6515	28.5442	0.107359	0.633149	0.545358	0.172311	0.773931	Q59Q46	Q59Q46	1502	Inosine-5-monophosphate dehydrogenase OS
22.6362	22.7379	22.4692	22.5289	22.4627	22.5517						3	3	3	13.8	13.8	13.8	30.396	0	6.8449	39556000	8	22.6362	22.5289	0.107265	0.532358	0.675528	0.0999667	0.547037	A0A1D8PHQ0	A0A1D8PHQ0	402	Exosome non-catalytic core subunit OS
22.4604	NaN	NaN	NaN	22.3613	22.3478						6	6	6	4.2	4.2	4.2	190.17	0	9.805	28122000	8	22.4604	22.3546	0.105822	0	1	0.105822	0	A0A1D8PNB4	A0A1D8PNB4	775	Dopey_N domain-containing protein OS
26.464	NaN	26.8227	26.4708	26.5376	26.7116						2	2	2	26.5	26.5	26.5	7.6281	0	10.294	627970000	8	26.6434	26.5376	0.105751	0.157439	0.88048	0.0700232	0.266575	A0A1D8PKK1	A0A1D8PKK1	593	Translocon subunit OS
24.0058	23.7691	24.3342	23.795	24.136	23.9001						7	7	7	31.3	31.3	31.3	38.104	0	15.989	104410000	17	24.0058	23.9001	0.105698	0.183585	0.846966	0.0926418	0.316867	A0A1D8PIJ8	A0A1D8PIJ8	460	Sulfurtransferase OS
26.4158	26.2308	26.536	26.3107	26.0215	26.3569						7	7	7	32.6	32.6	32.6	24.512	0	35.205	527180000	37	26.4158	26.3107	0.105049	0.526483	0.591155	0.164474	0.692679	Q5A302	Q5A302	1816	Endoplasmic reticulum vesicle protein 25 OS
28.706	28.8158	28.8477	28.7108	28.7682	28.7004						28	28	28	72.1	72.1	72.1	49.216	0	143.42	2893500000	148	28.8158	28.7108	0.104971	0.591695	0.783489	0.0633081	0.42831	A0A1D8PKJ4	A0A1D8PKJ4	592	Saccharopine dehydrogenase (NADP+, L-glutamate-forming) OS
22.7703	22.8708	22.7952	22.6904	NaN	NaN						2	2	2	15.3	15.3	15.3	22.481	0	5.1775	35691000	8	22.7952	22.6904	0.104828	0	0.95479	0.121726	0	Q5AH10	Q5AH10	2236	Uncharacterized protein OS
29.9717	30.1533	30.3963	29.9893	30.1025	30.0487						46	46	45	64.8	64.8	64.1	102.18	0	323.31	7433300000	298	30.1533	30.0487	0.104584	0.425979	0.666902	0.126946	0.558572	Q59SM8	Q59SM8	1566	Trifunctional formate-tetrahydrofolate ligase/methenyltetrahydrofolate cyclohydrolase/methylenetetrahydrofolate dehydrogenase OS
21.4414	21.0674	NaN	NaN	NaN	21.1499						1	1	1	3.2	3.2	3.2	55.111	0.0012739	2.5754	12417000	5	21.2544	21.1499	0.10445	0	1	0.10445	0	A0A1D8PP07	A0A1D8PP07	827	PCI domain-containing protein OS
27.3582	27.1922	26.8065	27.1695	27.088	26.9455						10	10	10	64.6	64.6	64.6	29.068	0	51.437	911250000	61	27.1922	27.088	0.104155	0.104965	0.923979	0.0512803	0.185774	A0A1D8PH31	A0A1D8PH31	351	TATA-binding protein-associated factor OS
25.9239	26.2019	26.1241	25.8408	26.1917	26.0204						6	6	6	53.2	53.2	53.2	25.34	0	28.284	448000000	23	26.1241	26.0204	0.103771	0.19232	0.867214	0.0656484	0.284385	Q5AGD1	Q5AGD1	2216	Acyl-protein thioesterase 1 OS
24.1225	23.8381	23.3882	23.9795	23.5159	23.7344						5	5	5	16.4	16.4	16.4	45.54	0	22.219	89291000	18	23.8381	23.7344	0.103691	0.0542348	0.963213	0.0396824	0.112665	A0A1D8PTJ6	A0A1D8PTJ6	1182	Protein kinase domain-containing protein OS
22.8371	22.9618	23.2614	NaN	22.8824	22.8338						3	3	3	9	9	9	43.262	0.00043516	2.9397	49865000	10	22.9618	22.8581	0.10367	0.403496	0.641698	0.162008	0.614718	A0A1D8PSA4	A0A1D8PSA4	1097	E1 ubiquitin-activating protein OS
25.0587	24.9835	25.0159	24.5918	24.9124	25.0718						8	8	8	19.4	19.4	19.4	56.141	0	20.164	205990000	20	25.0159	24.9124	0.103559	0.490351	0.601421	0.160739	0.661986	A0A1D8PRR4	A0A1D8PRR4	1064	Trans-hexaprenyltranstransferase OS
24.1608	24.1629	24.1963	24.2186	23.9032	24.0594						4	4	4	35.8	35.8	35.8	22.02	0	27.034	117590000	12	24.1629	24.0594	0.103558	0.544059	0.642555	0.112963	0.589094	A0A1D8PIF1	A0A1D8PIF1	453	SAP domain-containing protein OS
24.2343	24.2715	24.3917	24.3009	24.1681	24.084						6	6	6	18.5	18.5	18.5	37.98	0	5.0308	126520000	13	24.2715	24.1681	0.103352	0.658053	0.616928	0.114836	0.641512	A0A1D8PHD8	A0A1D8PHD8	379	DNA-directed RNA polymerase core subunit OS
27.1056	27.0662	26.8621	27.117	26.9339	26.9632						10	10	10	41.9	41.9	41.9	29.271	0	54.63	852050000	55	27.0662	26.9632	0.102972	0.0231914	0.99479	0.00655492	0.0337104	A0A1D8PGJ9	A0A1D8PGJ9	310	Uncharacterized protein OS
26.2304	26.2824	26.1036	26.0708	26.1279	26.2486						8	8	8	44.6	44.6	44.6	36.908	0	56.392	471190000	34	26.2304	26.1279	0.102545	0.307991	0.842901	0.0563704	0.322812	Q5A915	Q5A915	2000	Uncharacterized protein OS
29.426	29.7164	30.0647	29.6186	29.6139	29.5463						8	8	8	48.5	48.5	48.5	15.514	0	178.03	5573800000	84	29.7164	29.6139	0.102505	0.313573	0.719831	0.142765	0.499009	A0A1D8PFG4	A0A1D8PFG4	231	60S ribosomal protein L27 OS
24.445	24.3998	24.0091	24.2975	24.2497	24.3246						4	4	4	61.9	61.9	61.9	13.086	0	22.695	138540000	23	24.3998	24.2975	0.102221	0.0141964	0.997706	-0.00601006	-0.0250308	A0A1D8PH17	A0A1D8PH17	349	V-type proton ATPase subunit F OS
24.5373	24.7354	24.8104	24.7492	24.6333	24.5892						6	6	6	6.9	6.9	6.9	110.66	0	20.348	172490000	29	24.7354	24.6333	0.102079	0.146186	0.919654	0.037124	0.190966	Q5A3M6	Q5A3M6	1849	GPI ethanolamine phosphate transferase 1 OS
24.5884	24.6332	24.6599	NaN	24.618	24.4446						1	1	1	8	8	8	16.243	0	13.502	145600000	13	24.6332	24.5313	0.101942	0.578075	0.673746	0.0958824	0.564068	A0A1D8PKP3	A0A1D8PKP3	596	Cornichon family protein OS
29.4508	29.6121	30.0053	29.4771	29.5106	29.611						11	11	11	58.5	58.5	58.5	15.513	0	60.769	5268200000	82	29.6121	29.5106	0.101519	0.389309	0.651259	0.156535	0.580817	Q5A7K0	Q5A7K0	1945	40S ribosomal protein S24 OS
27.1257	27.4055	27.2516	27.1137	27.1515	27.3305						20	20	20	48	48	48	71.462	0	60.429	997340000	87	27.2516	27.1515	0.10009	0.233467	0.854081	0.0623983	0.304447	Q59NB8	Q59NB8	1460	Leucine aminopeptidase 2 OS
23.3848	23.5598	23.5829	23.4601	23.5605	23.3531						4	4	4	16.1	16.1	16.1	34.005	0	13.883	75711000	10	23.5598	23.4601	0.0996189	0.232374	0.871151	0.0512536	0.274725	Q59T94	Q59T94	1587	Uncharacterized protein OS
24.0663	24.0676	24.1876	23.9683	23.9308	24.1942						9	9	9	8.1	8.1	8.1	226.01	0	26.247	110820000	31	24.0676	23.9683	0.0992603	0.343906	0.798755	0.0760517	0.396965	A0A1D8PNM2	A0A1D8PNM2	798	Protein transport protein sec16 OS
27.2311	27.2682	27.2042	27.1321	27.1083	27.265						15	15	15	61.4	61.4	61.4	40.941	0	141.03	990640000	55	27.2311	27.1321	0.0989265	0.561485	0.781145	0.0660019	0.433746	A0A1D8PJ80	A0A1D8PJ80	503	Serine/threonine-protein phosphatase OS
29.6612	29.6514	29.6578	29.4567	29.6399	29.5589						32	32	32	65.8	65.8	65.8	67.707	0	299.67	5228800000	207	29.6578	29.5589	0.0989017	0.924244	0.591961	0.104989	0.685865	Q5ADU2	Q5ADU2	2149	Lysine--tRNA ligase OS
29.8669	29.8627	29.4702	29.637	29.7854	29.764						8	8	8	78	78	78	15.851	0	221.19	5666700000	73	29.8627	29.764	0.0987053	0.0106081	0.995635	0.00448799	0.0187419	A0A1D8PMW6	A0A1D8PMW6	747	Cofilin OS
25.2157	25.1307	24.5063	25.5304	25.0028	25.0325						6	6	6	20.2	20.2	20.2	37.37	0	18.367	224640000	23	25.1307	25.0325	0.0982285	0.350413	0.627898	-0.237645	-0.622732	A0A1D8PCJ0	A0A1D8PCJ0	23	Uncharacterized protein OS
24.1231	24.5414	24.8986	24.3488	24.444	24.7221						9	9	9	22	22	22	80.375	0	17.312	154770000	22	24.5414	24.444	0.097456	0.0214117	0.988121	0.0160815	0.0458815	A0A1D8PJI7	A0A1D8PJI7	527	Medium-chain fatty acid-CoA ligase OS
30.4847	30.4519	30.3415	30.4533	30.3032	30.3552						19	19	19	69.9	69.9	69.9	39.849	0	249.42	8964200000	156	30.4519	30.3552	0.0966835	0.376977	0.828088	0.0554625	0.342917	A0A1D8PGS5	A0A1D8PGS5	324	Isocitrate dehydrogenase [NAD] subunit, mitochondrial OS
28.2669	28.1892	28.054	28.0111	28.0926	28.1463						13	13	13	31.5	31.5	31.5	56.719	0	79.9	1880700000	87	28.1892	28.0926	0.09659	0.517119	0.72085	0.0867011	0.499475	A0A1D8PJE0	A0A1D8PJE0	516	Metalloaminopeptidase OS
28.0113	28.0107	27.9999	27.9815	27.9153	27.9115						13	13	13	52	52	52	32.616	0	104.99	1667900000	88	28.0107	27.9153	0.0953751	1.43692	0.65104	0.0711842	0.578567	A0A1D8PJ73	A0A1D8PJ73	499	Ali1p OS
27.3684	27.5216	27.5699	27.4473	27.3947	27.4263						7	7	7	59.8	59.8	59.8	23.915	0	49.698	1167100000	50	27.5216	27.4263	0.095253	0.43714	0.802265	0.0638669	0.392723	A0A1D8PU10	A0A1D8PU10	1228	Nuo1p OS
30.6926	30.8035	30.9559	30.7056	30.7212	30.7084						27	27	26	70.6	70.6	69.1	52.038	0	162.89	11817000000	230	30.8035	30.7084	0.0950623	0.620774	0.641757	0.105611	0.598423	O13426	O13426	1297	Serine hydroxymethyltransferase, cytosolic OS
24.2614	23.2006	NaN	23.5736	NaN	23.7023						3	3	3	14.5	14.5	14.5	34.861	0.0064882	1.8552	73974000	5	23.731	23.6379	0.0930958	0.056647	0.946313	0.0930948	0.146774	Q5AFD8	Q5AFD8	2194	rRNA-binding ribosome biosynthesis protein OS
34.9355	34.9202	34.7239	34.6306	34.9487	34.8275						43	43	43	85.6	85.6	85.6	45.179	0	323.31	197990000000	753	34.9202	34.8275	0.0927315	0.191897	0.876668	0.0576083	0.267893	P46273	P46273	1356	Phosphoglycerate kinase OS
25.0614	25.1053	25.1114	25.0131	25.0112	25.2705						9	9	9	30.4	30.4	30.4	71.356	0	43.466	230820000	35	25.1053	25.0131	0.0921345	0.0213375	0.9963	-0.00560188	-0.0298677	A0A1D8PPY6	A0A1D8PPY6	893	Uncharacterized protein OS
23.2936	23.2863	23.3307	23.1123	23.202	23.6621						4	4	4	31.2	31.2	31.2	28.544	0	15.086	66803000	8	23.2936	23.202	0.0916386	0.043744	0.975282	-0.0219027	-0.0808647	A0A1D8PKZ5	A0A1D8PKZ5	611	Uncharacterized protein OS
22.381	NaN	22.6345	22.4162	22.3324	22.5665						2	2	2	20	20	20	15.02	0	4.471	33332000	4	22.5078	22.4162	0.0915585	0.201402	0.862133	0.0694075	0.302559	Q59Y64	Q59Y64	1703	RNA methylation protein OS
29.4776	29.2407	28.6792	29.4753	29.1492	29.1073						19	19	19	60.2	60.2	60.2	18.969	0	323.31	3927000000	136	29.2407	29.1492	0.0915394	0.15838	0.853189	-0.111428	-0.306317	A0A1D8PTR7	A0A1D8PTR7	1193	Tropomyosin OS
26.2329	26.3232	26.1074	26.0732	26.1417	26.2889						10	10	10	37	37	37	54.621	0	65.665	484640000	44	26.2329	26.1417	0.0912132	0.234439	0.8663	0.0532487	0.281378	A0A1D8PNG6	A0A1D8PNG6	787	UDP-N-acetylglucosamine diphosphorylase OS
28.4	28.4985	28.1274	28.4953	27.8551	28.3092						13	13	13	27.6	27.6	27.6	46.732	0	58.334	2110000000	75	28.4	28.3092	0.0908184	0.215573	0.806876	0.122081	0.381341	Q5AFA2	Q5AFA2	2187	Extracellular glycosidase CRH11 OS
31.5169	31.6054	31.3319	31.4101	31.5638	31.4261						9	9	9	85.8	85.8	85.8	19.258	0	227.82	19388000000	157	31.5169	31.4261	0.0907841	0.0666808	0.968647	0.0180124	0.0927528	Q5AF44	Q5AF44	2179	Peroxiredoxin OS
30.8463	30.9398	31.2134	30.849	30.8146	30.9173						34	32	32	58	56.9	56.9	73.889	0	323.31	13113000000	291	30.9398	30.849	0.0907726	0.539265	0.610684	0.139535	0.651386	Q8NJN3	Q8NJN3	2478	Acetyl-coenzyme A synthetase 2 OS
28.3311	28.4049	28.5192	28.3142	28.2405	28.3957						15	15	15	66.6	66.6	66.6	38.254	0	140.04	2209100000	101	28.4049	28.3142	0.0907135	0.649237	0.641065	0.101583	0.595007	A0A1D8PQ26	A0A1D8PQ26	904	Adenosine kinase OS
26.5835	26.7244	26.5036	26.5709	26.356	26.4932						27	27	27	24.7	24.7	24.7	195.97	0	91.153	616380000	88	26.5835	26.4932	0.0903263	0.65552	0.591818	0.130485	0.686472	A0A1D8PF62	A0A1D8PF62	214	Phospholipase OS
28.0167	28.1379	28.1303	27.9493	28.0401	28.2372						7	7	7	47.4	47.4	47.4	17.013	0	82.429	1807300000	61	28.1303	28.0401	0.0902157	0.0729102	0.96682	0.0194581	0.100513	A0A1D8PDX5	A0A1D8PDX5	126	Isoleucine biosynthesis protein OS
25.8876	25.77	25.7341	25.7037	25.543	25.6799						15	15	15	24.7	24.7	24.7	100.36	0	115.14	355760000	49	25.77	25.6799	0.090044	1.06754	0.44511	0.155006	0.921319	A0A1D8PTI9;A0A1D8PTF4	A0A1D8PTI9;A0A1D8PTF4	1171	Rgd3p OS;Uncharacterized protein OS
24.5356	24.6027	24.9963	24.5256	24.4405	24.5129						4	4	4	17.2	17.2	17.2	41.902	0	30.861	163990000	15	24.6027	24.5129	0.0898895	0.679804	0.458638	0.218555	0.888044	A0A1D8PCP6	A0A1D8PCP6	36	Age3p OS
25.6398	25.6294	25.8298	25.4367	25.5506	25.8723						12	12	12	32.9	32.9	32.9	50.834	0	51.991	335320000	34	25.6398	25.5506	0.0892677	0.212504	0.841181	0.079848	0.324851	A0A1D8PU44	A0A1D8PU44	1234	Mss51p OS
29.0456	29.258	29.7928	29.1589	29.1688	29.2144						8	8	8	32.9	32.9	32.9	17.383	0	33.234	4226700000	44	29.258	29.1688	0.0892658	0.343151	0.655898	0.184781	0.572189	Q5A6A1	Q5A6A1	1913	Ribosomal 60S subunit protein L24A OS
23.7873	23.8521	23.6206	23.6986	23.6389	24.0382						8	8	8	21.1	21.1	21.1	88.745	0	18.215	94164000	29	23.7873	23.6986	0.0886726	0.0970966	0.932468	-0.0385571	-0.159214	Q5AHG6	Q5AHG6	2256	Serine/threonine-protein kinase SCH9 OS
26.8588	26.8446	26.5909	26.7249	26.7561	26.8848						9	9	9	26.8	26.8	26.8	53.969	0	41.392	727240000	46	26.8446	26.7561	0.0884953	0.0847188	0.959492	-0.0238698	-0.119451	A0A1D8PR80	A0A1D8PR80	999	Ran guanyl-nucleotide exchange factor OS
26.3992	26.0459	26.1415	26.4269	26.0531	25.6872						7	7	7	44.6	44.6	44.6	19.929	0	29.15	466920000	38	26.1415	26.0531	0.0883446	0.230017	0.790791	0.139788	0.413335	Q5A222	Q5A222	1792	NADH-ubiquinone oxidoreductase OS
25.7948	25.9723	26.1276	25.9241	25.8839	25.4849						6	6	6	21.8	21.8	21.8	47.667	0	22.126	392670000	27	25.9723	25.8839	0.0883389	0.518043	0.562146	0.200591	0.742977	Q59VR3	Q59VR3	1636	FK506-binding protein 3 OS
26.1737	26.1025	25.8246	25.8486	26.1011	26.0142						10	10	10	47.1	47.1	47.1	37.748	0	108.29	428920000	49	26.1025	26.0142	0.0882645	0.129022	0.914506	0.0455933	0.198465	A0A1D8PPX6	A0A1D8PPX6	890	Uncharacterized protein OS
25.642	25.6283	25.2203	25.6897	25.5402	25.4252						13	13	13	56.1	56.1	56.1	43.877	0	57.301	302760000	43	25.6283	25.5402	0.0881119	0.127207	0.906537	-0.0548598	-0.212547	Q5AJ90	Q5AJ90	2298	Fox3p OS
24.2584	23.891	24.2757	24.1234	24.407	24.1704						7	7	7	13.3	13.3	13.3	85.504	0	32.503	117260000	22	24.2584	24.1704	0.0879631	0.236184	0.818973	-0.0919361	-0.363254	Q5AJX7	Q5AJX7	2317	PH domain-containing protein OS
23.0658	23.2411	23.2774	NaN	23.1915	23.1154						3	3	3	5.5	5.5	5.5	67.601	0	6.6168	57026000	7	23.2411	23.1535	0.0876694	0.171277	0.90722	0.0413094	0.218585	Q59YG7	Q59YG7	1714	TUG-UBL1 domain-containing protein OS
25.243	25.3103	24.872	25.2218	24.7956	25.1558						13	13	13	14.7	14.7	14.7	141.1	0	48.7	227300000	46	25.243	25.1558	0.0871582	0.166745	0.864296	0.0840403	0.289764	A0A1D8PFW9	A0A1D8PFW9	264	Sphingolipid transporter OS
28.2514	28.1256	28.179	27.9554	28.0923	28.1834						13	13	13	48.7	48.7	48.7	40.684	0	219.22	1861300000	103	28.179	28.0923	0.0867252	0.647342	0.631478	0.108341	0.616888	P39827	P39827	1346	Cell division control protein 10 OS
29.6146	29.6021	29.4315	29.0531	29.6036	29.5156						28	28	28	68.2	68.2	68.2	54.342	0	267.49	5049000000	185	29.6021	29.5156	0.0864754	0.367065	0.662719	0.158642	0.565234	Q59T35	Q59T35	1576	Osm1p OS
26.4639	26.1347	25.4066	26.2751	26.0482	26.045						4	4	4	10.1	10.1	10.1	69.716	0	64.578	448100000	24	26.1347	26.0482	0.0864677	0.139238	0.864814	-0.121038	-0.287136	A0A1D8PU17	A0A1D8PU17	1229	Lysophospholipase OS
26.0104	25.9483	25.57	25.9552	25.862	25.7677						7	7	7	25	25	25	49.198	0	34.113	384120000	34	25.9483	25.862	0.0863361	0.043182	0.972461	-0.0187244	-0.0755375	Q5ANA8	Q5ANA8	2421	Metacaspase-1 OS
28.4054	28.4575	28.4532	28.3538	28.5186	28.367						8	8	8	50.9	50.9	50.9	18.558	0	83.15	2384800000	107	28.4532	28.367	0.086216	0.174697	0.929659	0.0255527	0.16439	Q5A860	Q5A860	1965	Translationally-controlled tumor protein homolog OS
31.5386	31.5154	31.1224	31.5205	31.3487	31.4298						63	63	63	68.8	68.8	68.8	131.6	0	323.31	18234000000	433	31.5154	31.4298	0.0855846	0.102083	0.929517	-0.0408503	-0.167518	Q5AF38	Q5AF38	2178	Alpha-mannosidase OS
35.0163	35.0262	35.0325	34.5565	35.0314	34.9414						38	38	38	81.1	81.1	81.1	47.231	0	323.31	215140000000	871	35.0262	34.9414	0.0848236	0.553018	0.562772	0.181943	0.740471	P30575	P30575	1342	Enolase 1 OS
27.1484	27.177	26.9997	27.1763	26.9619	27.0641						14	14	14	26.6	26.6	26.6	93.331	0	68.63	911520000	69	27.1484	27.0641	0.0842648	0.189205	0.902277	0.0409412	0.223989	Q59R99	Q59R99	1530	V-type proton ATPase subunit a OS
24.3675	24.4189	24.4517	24.5663	24.3127	24.3348						14	14	14	16.5	16.5	16.5	125.25	0	44.244	139510000	37	24.4189	24.3348	0.0840931	0.0320871	0.987605	0.00806173	0.0436391	Q5ANK2	Q5ANK2	2438	Protein kinase C OS
29.1167	29.1472	29.1927	29.0633	29.005	29.1049						29	29	29	41.8	41.8	41.8	122.2	0	323.31	3661400000	222	29.1472	29.0633	0.0839024	1.21751	0.591543	0.0944525	0.692212	A0A1D8PDL7	A0A1D8PDL7	108	Uncharacterized protein OS
24.304	24.2976	24.351	24.0622	24.3153	24.2202						8	8	8	10.4	10.4	10.4	118.46	0	22.319	129280000	31	24.304	24.2202	0.0838108	0.713811	0.600322	0.118294	0.67318	Q5A0E2	Q5A0E2	1752	Exportin-T OS
23.5935	23.7125	23.8991	23.6292	23.4881	23.7964						3	3	3	22.9	22.9	22.9	17.151	0	6.4333	85484000	8	23.7125	23.6292	0.0832787	0.315718	0.783039	0.0971375	0.430037	Q59QC6	Q59QC6	1510	Assembly factor CBP4 OS
26.3137	26.5091	26.5933	26.0663	26.4258	26.5751						10	10	10	48.1	48.1	48.1	23.098	0	44.863	603780000	46	26.5091	26.4258	0.0832348	0.270357	0.784783	0.116273	0.427136	A0A1D8PDK6	A0A1D8PDK6	104	6,7-dimethyl-8-ribityllumazine synthase OS
24.6455	24.4453	24.6272	24.3677	24.5612	24.5452						7	7	7	13.6	13.6	13.6	97.802	0	25.338	153240000	30	24.6272	24.5452	0.0820694	0.384432	0.784056	0.0813255	0.430245	A0A1D8PMM2	A0A1D8PMM2	726	GYF domain-containing protein OS
28.0174	27.993	27.4441	28.136	27.9115	27.905						11	11	11	65.1	65.1	65.1	18.948	0	116.02	1663400000	74	27.993	27.9115	0.0814877	0.339832	0.6734	-0.166022	-0.549777	A0A1D8PTA6	A0A1D8PTA6	1163	Uncharacterized protein OS
26.5032	26.5102	26.4425	26.6576	26.3893	26.4222						17	17	17	21.4	21.4	21.4	128.64	0	87.118	597120000	57	26.5032	26.4222	0.0809841	0.0168362	0.996331	-0.00442187	-0.0236249	A0A1D8PK69	A0A1D8PK69	560	Uso6p OS
29.7894	29.9702	30.258	29.8893	29.8742	29.9738						10	10	10	41.5	41.5	41.5	27.086	0	134.35	6752500000	87	29.9702	29.8893	0.0809326	0.267022	0.80083	0.0934499	0.38953	A0A1D8PL99	A0A1D8PL99	632	40S ribosomal protein S6 OS
23.1812	23.3789	23.203	22.9731	NaN	23.2733						6	6	6	27.8	27.8	27.8	35.719	0	7.38	54775000	10	23.203	23.1232	0.0797939	0.385076	0.685248	0.131144	0.551051	A0A1D8PNY8	A0A1D8PNY8	819	Ubiquitin carboxyl-terminal hydrolase OS
33.0656	33.2515	33.5773	32.946	33.1718	33.2232						39	39	39	82.7	82.7	82.7	55.444	0	323.31	65668000000	557	33.2515	33.1718	0.0797119	0.463349	0.600559	0.184495	0.678051	P46614	P46614	1361	Pyruvate kinase OS
28.9754	28.6551	27.6773	28.8421	28.5095	28.5754						19	19	19	80.2	80.2	80.2	22.615	0	323.31	2529000000	154	28.6551	28.5754	0.0796356	0.196609	0.790345	-0.206395	-0.409953	Q59X49	Q59X49	1680	Stress protein DDR48 OS
24.1725	24.4145	24.1451	24.0986	24.0111	24.0931						14	14	14	25.5	25.5	25.5	117.73	0	40.239	122100000	30	24.1725	24.0931	0.0794392	0.913913	0.44288	0.17647	0.928021	Q59RK1	Q59RK1	1539	Putative Rab GTPase-binding protein OS
26.4939	26.3454	26.3103	26.2662	26.1181	26.3755						3	3	3	26.6	26.6	26.6	18.287	0	8.3314	531080000	24	26.3454	26.2662	0.0791569	0.625453	0.599085	0.129887	0.67144	A0A1D8PD61	A0A1D8PD61	78	Succinate dehydrogenase [ubiquinone] cytochrome b small subunit OS
28.0059	28.0963	28.2494	27.9497	28.1557	28.019						17	17	17	37.3	37.3	37.3	56.481	0	88.005	1800400000	97	28.0963	28.019	0.0772934	0.334772	0.802958	0.075744	0.391761	A0A1D8PCT4	A0A1D8PCT4	47	Phenylalanine--tRNA ligase subunit alpha OS
30.894	30.7037	30.5923	30.6463	30.6007	30.6264						22	22	22	81.6	81.6	81.6	39.557	0	323.31	10889000000	180	30.7037	30.6264	0.0772686	0.520285	0.665329	0.105485	0.557956	P83782	P83782	1381	Cytochrome b-c1 complex subunit 2, mitochondrial OS
27.6177	27.7477	27.9506	27.5923	27.6705	27.7958						26	26	26	49.1	49.1	49.1	84.251	0	110.1	1427900000	116	27.7477	27.6705	0.0771809	0.308126	0.797011	0.0858002	0.401801	Q5AGV4	Q5AGV4	2221	Eukaryotic translation initiation factor 3 subunit B OS
23.6975	23.5036	23.6273	23.5515	23.3171	23.7293						9	9	9	15.3	15.3	15.3	98.478	0	12.197	77700000	21	23.6273	23.5515	0.0758896	0.227693	0.8386	0.0768604	0.331106	A0A1D8PHI0	A0A1D8PHI0	392	Replication factor C subunit 1 OS
22.9698	22.8739	23.0397	22.894	22.6107	22.9479						4	4	4	14.4	14.4	14.4	33.164	0	6.1727	50797000	13	22.9698	22.894	0.0757504	0.552335	0.601316	0.143592	0.667491	Q5ADR1	Q5ADR1	2139	Bifunctional precorrin-2 dehydrogenase/sirohydrochlorin ferrochelatase OS
23.8337	23.9016	24.1834	23.8259	24.0468	23.7936						5	5	5	12.9	12.9	12.9	50.487	0	19.516	103980000	24	23.9016	23.8259	0.0756931	0.249973	0.822037	0.0841344	0.36053	Q59S64	Q59S64	1550	Serine/threonine protein kinase OS
30.5617	30.6591	30.9114	30.3687	30.6392	30.5837						14	14	14	82	82	82	28.73	0	158.27	10822000000	130	30.6591	30.5837	0.0754528	0.608196	0.545821	0.180246	0.773953	O42817	O42817	1299	40S ribosomal protein S0 OS
24.4235	24.3772	24.5447	24.3481	24.5527	24.2397						5	5	5	17	17	17	38.203	0	8.6271	143000000	10	24.4235	24.3481	0.0754108	0.260611	0.838523	0.0683308	0.334182	Q5AD02	Q5AD02	2105	Allantoicase OS
27.8138	27.8699	27.7066	27.5006	27.7394	27.8547						13	13	13	44.6	44.6	44.6	40.626	0	74.555	1486300000	84	27.8138	27.7394	0.0744705	0.357797	0.763949	0.0985654	0.45901	A0A1D8PQ55	A0A1D8PQ55	914	Uncharacterized protein OS
29.4485	29.435	29.7977	29.1291	29.3742	29.5014						29	29	28	70.3	70.3	68.4	48.891	0	221.62	4761500000	183	29.4485	29.3742	0.0742073	0.629229	0.481781	0.225478	0.862702	A0A1D8PHC9	A0A1D8PHC9	378	Aspartate transaminase OS
25.5709	25.6495	25.8305	25.5755	25.5293	25.6438						9	9	9	26.6	26.6	26.6	53.743	0	36.409	331750000	41	25.6495	25.5755	0.0739803	0.529928	0.673776	0.100789	0.548501	A0A1D8PHY7	A0A1D8PHY7	423	AB hydrolase-1 domain-containing protein OS
23.8786	23.8388	23.8989	23.8049	23.7291	23.9653						5	5	5	20.4	20.4	20.4	29.389	0	17.3	96527000	15	23.8786	23.8049	0.0736904	0.210673	0.900014	0.0390333	0.227182	Q59RQ4	Q59RQ4	1546	Mitochondrial 54S ribosomal protein YmL8 OS
29.8992	29.7336	28.9465	29.84	29.6599	29.3747						17	17	17	76.5	76.5	76.5	27.442	0	110.32	5167400000	118	29.7336	29.6599	0.0736885	0.110038	0.895733	-0.0984166	-0.232346	Q5A5A0	Q5A5A0	1888	Thioredoxin peroxidase OS
32.2787	32.1687	31.9432	32.0288	32.1207	32.0952						23	23	20	80.4	80.4	71.9	35.59	0	323.31	29796000000	244	32.1687	32.0952	0.0734711	0.180532	0.895524	0.0486259	0.240155	Q59KV8	Q59KV8	1406	Lipid-binding protein OS
24.7135	24.8863	24.3263	25.1396	24.6401	24.5473						6	6	6	37.6	37.6	37.6	27.734	0	28.483	176840000	18	24.7135	24.6401	0.0733624	0.209198	0.806755	-0.133677	-0.384725	A0A1D8PHU6	A0A1D8PHU6	414	Putative phosphoric monoester hydrolase OS
29.2274	29.4465	29.7341	29.1235	29.3731	29.44						8	8	8	54	54	54	15.739	0	51.765	4501200000	52	29.4465	29.3731	0.0733585	0.375503	0.657884	0.157125	0.570349	A0A1D8PEY9	A0A1D8PEY9	196	Ribosomal 40S subunit protein S17B OS
24.5784	24.5155	25.4567	24.2531	24.5059	24.9359						4	4	4	12	12	12	40.565	0	34.802	193230000	14	24.5784	24.5059	0.0725136	0.322118	0.630253	0.285245	0.615634	Q5A0J3	Q5A0J3	1759	Sphingosine hydroxylase OS
23.9299	23.69	24.0647	23.7096	23.8576	24.1247						9	9	9	24.1	24.1	24.1	63.126	0	12.891	100650000	17	23.9299	23.8576	0.0722847	0.00486741	0.99892	-0.00243123	-0.00922316	Q5APT8	Q5APT8	2472	ATP-dependent RNA helicase DBP3 OS
28.8273	28.69	28.7485	28.4052	28.7618	28.6771						11	11	11	82.7	82.7	82.7	14.424	0	82.494	2745000000	63	28.7485	28.6771	0.0713158	0.541102	0.60971	0.14054	0.654596	Q5ABS1	Q5ABS1	2081	Cytochrome b-c1 complex subunit 7 OS
27.5864	27.6718	28.021	27.5727	27.6008	27.7814						27	27	27	46.3	46.3	46.3	81.698	0	141.63	1407900000	107	27.6718	27.6008	0.0710144	0.295851	0.778596	0.108119	0.435673	A0A1D8PMV9	A0A1D8PMV9	746	Threonine--tRNA ligase OS
26.757	26.9602	26.9851	26.7052	26.9221	26.8896						7	7	7	40.9	40.9	40.9	29.034	0	45.651	785610000	48	26.9602	26.8896	0.0706501	0.247356	0.849897	0.0618331	0.310857	Q5AMN0	Q5AMN0	2403	Proliferating cell nuclear antigen OS
29.2154	29.3133	29.8445	29.2428	29.2286	29.3205						9	9	9	34	34	34	22.635	0	34.649	4463800000	61	29.3133	29.2428	0.0705547	0.417853	0.610124	0.193793	0.651366	Q5AB87	Q5AB87	2055	Ribosomal 60S subunit protein L16A OS
22.2562	NaN	22.099	22.2139	22.0005	NaN						2	2	2	6.6	6.6	6.6	78.183	0	7.2443	24101000	6	22.1776	22.1072	0.0703926	0.188181	0.865073	0.0703945	0.302751	A0A1D8PJZ6	A0A1D8PJZ6	550	Snf5p OS
28.6268	28.7198	28.7674	28.5802	28.6869	28.6497						38	38	38	51.8	51.8	51.8	108.27	0	202.98	2722200000	167	28.7198	28.6497	0.0701065	0.563405	0.78163	0.0657228	0.432977	Q5A8K2	Q5A8K2	1985	Alanine--tRNA ligase OS
27.3483	27.3237	27.841	27.2	27.3171	27.2788						21	21	20	47.9	47.9	47.9	57.769	0	134.27	1146300000	96	27.3483	27.2788	0.0695324	0.6255	0.463695	0.239034	0.878937	A0A1D8PU46	A0A1D8PU46	1236	snoRNP complex protein OS
29.5214	29.5164	29.3355	29.1567	29.4472	29.5133						19	19	19	57.9	57.9	57.9	50.817	0	169.37	4555500000	136	29.5164	29.4472	0.0692291	0.272856	0.809547	0.085371	0.378679	Q5AL34	Q5AL34	2363	Psa2p OS
25.4785	24.9404	25.3016	25.2188	25.2326	25.2879						6	6	6	35.3	35.3	35.3	29.407	0	32.306	250950000	28	25.3016	25.2326	0.0689507	0.0129711	0.996558	-0.00626945	-0.0241369	A0A1D8PU67	A0A1D8PU67	1243	Proteasome core particle subunit beta 2 OS
22.552	22.2265	22.6711	NaN	NaN	22.4833						3	3	3	12	12	12	44.518	0.0004384	3.0226	28956000	7	22.552	22.4833	0.0687809	0	0.956278	-2.3524e-05	0	Q5AG80	Q5AG80	2209	Tryptophan--tRNA ligase OS
22.0677	21.8991	NaN	22.2363	NaN	21.5936						2	2	2	2.7	2.7	2.7	49.268	0	4.3161	21895000	5	21.9834	21.915	0.0684128	0.0675741	0.939047	0.0684128	0.158284	Q5ADV1	Q5ADV1	2152	E3 ubiquitin-protein ligase OS
30.1678	30.3153	30.9029	30.1107	30.2469	30.2814						15	15	15	59.1	59.1	59.1	27.311	0	220.34	9037800000	165	30.3153	30.2469	0.0683289	0.467452	0.557722	0.248971	0.753343	A0A1D8PF08	A0A1D8PF08	201	Ribosomal 60S subunit protein L2A OS
22.9285	22.9558	NaN	NaN	22.8475	22.9005						3	3	3	9.4	9.4	9.4	54.265	0	3.9618	43073000	9	22.9422	22.874	0.0681763	0.826241	0.73698	0.0681763	0.525343	A0A1D8PJK3	A0A1D8PJK3	530	Putative metallocarboxypeptidase OS
29.2533	29.226	28.9542	29.3258	29.1581	29.0531						10	10	10	51	51	51	21.855	0	117.28	3813700000	83	29.226	29.1581	0.0679302	0.0996092	0.935271	-0.0344823	-0.153805	Q5A8Z9	Q5A8Z9	1997	Uncharacterized protein OS
22.4405	22.6536	23.0813	22.6022	22.5692	NaN						3	3	3	5.3	5.3	5.3	81.486	0	3.66	41344000	6	22.6536	22.5857	0.0678482	0.216682	0.798463	0.139393	0.405734	Q59M49	Q59M49	1435	mRNA-binding ribosome synthesis protein OS
26.8363	26.8108	26.7863	26.743	26.8306	26.704						15	15	15	39.4	39.4	39.4	69.783	0	116.18	731530000	53	26.8108	26.743	0.0677433	0.576112	0.812873	0.0519149	0.370485	Q5ACX4	Q5ACX4	2100	Replication protein A subunit OS
26.7806	26.726	26.9277	26.5364	26.8547	26.7135						28	28	28	33	33	33	155.29	0	121.71	720730000	90	26.7806	26.7135	0.0671139	0.426624	0.695969	0.10991	0.523265	A0A1D8PCV7	A0A1D8PCV7	49	L-aminoadipate-semialdehyde dehydrogenase OS
26.2113	26.3871	26.6812	NaN	26.2053	26.435						1	1	1	1	1	1	103.51	0	5.1029	530130000	7	26.3871	26.3201	0.0669117	0.203441	0.826221	0.106395	0.358723	G1UB63	G1UB63	1294	Cell wall protein 1 OS
NaN	21.8815	21.8	21.8808	21.6683	NaN						2	2	2	19	19	19	16.842	0.0020956	2.4071	21546000	5	21.8407	21.7745	0.0661964	0.20785	0.864335	0.0661955	0.30959	Q5AFG1	Q5AFG1	2197	Ribosome biogenesis protein ALB1 OS
25.7847	25.7915	25.4919	25.7191	25.9511	25.5423						12	12	12	26.2	26.2	26.2	72.254	0	25.001	347390000	38	25.7847	25.7191	0.0655346	0.113353	0.920353	-0.0481656	-0.18953	A0A1D8PMN4	A0A1D8PMN4	728	Syntaxin-binding protein OS
23.6145	23.1959	23.2488	23.3247	23.1839	23.0947						4	4	4	22.3	22.3	22.3	51.911	0	15.524	64471000	13	23.2488	23.1839	0.0649662	0.441861	0.630224	0.151961	0.613631	A0A1D8PG62	A0A1D8PG62	287	Npl6p OS
30.4863	30.637	31.0714	30.4809	30.5726	30.6696						20	20	20	82.1	82.1	82.1	27.271	0	174.76	11006000000	176	30.637	30.5726	0.0644016	0.356245	0.669978	0.157194	0.554156	A0A1D8PSV5	A0A1D8PSV5	1137	Ribosomal 40S subunit protein S3 OS
26.9126	26.9041	26.657	27.2248	26.8398	26.7642						7	7	7	46.6	46.6	46.6	24.815	0	50.171	785960000	44	26.9041	26.8398	0.0643654	0.28908	0.770166	-0.11833	-0.445815	Q59PR9	Q59PR9	1489	Transcriptional regulator HMO1 OS
24.0323	24.099	23.9873	23.8005	23.9682	24.0043						4	4	4	22.5	22.5	22.5	35.13	0	12.273	106020000	18	24.0323	23.9682	0.064045	0.748334	0.601304	0.115203	0.674916	A0A1D8PQT4	A0A1D8PQT4	979	Translation initiation factor eIF2B subunit alpha OS
29.6923	29.7839	30.0431	29.5687	29.721	29.7716						8	8	8	54.5	54.5	54.5	16.072	0	49.498	5835500000	67	29.7839	29.721	0.0629711	0.557225	0.591901	0.152665	0.689345	A0A1D8PK61	A0A1D8PK61	558	Ribosomal 40S subunit protein S19A OS
25.817	25.9464	25.6575	25.7544	25.7946	25.7155						7	7	7	20.5	20.5	20.5	57.403	0	38.446	368670000	26	25.817	25.7544	0.0625725	0.236648	0.86619	0.0521158	0.27924	A0A1D8PN01	A0A1D8PN01	749	Sam51p OS
24.9327	25.1431	25.1384	25.0013	25.1477	25.0765						13	13	13	12.3	12.3	12.3	161.75	0	37.186	227500000	36	25.1384	25.0765	0.0619755	0.0153218	0.995634	-0.00375621	-0.0207259	A0A1D8PDK7	A0A1D8PDK7	105	Uncharacterized protein OS
23.2357	23.5305	24.0206	23.4686	23.4114	23.6362						11	11	11	11.7	11.7	11.7	136.21	0	21.462	82413000	27	23.5305	23.4686	0.0619125	0.13985	0.8779	0.0901922	0.266327	A0A1D8PFK5	A0A1D8PFK5	240	Chitin synthase OS
27.3698	27.4596	27.6557	27.4155	27.2647	27.3982						16	16	16	52.3	52.3	52.3	48.425	0	41.008	1157400000	74	27.4596	27.3982	0.0613976	0.629858	0.591242	0.135576	0.688413	Q874I4	Q874I4	2477	Dihydroorotate dehydrogenase (quinone), mitochondrial OS
23.0241	23.2661	23.3207	23.1559	23.2539	NaN						3	3	3	20	20	20	30.744	0	12.779	56346000	12	23.2661	23.2049	0.0612049	0.00334191	1	-0.00128492	-0.00575634	Q5AI97	Q5AI97	2284	Mitochondrial genome maintenance protein MGM101 OS
22.0114	22.2835	21.8765	NaN	NaN	21.9503						3	3	3	5.2	5.2	5.2	76.104	0	5.7055	25097000	5	22.0114	21.9503	0.0610619	0	0.954293	0.106771	0	Q5AH25	Q5AH25	2238	Exocyst complex protein EXO70 OS
26.6094	26.4075	26.0719	26.6503	26.3468	26.2837						24	24	24	37.8	37.8	37.8	99.925	0	160.12	553570000	83	26.4075	26.3468	0.0607128	0.120787	0.907459	-0.06401	-0.218212	A0A1D8PPH3	A0A1D8PPH3	860	Glutaredoxin domain-containing protein OS
25.2763	25.2305	25.5652	25.1323	25.2915	25.2157						5	5	5	40	40	40	13.127	0	14.599	261270000	28	25.2763	25.2157	0.0606136	0.558979	0.598967	0.144196	0.672513	Q59T30	Q59T30	1575	Uncharacterized protein OS
24.428	25.3369	24.587	24.5463	24.5268	24.3793						4	4	4	61.4	61.4	61.4	13.203	0	23.633	175720000	14	24.587	24.5268	0.0602608	0.453051	0.544779	0.299849	0.778534	Q5ACY8	Q5ACY8	2102	4a-hydroxytetrahydrobiopterin dehydratase OS
26.4518	26.7484	26.8412	26.7556	26.555	26.6886						18	18	18	36.6	36.6	36.6	90.368	0	100.29	700890000	78	26.7484	26.6886	0.0598335	0.0363189	0.982319	0.0140902	0.0608888	Q59T80	Q59T80	1583	Carnitine O-acetyltransferase OS
27.1672	27.0896	27.0536	27.0854	26.9205	27.03						13	13	13	35	35	35	45.967	0	53.153	879720000	59	27.0896	27.03	0.0596008	0.709407	0.652883	0.0915216	0.575931	A0A1D8PJD7	A0A1D8PJD7	515	GTPase-activating protein OS
26.747	26.9828	26.4948	26.7627	26.5042	26.6875						6	6	6	17.9	17.9	17.9	51.205	0	45.048	693750000	47	26.747	26.6875	0.0594902	0.218591	0.82939	0.0900695	0.345821	A0A1D8PMR6	A0A1D8PMR6	736	Zrt1p OS
28.0488	27.9615	27.6605	28.0488	27.9024	27.8635						14	14	14	57.3	57.3	57.3	46.058	0	219.72	1597900000	98	27.9615	27.9024	0.0590992	0.135756	0.90972	-0.0479965	-0.208281	Q5AKV6	Q5AKV6	2347	Pdx1p OS
28.4105	28.679	28.6475	28.4321	28.5884	28.6114						27	27	27	45	45	45	85.945	0	323.31	2524800000	153	28.6475	28.5884	0.0590401	0.126054	0.92754	0.0350113	0.173548	A0A1D8PE67	A0A1D8PE67	142	Bifunctional aminoimidazole ribotide synthase/glycinamide ribotide synthase OS
24.7354	24.6755	25.0347	24.6172	24.7556	24.6765						9	9	9	32.5	32.5	32.5	38.322	0	41.835	180710000	28	24.7354	24.6765	0.0589333	0.486734	0.636987	0.132108	0.605652	Q5A3J2	Q5A3J2	1841	Uncharacterized protein OS
23.8083	24.2516	24.2666	23.8991	24.3277	24.1929						6	6	6	19.8	19.8	19.8	41.168	0	23.621	117440000	24	24.2516	24.1929	0.0587463	0.0544737	0.965468	-0.0310415	-0.104702	Q5AK43	Q5AK43	2329	OBG-type G domain-containing protein OS
26.2517	26.3898	26.6802	26.3367	26.3315	26.3245						12	12	12	34.3	34.3	34.3	54.241	0	80.905	560160000	42	26.3898	26.3315	0.0582962	0.362162	0.73922	0.109652	0.484496	Q59W44	Q59W44	1645	Mitochondrial import inner membrane translocase subunit TIM50 OS
24.3719	23.6859	24.0758	24.2708	24.0167	24.0182						6	6	6	17.6	17.6	17.6	48.23	0	14.576	111920000	23	24.0758	24.0182	0.0575962	0.094972	0.923139	-0.0573584	-0.181601	Q5A0J9	Q5A0J9	1761	Enhancer of translation termination 1 OS
25.4689	25.3206	25.0244	25.2633	25.3284	25.1898						6	6	6	48	48	48	22.036	0	28.699	251910000	17	25.3206	25.2633	0.0572777	0.0264493	0.987493	0.0107803	0.0455509	Q59N80	Q59N80	1457	Inosine triphosphate pyrophosphatase OS
24.3275	24.4458	24.0765	24.4163	24.2705	24.2297						8	8	8	23.9	23.9	23.9	49.704	0	38.44	126640000	15	24.3275	24.2705	0.0569611	0.063043	0.967438	-0.0222581	-0.0999427	A0A1D8PSW1	A0A1D8PSW1	1138	Pex14p OS
27.4616	27.7198	27.6806	27.6241	27.6467	27.5996						11	11	11	61.5	61.5	61.5	22.607	0	91.034	1310000000	80	27.6806	27.6241	0.0564175	0.0114356	0.996377	-0.00282351	-0.0155595	A0A1D8PCU5	A0A1D8PCU5	48	Uncharacterized protein OS
27.1351	27.4915	27.8905	27.3235	27.4352	27.5905						3	3	3	30.4	30.4	30.4	10.115	0	11.986	1219500000	24	27.4915	27.4352	0.056284	0.0857345	0.929595	0.055975	0.168839	A0A1D8PP14	A0A1D8PP14	829	Ribosomal 60S subunit protein L43A OS
25.4264	25.6276	25.3197	25.3702	25.544	25.3264						4	4	4	12.1	12.1	12.1	52.546	0	21.436	289250000	25	25.4264	25.3702	0.0561714	0.147216	0.90934	0.0443598	0.209152	A0A1D8PGL8	A0A1D8PGL8	315	Zn(2+) transporter OS
24.9186	24.8629	24.5812	24.7362	24.8072	24.9404						5	5	5	28.6	28.6	28.6	23.277	0	67.455	186370000	28	24.8629	24.8072	0.0556717	0.122674	0.922609	-0.0404123	-0.183393	A0A1D8PH96	A0A1D8PH96	371	Rho family GTPase OS
23.9608	23.6441	23.6063	23.6661	NaN	23.5109						2	2	2	6	6	6	43.692	0	10.034	80493000	6	23.6441	23.5885	0.0555611	0.385262	0.663924	0.148529	0.579707	Q59NP5	Q59NP5	1468	Secreted beta-glucosidase SUN41 OS
22.5433	NaN	NaN	22.4878	22.4467	22.5945						2	2	2	7.2	7.2	7.2	26.443	0	4.8067	40688000	9	22.5433	22.4878	0.0554581	0	0.969367	0.0336068	0	Q5A501	Q5A501	1883	ESCRT-III subunit protein OS
25.241	25.2216	25.0981	25.5915	24.9619	25.1669						2	2	2	45.9	45.9	45.9	11.808	0	21.245	245990000	12	25.2216	25.1669	0.0546761	0.100168	0.922471	-0.0532252	-0.183081	A0A1D8PRX9	A0A1D8PRX9	1071	Uncharacterized protein OS
24.5835	24.7006	23.8721	24.9949	24.5289	23.9562						3	3	3	27.3	27.3	27.3	15.589	0	7.3254	149150000	11	24.5835	24.5289	0.0546761	0.0974482	0.906737	-0.107903	-0.217306	Q5A995	Q5A995	2014	Mci4p OS
32.5712	32.7239	32.9303	32.6047	32.6692	32.7117						52	52	52	72.1	72.1	72.1	93.353	0	323.31	45327000000	633	32.7239	32.6692	0.0546722	0.298781	0.806608	0.0799179	0.383127	Q5A0M4	Q5A0M4	1766	Elongation factor 2 OS
26.6469	26.5635	26.5648	26.5881	26.5111	26.3594						8	8	8	48.6	48.6	48.6	25.151	0	51.595	618660000	43	26.5648	26.5111	0.0536995	0.658169	0.630186	0.105546	0.611487	A0A1D8PF48	A0A1D8PF48	209	Erp5p OS
23.7876	23.4746	23.7954	NaN	23.7314	23.7363						3	3	3	21.1	21.1	21.1	22.166	0	13.427	78901000	7	23.7876	23.7339	0.0536938	0.126025	0.914422	-0.0480178	-0.203102	Q5A7Q5	Q5A7Q5	1960	NEDD8-conjugating protein OS
26.9445	26.8967	26.5396	26.4556	27.081	26.843						8	7	7	33.6	31.4	31.4	40.74	0	150.29	743360000	50	26.8967	26.843	0.0536385	0.000534396	1	0.000364939	0.00113134	Q5ACI8	Q5ACI8	2091	Peptidyl-prolyl cis-trans isomerase D OS
23.8467	23.4354	NaN	23.5876	23.6412	23.5759						2	2	2	19.2	19.2	19.2	16.649	0	18.277	71945000	8	23.6411	23.5876	0.0534611	0.0884065	0.936536	0.039506	0.154649	Q59UQ4	Q59UQ4	1617	Chromatin-binding transcription coactivator OS
25.5364	25.1939	24.9257	25.0023	25.1405	25.2592						4	4	4	12.9	12.9	12.9	47.804	0	9.946	245570000	15	25.1939	25.1405	0.0534496	0.166588	0.864649	0.0847047	0.290391	A0A1D8PU09	A0A1D8PU09	1227	Uncharacterized protein OS
27.3323	27.4072	27.3738	27.4068	27.3178	27.3213						17	17	17	61.9	61.9	61.9	48.866	0	94.524	1088300000	92	27.3738	27.3213	0.0525398	0.244759	0.929748	0.0224819	0.164951	P34948	P34948	1345	Mannose-6-phosphate isomerase OS
26.7086	26.6402	26.3798	26.5882	26.6636	26.5252						17	17	17	26.9	26.9	26.9	119.98	0	61.242	627460000	81	26.6402	26.5882	0.0519619	0.0514355	0.974663	-0.0161374	-0.0776358	Q5ADP3	Q5ADP3	2134	Transcription regulator OS
25.526	25.2236	25.5779	25.4151	25.4743	25.6827						9	9	9	26.4	26.4	26.4	47.312	0	35.025	297000000	37	25.526	25.4743	0.0516777	0.233548	0.828488	-0.0815252	-0.343863	A0A1D8PIG5	A0A1D8PIG5	457	Co-chaperone OS
25.2905	25.124	24.7796	25.0141	25.0781	25.0723						8	8	8	29.2	29.2	29.2	38.529	0	20.945	222570000	28	25.124	25.0723	0.0516129	0.021561	0.9923	0.00981204	0.0389664	A0A1D8PQE3	A0A1D8PQE3	937	PKS_ER domain-containing protein OS
28.736	28.8267	28.7423	28.7145	28.6909	28.6824						14	14	14	50.6	50.6	50.6	30.114	0	67.411	2857700000	86	28.7423	28.6909	0.0513458	1.1049	0.66963	0.0723699	0.553287	Q59QN7	Q59QN7	1517	Succinate dehydrogenase [ubiquinone] iron-sulfur subunit, mitochondrial OS
27.3416	27.5219	27.8513	27.3843	27.482	27.4707						16	15	15	43.8	41.5	41.5	57.114	0	172.63	1241300000	94	27.5219	27.4707	0.0512028	0.342096	0.720509	0.125966	0.499114	Q59S06	Q59S06	1548	Nucleolar protein 58 OS
25.2512	25.3314	25.4704	25.2806	25.3004	25.0212						16	16	16	20.5	20.5	20.5	123.81	0	33.149	260830000	30	25.3314	25.2806	0.050808	0.610583	0.580709	0.150261	0.714154	A0A1D8PQM5	A0A1D8PQM5	959	Uncharacterized protein OS
26.0592	26.022	25.9476	25.9714	26.1784	25.8893						7	6	6	55.2	49.1	49.1	18.648	0	22.814	434430000	31	26.022	25.9714	0.0506554	0.0122791	0.994852	-0.00342242	-0.0178207	Q59WW8	Q59WW8	1674	Glutathione peroxidase OS
29.946	30.1152	30.5259	30.0185	30.0647	30.2087						10	10	10	55.5	55.5	55.5	21.718	0	136.37	7712100000	90	30.1152	30.0647	0.0504932	0.210089	0.826876	0.0983836	0.34956	Q5AEN2	Q5AEN2	2174	Ribosomal 60S subunit protein L9B OS
29.7674	29.7826	29.905	29.7915	29.7326	29.7185						15	15	15	54.9	54.9	54.9	25.828	0	182.88	5873100000	97	29.7826	29.7326	0.0500031	0.654243	0.751066	0.0707995	0.47529	Q59ZE0	Q59ZE0	1733	F1F0 ATP synthase subunit 4 OS
26.3027	26.3458	26.6634	26.2597	26.2961	26.3667						11	11	11	23.9	23.9	23.9	51.23	0	31.818	557380000	45	26.3458	26.2961	0.0496998	0.477378	0.640974	0.129791	0.595353	A0A1D8PI71	A0A1D8PI71	438	Bifunctional farnesyl-diphosphate farnesyltransferase/squalene synthase OS
21.3364	NaN	NaN	20.9082	NaN	21.6657						3	3	3	11.5	11.5	11.5	41.228	0	3.2488	10345000	4	21.3364	21.287	0.0494537	0	0.996556	0.0494537	0	A0A1D8PRI2	A0A1D8PRI2	1035	Putative serine/threonine protein kinase OS
25.7878	26.216	26.2099	26.1244	26.1614	26.2413						4	4	4	29	29	29	22.661	0	21.34	464420000	22	26.2099	26.1614	0.0485382	0.28952	0.783885	-0.104469	-0.42492	Q5A006	Q5A006	1746	Coatomer subunit zeta OS
27.8098	27.852	28.0276	27.7029	27.8038	27.8483						35	35	35	35.7	35.7	35.7	169.39	0	222.41	1529300000	135	27.852	27.8038	0.0481987	0.633079	0.62852	0.111486	0.62158	Q5AME2	Q5AME2	2395	Pentafunctional AROM polypeptide OS
23.2536	23.0828	23.3896	23.184	23.6426	23.2055						2	2	2	17.6	17.6	17.6	20.089	0	8.1084	64866000	12	23.2536	23.2055	0.0481834	0.230058	0.812913	-0.102008	-0.372574	Q5A015	Q5A015	1747	Riboflavin kinase OS
27.36	27.3524	27.2526	27.3049	27.38	27.3052						12	12	12	56	56	56	33.013	0	63.359	1061300000	69	27.3524	27.3052	0.0471554	0.0684239	0.981896	-0.00836054	-0.0585981	Q5AEF2	Q5AEF2	2163	Protein transport protein SEC13 OS
25.5083	25.9199	25.8151	25.7681	25.8875	25.6583						12	12	12	28.3	28.3	28.3	71.098	0	70.764	376440000	49	25.8151	25.7681	0.0470657	0.0580407	0.967113	-0.0235074	-0.0979013	A0A1D8PEV5	A0A1D8PEV5	188	Phosphatidylinositol-3-phosphatase OS
25.7455	25.9517	25.8261	25.8421	25.6882	25.7791						10	10	10	38.5	38.5	38.5	43.887	0	27.391	371250000	38	25.8261	25.7791	0.0470066	0.40369	0.789556	0.0712579	0.407644	A0A1D8PRL8	A0A1D8PRL8	1048	Aminotran_1_2 domain-containing protein OS
27.8726	27.9973	27.9121	27.8034	27.8651	28.0164						15	15	15	59.8	59.8	59.8	40.189	0	231.93	1596500000	94	27.9121	27.8651	0.0469093	0.166553	0.924574	0.0323397	0.186718	A0A1D8PKX3	A0A1D8PKX3	608	V-type proton ATPase subunit OS
28.1331	28.0821	28.113	28.0661	28.1344	28.061						22	22	22	62.5	62.5	62.5	69.744	0	157.41	1816900000	132	28.113	28.0661	0.0468712	0.327263	0.929016	0.0222232	0.173721	Q5A4M2	Q5A4M2	1870	Malate dehydrogenase (Oxaloacetate-decarboxylating) OS
30.1577	30.3203	30.7321	30.1908	30.2735	30.4136						11	11	11	56.8	56.8	56.8	19.763	0	114.09	8787900000	84	30.3203	30.2735	0.0468063	0.238493	0.801404	0.11076	0.391541	A0A1D8PCX8	A0A1D8PCX8	57	60S ribosomal protein L6 OS
26.9117	27.0821	27.1111	26.9071	27.0731	27.036						11	11	11	59.1	59.1	59.1	31.275	0	82.779	864130000	60	27.0821	27.036	0.0461178	0.136483	0.929121	0.0295715	0.164303	A0A1D8PSU2	A0A1D8PSU2	1136	Pyridoxamine-phosphate oxidase OS
NaN	24.241	24.2582	NaN	24.2041	NaN						4	4	4	19.9	19.9	19.9	48.279	0	5.762	96946000	5	24.2496	24.2041	0.0454559	0	1	0.0454559	0	A0A1D8PLH0	A0A1D8PLH0	650	Phosphomevalonate kinase OS
27.9755	28.0116	28.1535	27.9661	27.9519	28.0512						24	24	24	41.5	41.5	41.5	81.786	0	147.9	1729600000	134	28.0116	27.9661	0.0454388	0.384426	0.826838	0.0571467	0.351552	Q5A2A7	Q5A2A7	1800	Metalloendopeptidase OS
28.0275	27.9342	27.4958	27.8891	27.9527	27.8358						14	14	14	55.8	55.8	55.8	25.387	0	108.59	1535000000	74	27.9342	27.8891	0.0451393	0.165007	0.870575	-0.0733287	-0.274269	A0A1D8PS38	A0A1D8PS38	1086	H(+)-transporting V1 sector ATPase subunit E OS
31.6226	31.7772	32.0641	31.6267	31.7326	31.8488						59	59	58	67.3	67.3	66.6	116.92	0	323.31	24089000000	542	31.7772	31.7326	0.0446262	0.231852	0.826304	0.085317	0.349122	P25997	P25997	1339	Elongation factor 3 OS
24.3097	24.1713	23.7804	24.3456	24.0081	24.1269						8	8	8	11.4	11.4	11.4	118.38	0	17.748	116190000	18	24.1713	24.1269	0.0444317	0.145335	0.883626	-0.0730775	-0.254802	A0A1D8PRB9	A0A1D8PRB9	1015	Arf family guanine nucleotide exchange factor OS
27.5359	27.2405	26.9866	27.3664	27.1961	26.9765						9	9	9	72.6	72.6	72.6	12.817	0	92.888	992510000	70	27.2405	27.1961	0.0443497	0.142143	0.885004	0.0746822	0.253379	Q59U85	Q59U85	1611	V-type proton ATPase subunit G OS
24.6913	24.4761	24.472	24.2962	24.4937	24.4322						8	8	8	37.9	37.9	37.9	45.899	0	23.808	146080000	16	24.4761	24.4322	0.0439377	0.679904	0.578034	0.139109	0.720827	Q59X24	Q59X24	1676	Exopolyphosphatase OS
29.3519	29.3919	29.7783	29.3482	29.3071	29.4479						5	5	5	57.5	57.5	57.5	11.505	0	162.68	4678800000	43	29.3919	29.3482	0.0437889	0.418293	0.654234	0.139665	0.576602	A0A1D8PM75	A0A1D8PM75	689	Ribosomal 60S subunit protein L30 OS
25.567	25.5908	25.6432	25.5471	25.7582	25.5156						12	12	12	23.4	23.4	23.4	75.464	0	41.952	323320000	43	25.5908	25.5471	0.0437355	0.0281359	0.994628	-0.00665347	-0.0370809	A0A1D8PN05	A0A1D8PN05	751	Nrd1 complex RNA-binding subunit OS
22.0627	21.9927	21.5619	22.14	NaN	21.7582						2	2	2	4	4	4	78.958	0	7.0356	22309000	4	21.9927	21.9491	0.0435905	0.109744	0.907258	-0.0766853	-0.220864	A0A1D8PEU9	A0A1D8PEU9	186	Uncharacterized protein OS
26.1572	26.3644	26.1523	26.1139	26.2105	26.1113						5	5	5	54.6	54.6	54.6	16.985	0	17.813	485990000	27	26.1572	26.1139	0.0433464	0.442242	0.767907	0.0794582	0.448554	Q59WG0	Q59WG0	1661	Adenosine 5-monophosphoramidase OS
29.6196	29.8237	30.2432	29.649	29.7806	29.8925						17	17	17	63.2	63.2	63.2	25.189	0	101.05	6487800000	138	29.8237	29.7806	0.0430412	0.244072	0.789747	0.121476	0.40958	Q5AIB8	Q5AIB8	2291	Ribosomal 60S subunit protein L10 OS
26.0582	25.6833	25.6591	25.6858	25.6403	25.2748						4	4	4	46.1	46.1	46.1	11.149	0	14.536	334850000	19	25.6833	25.6403	0.0430202	0.658345	0.440304	0.266564	0.940837	Q59W54	Q59W54	1647	SUMO family protein OS
26.3068	26.4121	26.5141	26.3693	26.4204	26.3351						12	12	12	21.6	21.6	21.6	84.389	0	30.55	659730000	44	26.4121	26.3693	0.0428448	0.216687	0.90835	0.0360813	0.218981	A0A1D8PNP6	A0A1D8PNP6	803	Nucleoporin OS
27.6832	27.5808	27.4843	27.5665	27.5379	27.4898						8	8	8	40.2	40.2	40.2	32.923	0	107.66	1244900000	51	27.5808	27.5379	0.0428162	0.345419	0.846458	0.0513662	0.317813	A0A1D8PRQ1	A0A1D8PRQ1	1060	Phosphoribosylaminoimidazolesuccinocarboxamide synthase OS
27.9637	28.0399	28.2855	27.9565	28.1266	27.9973						21	21	21	60.3	60.3	60.3	47.888	0	127.46	1782400000	106	28.0399	27.9973	0.0425491	0.251089	0.840559	0.0695254	0.331419	P0CH96	P0CH96	1322	Adenylosuccinate synthetase OS
26.5717	26.4432	26.3592	26.3328	26.4019	26.5832						5	5	5	37.3	37.3	37.3	28.382	0	30.785	578760000	38	26.4432	26.4019	0.041317	0.0674929	0.968629	0.0187416	0.0951817	Q5AI87	Q5AI87	2283	Carboxymethylenebutenolidase OS
24.3251	24.1857	23.4735	24.4878	24.1447	24.1136						4	4	4	34	34	34	22.536	0	12.771	115390000	19	24.1857	24.1447	0.0410271	0.366283	0.611263	-0.253924	-0.651582	Q5A500	Q5A500	1882	Adenylyl-sulfate kinase OS
23.9323	24.2333	23.8381	23.9053	23.892	23.5162						4	4	4	23.1	23.1	23.1	31.271	0	15.708	97536000	18	23.9323	23.892	0.0403023	0.588534	0.496633	0.230079	0.83798	A0A1D8PE30	A0A1D8PE30	134	Pyridoxal phosphate homeostasis protein OS
25.8609	26.0602	26.4024	26.0206	25.994	26.0491						27	27	26	25.2	25.2	24.7	192.04	0	101.11	445950000	79	26.0602	26.0206	0.0396538	0.211345	0.838684	0.0866159	0.334534	A0A1D8PUA6	A0A1D8PUA6	1254	DNA-directed RNA polymerase subunit OS
27.5804	27.7427	27.9473	27.5388	27.7706	27.7034						23	23	23	53.1	53.1	53.1	76.072	0	98.886	1410600000	114	27.7427	27.7034	0.0392666	0.271897	0.809607	0.0858599	0.378994	A0A1D8PMH6	A0A1D8PMH6	717	Tryptophan synthase OS
25.1565	24.9109	25.0622	24.7817	25.023	25.0377						4	4	4	28.6	28.6	28.6	25.261	0	30.441	237140000	22	25.0622	25.023	0.0391979	0.364938	0.765539	0.0957368	0.456821	A0A1D8PLE6	A0A1D8PLE6	646	Uncharacterized protein OS
29.914	30.1887	30.5942	30.0807	30.1498	30.3239						13	13	13	60.6	60.6	60.6	17.6	0	133.87	8018500000	94	30.1887	30.1498	0.0389519	0.079704	0.935535	0.0475375	0.153145	A0A1D8PN83	A0A1D8PN83	768	Ribosomal 40S subunit protein S11A OS
22.5915	22.2974	22.5394	NaN	NaN	22.5008						2	2	2	11.2	11.2	11.2	29.969	0	17.574	33619000	5	22.5394	22.5008	0.0386391	0	0.976534	-0.0246773	0	A0A1D8PH80	A0A1D8PH80	365	DNA-directed RNA polymerase II subunit OS
32.0231	31.8247	31.47	31.6196	31.9518	31.7867						17	14	14	64.6	55.8	55.8	34.561	0	323.31	24005000000	173	31.8247	31.7867	0.0380096	0.0238898	0.987367	-0.0134347	-0.0466391	A0A1D8PDD1	A0A1D8PDD1	91	Lipid-binding protein OS
26.1908	26.2653	26.5586	26.2273	26.0795	26.2657						6	6	6	44.5	44.5	44.5	21.262	0	34.096	509440000	30	26.2653	26.2273	0.0379677	0.513809	0.612116	0.147394	0.65279	P0CY33	P0CY33	1331	Cell division control protein 42 homolog OS
27.2723	27.3505	27.2369	27.3083	27.1924	27.2345						10	10	10	26.9	26.9	26.9	64.479	0	29.165	912010000	41	27.2723	27.2345	0.0377808	0.362936	0.865988	0.0414702	0.280798	A0A1D8PRZ8	A0A1D8PRZ8	1077	Type 2C protein phosphatase OS
26.5694	26.4048	26.2653	26.4893	26.3671	26.3246						5	5	5	49.4	49.4	49.4	18.707	0	43.157	559000000	26	26.4048	26.3671	0.037674	0.0673571	0.968105	0.01946	0.0969084	Q59Z25	Q59Z25	1723	Mitochondrial nucleoid protein OS
27.9821	28.0085	28.1196	27.9605	27.9711	28.0471						18	18	18	53.1	53.1	53.1	42.394	0	93.314	1721600000	103	28.0085	27.9711	0.0373459	0.364798	0.864951	0.0438264	0.291833	P43065	P43065	1351	Saccharopine dehydrogenase [NAD(+), L-lysine-forming] OS
23.1812	23.2341	23.6609	23.0536	23.3836	23.1969						7	7	7	26.9	26.9	26.9	48.354	0	11.64	64572000	14	23.2341	23.1969	0.0371761	0.339499	0.691002	0.147348	0.527349	Q59VF4	Q59VF4	1626	Histone acetyltransferase type B catalytic subunit OS
22.5041	22.4663	NaN	22.3677	22.4481	22.6712						1	1	1	10.6	10.6	10.6	17.173	0	4.8768	33690000	5	22.4852	22.4481	0.0371227	0.0292456	0.987371	-0.0104771	-0.0480472	Q5AEE2	Q5AEE2	2161	Uncharacterized protein OS
NaN	NaN	23.3038	23.2358	23.3737	23.2671						4	4	4	10.4	10.4	10.4	65.368	0	7.5384	58548000	6	23.3038	23.2671	0.0366859	0	0.957757	0.0116145	0	Q5ADP0	Q5ADP0	2133	Histone deacetylase OS
26.7514	26.8946	26.8247	26.8153	26.7607	26.7881						19	19	19	42.6	42.6	42.6	70.458	0	59.451	750120000	66	26.8247	26.7881	0.0366325	0.3307	0.889752	0.0355364	0.246344	Q5AKX2	Q5AKX2	2354	Fumarate reductase OS
29.8318	29.9255	30.0266	29.8889	29.8273	29.9235						14	14	14	56.3	56.3	56.3	33.672	0	111.67	6404600000	152	29.9255	29.8889	0.0366096	0.312149	0.862273	0.0480518	0.29501	Q5A8X6	Q5A8X6	1989	Succinate--CoA ligase [ADP-forming] subunit alpha, mitochondrial OS
26.2936	25.9043	26.3861	26.2396	26.257	26.5693						4	4	4	24.4	24.4	24.4	24.577	0	13.748	503120000	21	26.2936	26.257	0.0365925	0.368325	0.658784	-0.160632	-0.568818	Q59ZG1	Q59ZG1	1735	GOLD domain-containing protein OS
27.7936	27.7103	27.9066	27.7573	27.7331	27.8416						16	16	16	64.3	64.3	64.3	33.899	0	111.43	1472400000	84	27.7936	27.7573	0.0363579	0.148465	0.931231	0.0261949	0.158092	Q59Z50	Q59Z50	1727	Spermidine synthase OS
25.1009	25.2536	25.1951	24.8776	25.2225	25.159						6	6	6	42.3	42.3	42.3	26.559	0	22.692	235550000	15	25.1951	25.159	0.0360508	0.349591	0.76796	0.0967973	0.450348	Q59WC0	Q59WC0	1651	Copper chaperone OS
26.1819	25.9111	25.8184	25.7492	25.9379	25.8751						8	8	8	42.2	42.2	42.2	31.444	0	33.417	427410000	40	25.9111	25.8751	0.0359993	0.403009	0.696417	0.116381	0.523414	A0A1D8PDB0	A0A1D8PDB0	87	Proteasome regulatory particle lid subunit OS
28.5156	28.3896	27.9514	29.0724	27.9604	28.3545						9	9	8	14.3	14.3	12.7	123.76	0	120.08	2250600000	69	28.3896	28.3545	0.0351295	0.183371	0.809761	-0.176902	-0.37823	Q59L12	Q59L12	1412	Agglutinin-like protein 3 OS
31.2008	31.3251	31.7872	31.2686	31.2901	31.383						20	20	20	61.7	61.7	61.7	39.212	0	272.98	18024000000	201	31.3251	31.2901	0.0350113	0.273012	0.773516	0.123795	0.439277	A0A1D8PFV1	A0A1D8PFV1	256	Ribosomal 60S subunit protein L4B OS
30.7513	30.6926	30.8186	30.6735	30.7163	30.7872						28	28	28	80	80	80	42.246	0	289.21	11529000000	229	30.7513	30.7163	0.0349827	0.226352	0.919043	0.0284939	0.19093	A0A1D8PF68	A0A1D8PF68	216	S-adenosylmethionine synthase OS
NaN	NaN	22.4711	22.562	22.4364	22.2931						4	4	4	18.6	18.6	18.6	35.969	0	9.6948	24396000	7	22.4711	22.4364	0.0346565	0	0.995472	0.0405814	0	A0A1D8PRK4	A0A1D8PRK4	1041	Ufe1p OS
30.1392	30.1409	29.7478	30.2876	30.1047	29.9271						26	26	26	73.7	73.7	73.7	39.008	0	173.12	7048700000	194	30.1392	30.1047	0.0344467	0.227549	0.819736	-0.0971521	-0.363718	A0A1D8PS56	A0A1D8PS56	1089	Omega-class glutathione transferase OS
29.1159	29.2576	29.878	29.1802	29.2234	29.2256						4	4	4	46.3	46.3	46.3	8.9694	0	30.752	4332200000	32	29.2576	29.2234	0.0342083	0.370313	0.629308	0.20745	0.620228	A0A1D8PTI7	A0A1D8PTI7	1181	40S ribosomal protein S27 OS
24.3623	24.1476	24.4285	24.3281	24.3191	24.3435						7	7	7	18.9	18.9	18.9	61.485	0	28.322	139870000	39	24.3623	24.3281	0.0341854	0.0717014	0.968408	-0.0174141	-0.0940913	A0A1D8PNW6	A0A1D8PNW6	812	Uncharacterized protein OS
32.1986	32.2787	32.2867	32.3736	32.1457	32.2449						24	24	24	69.4	69.4	69.4	32.755	0	186.41	33404000000	282	32.2787	32.2449	0.0337296	0.000439205	1	-9.6639e-05	-0.000562819	Q5A516	Q5A516	1887	ADP/ATP carrier protein OS
31.4828	31.6843	32.0447	31.5717	31.6507	31.6767						101	101	101	65.4	65.4	65.4	227.8	0	323.31	22262000000	668	31.6843	31.6507	0.0336246	0.246297	0.801198	0.104231	0.389859	Q5A4W7	Q5A4W7	1876	Fatty acid synthase subunit beta OS
25.5342	25.3741	25.4081	25.3594	25.3748	25.494						11	11	11	50.3	50.3	50.3	43.043	0	33.061	282660000	32	25.4081	25.3748	0.0333004	0.171977	0.926393	0.0293973	0.178518	A0A1D8PCZ5	A0A1D8PCZ5	61	Uncharacterized protein OS
30.5227	30.5943	30.6137	30.6337	30.4823	30.5612						25	25	20	54.6	54.6	46.3	70.175	0	323.31	10156000000	236	30.5943	30.5612	0.0331268	0.126471	0.959719	0.0178528	0.117667	Q5A1E8	Q5A1E8	1779	Succinate dehydrogenase [ubiquinone] flavoprotein subunit, mitochondrial OS
27.0351	27.0076	26.9693	26.8582	26.9955	26.975						14	14	14	25.8	25.8	25.8	96.536	0	99.048	833020000	73	27.0076	26.975	0.0326557	0.581801	0.789212	0.0611127	0.416203	Q59VX7	Q59VX7	1638	Karyopherin beta OS
30.3266	30.2313	30.3967	30.3583	30.294	30.2186						10	10	10	52.4	52.4	52.4	11.62	0	62.181	8369000000	91	30.3266	30.294	0.0326157	0.168378	0.927611	0.0279497	0.171835	Q59VN4	Q59VN4	1632	Histone H4 OS
29.3325	29.4807	29.9618	29.3849	29.4487	29.59						8	8	8	50.3	50.3	50.3	16.663	0	42.722	5007800000	54	29.4807	29.4487	0.031992	0.230322	0.800335	0.117144	0.391288	A0A1D8PSC5	A0A1D8PSC5	1103	Ribosomal 60S subunit protein L28 OS
30.549	30.616	30.6753	30.4931	30.5856	30.5845						22	22	22	67.8	67.8	67.8	44.848	0	224.73	10267000000	175	30.616	30.5845	0.0314636	0.54824	0.799603	0.0590293	0.399842	A0A1D8PPG7	A0A1D8PPG7	859	Ketol-acid reductoisomerase, mitochondrial OS
23.3704	23.5973	23.5039	NaN	23.2912	23.6539						5	5	5	8.5	8.5	8.5	111.19	0	12.484	76333000	11	23.5039	23.4726	0.0312748	0.0373241	0.975157	0.017938	0.0690791	A0A1D8PD25	A0A1D8PD25	67	Age1p OS
26.2822	26.2344	25.9085	26.2036	26.2218	26.134						11	11	11	41.2	41.2	41.2	56.936	0	81.313	474450000	55	26.2344	26.2036	0.0307713	0.137288	0.910754	-0.0447598	-0.203064	A0A1D8PJG1	A0A1D8PJG1	522	Guanine nucleotide-binding protein subunit alpha OS
28.3457	28.4773	28.7695	28.1488	28.4473	28.4747						16	16	16	47.5	47.5	47.5	49.755	0	95.288	2328700000	85	28.4773	28.4473	0.0299587	0.460618	0.601692	0.173897	0.661115	A0A1D8PTW6	A0A1D8PTW6	1207	3-hydroxy-3-methylglutaryl coenzyme A synthase OS
NaN	23.1394	23.2186	23.4124	23.1493	23.113						5	5	5	10.7	10.7	10.7	70.603	0	12.49	59549000	13	23.179	23.1493	0.029665	0.131719	0.914094	-0.0459029	-0.203759	Q5A8Z2	Q5A8Z2	1995	UBA domain-containing protein OS
NaN	22.4149	22.5533	22.5447	22.4547	22.1823						4	4	4	11.3	11.3	11.3	40.437	0	10.983	31899000	10	22.4841	22.4547	0.0294018	0.229484	0.826138	0.090189	0.361075	A0A1D8PJ76	A0A1D8PJ76	502	Uncharacterized protein OS
27.5823	27.5828	27.5541	27.5529	27.3676	27.5759						9	9	9	34.9	34.9	34.9	40.196	0	130.18	1234200000	61	27.5823	27.5529	0.0293751	0.484607	0.769964	0.0742188	0.445454	Q5A4L1	Q5A4L1	1868	Uncharacterized protein OS
26.5749	26.5995	26.4622	26.8024	26.5461	26.4175						10	10	10	39.9	39.9	39.9	32.179	0	48.955	629560000	54	26.5749	26.5461	0.0288334	0.131295	0.917532	-0.0431213	-0.195318	A0A1D8PFV4	A0A1D8PFV4	258	mRNA-binding protein OS
23.0244	23.5286	23.3782	23.3385	23.5409	23.3496						4	4	4	3.7	3.7	3.7	128.07	0	9.3338	65552000	13	23.3782	23.3496	0.0285988	0.239568	0.809786	-0.0992635	-0.377055	A0A1D8PLF7	A0A1D8PLF7	648	Uncharacterized protein OS
24.5758	24.0768	23.6717	24.4047	24.0492	23.7542						2	2	2	31.2	31.2	31.2	10.747	0	76.167	115850000	14	24.0768	24.0492	0.0275764	0.0409212	0.969266	0.0387287	0.0917631	A0A1D8PMQ0	A0A1D8PMQ0	733	Proteasome regulatory particle lid subunit OS
27.1234	27.3204	27.594	27.051	27.2934	27.3255						16	16	16	46.1	46.1	46.1	54.321	0	72.423	1055900000	79	27.3204	27.2934	0.0269356	0.309398	0.757947	0.122582	0.468516	O43101	O43101	1301	H/ACA ribonucleoprotein complex subunit CBF5 OS
27.986	28.1003	28.7007	28.0449	28.0734	28.1861						5	5	5	43.4	43.4	43.4	11.067	0	68.721	2031100000	45	28.1003	28.0734	0.0269222	0.287773	0.726728	0.160895	0.493831	A0A1D8PH21	A0A1D8PH21	350	60S ribosomal protein L36 OS
32.3213	32.4792	32.4383	32.404	32.4485	32.4114						22	22	22	72.3	72.3	72.3	41.738	0	323.31	37979000000	349	32.4383	32.4114	0.0268745	0.058886	0.983515	-0.00837962	-0.0561382	A0A1D8PFR4	A0A1D8PFR4	250	Actin OS
26.0282	26.2925	26.1762	26.1195	26.2619	26.1498						6	6	6	36.9	36.9	36.9	39.604	0	23.54	483080000	23	26.1762	26.1498	0.0264587	0.0442207	0.982266	-0.0113831	-0.060587	P0CB54	P0CB54	1320	ATPase GET3 OS
30.0646	30.3131	30.6171	30.0146	30.2868	30.3155						14	14	14	56.4	56.4	56.4	33.272	0	134.72	8676500000	103	30.3131	30.2868	0.0263023	0.270747	0.774303	0.125951	0.439899	A0A1D8PQS0	A0A1D8PQS0	976	60S acidic ribosomal protein P0 OS
24.6897	24.5942	25.2101	24.7364	24.6634	24.5604						3	3	3	34.4	34.4	34.4	19.45	0	12.77	182520000	6	24.6897	24.6634	0.0262566	0.376911	0.641724	0.177929	0.596898	A0A1D8PF56	A0A1D8PF56	213	H/ACA ribonucleoprotein complex subunit OS
22.693	22.9137	23.2229	22.7191	22.888	23.3052						6	6	6	17.7	17.7	17.7	49.406	0	12.139	52408000	12	22.9137	22.888	0.0257339	0.0402986	0.974684	-0.0275262	-0.0828383	A0A1D8PP60	A0A1D8PP60	838	Uncharacterized protein OS
24.6654	24.7038	24.707	24.6893	24.678	24.5935						3	2	2	3.5	2.5	2.5	81.802	0.0088638	1.7745	168200000	6	24.7038	24.678	0.0257282	0.509348	0.864035	0.0384509	0.288968	Q5AJD6	Q5AJD6	2309	Acyl-coenzyme A oxidase OS
23.8196	23.7231	23.5411	23.7814	23.698	23.5013						4	4	4	29.8	29.8	29.8	22.388	0	7.5554	85103000	15	23.7231	23.698	0.0251179	0.106495	0.931538	0.0343723	0.158806	A0A1D8PEF8	A0A1D8PEF8	161	Frequenin OS
24.7653	24.7839	24.7209	24.7403	24.8364	24.6607						7	7	7	26.6	26.6	26.6	35.053	0	28.834	179630000	38	24.7653	24.7403	0.0250053	0.0701843	0.975137	0.0108585	0.0704539	Q5ALK3	Q5ALK3	2368	Ribose phosphate diphosphokinase subunit OS
29.6045	29.7515	30.0809	29.4915	29.7267	29.7587						25	25	16	59.6	59.6	35.9	47.466	0	201.56	5727900000	173	29.7515	29.7267	0.0248566	0.394761	0.65059	0.153376	0.580701	A0A1D8PNN8	A0A1D8PNN8	800	Cam1-1p OS
25.9106	26.2096	26.3262	26.0195	26.1852	26.3649						5	5	5	20.4	20.4	20.4	28.398	0	49.603	505750000	35	26.2096	26.1852	0.0243359	0.0921491	0.931164	-0.0410798	-0.158639	A0A1D8PQD7	A0A1D8PQD7	936	Pex11p OS
25.4501	25.6166	25.662	25.7649	25.5923	25.5027						11	11	11	30.1	30.1	30.1	62.232	0	46.018	326310000	30	25.6166	25.5923	0.0242634	0.164196	0.907475	-0.0437705	-0.218484	Q5AI37	Q5AI37	2279	Probable metalloprotease ARX1 OS
25.6421	25.5292	25.5579	25.5338	25.6636	25.5079						11	11	11	43.5	43.5	43.5	40.703	0	39.851	315620000	42	25.5579	25.5338	0.0240612	0.0461203	0.984756	0.00793902	0.04997	Q5AD31	Q5AD31	2113	GFO_IDH_MocA domain-containing protein OS
24.454	24.2162	23.9268	24.5069	24.1923	24.1588						4	4	4	24.4	24.4	24.4	24.829	0	28.779	127000000	20	24.2162	24.1923	0.0239582	0.174902	0.855086	-0.08697	-0.301459	A0A1D8PJW1	A0A1D8PJW1	548	V-SNARE protein OS
27.5309	27.7233	27.6562	27.6324	27.7398	27.6241						21	21	21	50.5	50.5	50.5	58.641	0	96.148	1335100000	107	27.6562	27.6324	0.0237961	0.159032	0.927383	-0.0286579	-0.171	Q5AK16	Q5AK16	2325	T-complex protein 1 subunit gamma OS
28.175	28.2725	28.0413	28.2769	28.048	28.1513						11	11	11	68.5	68.5	68.5	22.873	0	104.55	1907400000	99	28.175	28.1513	0.0237579	0.0148251	0.996274	0.00421588	0.0217115	A0A1D8PMU2	A0A1D8PMU2	742	Uncharacterized protein OS
30.9781	31.1248	31.5097	31.0409	31.1012	31.188						83	83	83	59.4	59.4	59.4	207.32	0	323.31	15419000000	560	31.1248	31.1012	0.0236053	0.224048	0.822785	0.0941493	0.356427	A0A1D8PK65	A0A1D8PK65	559	Fatty acid synthase subunit alpha OS
29.7438	29.7592	29.7554	29.6541	29.7321	29.8091						24	24	24	57.3	57.3	57.3	61.841	0	323.31	5674700000	166	29.7554	29.7321	0.0233173	0.177853	0.940792	0.0210565	0.145251	A0A1D8PSA9	A0A1D8PSA9	1100	Phosphoglucomutase OS
27.5582	27.411	27.5164	27.4555	27.5453	27.4931						15	15	8	53.7	53.7	32	47.49	0	177.94	1254400000	88	27.5164	27.4931	0.0232563	0.0181208	0.994839	-0.00277774	-0.018402	Q59VG1	Q59VG1	1627	Homocitrate synthase OS
27.4241	27.2926	27.7423	27.4637	27.4009	27.337						11	11	11	49.1	49.1	49.1	29.072	0	125.75	1172900000	92	27.4241	27.4009	0.0231781	0.244966	0.821448	0.0857957	0.359875	A0A1D8PK71	A0A1D8PK71	561	HABP4_PAI-RBP1 domain-containing protein OS
26.3069	26.2214	26.4352	26.2838	26.3522	26.2671						8	8	8	37.1	37.1	37.1	30.02	0	64.655	520490000	34	26.3069	26.2838	0.023159	0.10827	0.96026	0.020188	0.120623	P87220	P87220	1390	V-type proton ATPase subunit D OS
25.5059	25.5893	25.7296	25.4706	25.5668	25.7228						10	10	10	30.8	30.8	30.8	54.639	0	41.776	317700000	37	25.5893	25.5668	0.0225506	0.0772185	0.965115	0.0215581	0.108727	Q5A9X7	Q5A9X7	2023	Arp9p OS
24.1961	24.193	24.2457	24.1737	24.2174	24.1484						6	6	6	20.6	20.6	20.6	55.307	0	22.056	120400000	24	24.1961	24.1737	0.0223904	0.529518	0.888439	0.031758	0.251234	A0A1D8PRH3	A0A1D8PRH3	1032	Ume1p OS
32.2703	31.9897	31.2614	32.3242	31.9674	31.7744						13	13	13	51.5	51.5	51.5	33.159	0	141.31	26766000000	128	31.9897	31.9674	0.0222645	0.205699	0.791214	-0.18155	-0.411596	P87020	P87020	1385	pH-regulated antigen PRA1 OS
26.2536	26.1819	26.2555	26.2315	26.1608	26.2411						12	12	12	29.6	29.6	29.6	58.816	0	54.901	499810000	47	26.2536	26.2315	0.0221138	0.212412	0.943276	0.0191873	0.142077	A0A1D8PMC5	A0A1D8PMC5	707	Aromatic-amino-acid:2-oxoglutarate transaminase OS
21.9613	21.5399	21.8241	21.8023	21.8913	21.694						2	2	2	6.2	6.2	6.2	37.455	0	4.8625	22718000	6	21.8241	21.8023	0.0217285	0.0523851	0.970481	-0.0207901	-0.0878838	Q59PE7	Q59PE7	1482	Protein BCP1 OS
28.9342	29.0486	29.0555	28.9776	29.1333	29.027						49	49	49	57.3	57.3	57.3	150.81	0	323.31	3470300000	270	29.0486	29.027	0.0215969	0.213229	0.907008	-0.0332216	-0.207013	Q59MZ5	Q59MZ5	1449	Phosphoribosylformylglycinamidine synthase OS
23.7918	23.7505	24.3701	23.586	23.9979	23.771						5	5	5	11.8	11.8	11.8	69.361	0	24.924	100360000	21	23.7918	23.771	0.0208111	0.328475	0.666345	0.185846	0.558453	A0A1D8PSN8	A0A1D8PSN8	1127	rRNA (Cytosine-C5-)-methyltransferase OS
25.4605	24.9491	25.0837	25.3478	24.9553	25.0631						10	10	10	32.7	32.7	32.7	58.005	0	26.503	238260000	29	25.0837	25.0631	0.0205555	0.077354	0.94055	0.0423381	0.144651	A0A1D8PTU9	A0A1D8PTU9	1199	Protein-serine/threonine kinase OS
28.1882	28.2146	28.4298	28.0179	28.2121	28.1942						21	21	21	65.3	65.3	65.3	53.886	0	198.87	1989500000	136	28.2146	28.1942	0.0203838	0.621642	0.592534	0.136131	0.685926	Q59T95	Q59T95	1588	Cystathionine beta-synthase OS
NaN	22.7401	22.9405	22.8201	22.8418	22.7223						5	5	5	13.5	13.5	13.5	70.946	0	7.9227	42745000	14	22.8403	22.8201	0.0201931	0.192391	0.894519	0.0455691	0.241762	A0A1D8PE77	A0A1D8PE77	144	Ubiquitin-activating enzyme E1-like OS
26.8764	26.9354	27.1099	26.9154	26.8446	26.9554						17	17	17	23.8	23.8	23.8	116.47	0	135.44	817510000	85	26.9354	26.9154	0.0200367	0.373374	0.801475	0.0687974	0.388218	A0A1D8PD39	A0A1D8PD39	73	3-hydroxy-3-methylglutaryl coenzyme A reductase OS
24.6035	24.4035	24.2919	24.3524	24.5678	24.3837						7	7	7	27	27	27	45.796	0	30.158	141600000	18	24.4035	24.3837	0.0198326	0.00476164	0.999904	-0.00164668	-0.00772164	A0A1D8PP79	A0A1D8PP79	842	WD_REPEATS_REGION domain-containing protein OS
26.775	26.6518	26.6626	26.623	26.7574	26.6428						12	12	12	31.3	31.3	31.3	62.157	0	72.542	680480000	46	26.6626	26.6428	0.0198288	0.142754	0.944977	0.0221361	0.140545	O74161	O74161	1304	Chitin biosynthesis protein CHS5 OS
27.0729	27.0406	27.2462	26.9256	27.0858	27.0533						15	15	15	43.3	43.3	43.3	53.483	0	102.07	894210000	79	27.0729	27.0533	0.0195503	0.539878	0.677764	0.0983257	0.545034	Q5AMT7	Q5AMT7	2417	Bfr1p OS
29.9647	30.1177	30.3363	29.8922	30.0982	30.149						41	41	40	55.8	55.8	54.9	108.57	0	323.31	7325300000	253	30.1177	30.0982	0.0194492	0.280877	0.799933	0.0930761	0.398802	Q5AK53	Q5AK53	2331	ATP-dependent 6-phosphofructokinase OS
29.7306	29.9693	30.2565	29.8092	29.9503	30.0748						10	10	10	58.3	58.3	58.3	16.946	0	67.327	6739600000	53	29.9693	29.9503	0.0189285	0.0846806	0.937582	0.0407022	0.150583	A0A1D8PPE0	A0A1D8PPE0	852	Ribosomal 40S subunit protein S13 OS
29.1953	29.461	29.7438	29.2932	29.4422	29.5284						10	10	10	50.6	50.6	50.6	19.823	0	81.152	4684000000	95	29.461	29.4422	0.0188656	0.0940243	0.928713	0.0454477	0.16671	A0A1D8PHW1	A0A1D8PHW1	417	Ribosomal 60S subunit protein L11B OS
30.6889	30.8569	30.8355	30.5874	30.8278	30.8167						29	29	29	70.1	70.1	70.1	52.107	0	310.86	11744000000	219	30.8355	30.8167	0.0187969	0.203377	0.883691	0.0497932	0.256026	Q59TZ8;Q59RR7	Q59TZ8;Q59RR7	1606	Phosphotransferase OS;Phosphotransferase OS
NaN	NaN	24.4223	23.9437	24.8638	NaN						5	5	5	29.3	29.3	29.3	35.898	0	9.9561	101820000	10	24.4223	24.4038	0.0185127	0	0.952815	0.0185137	0	Q59KY8	Q59KY8	1408	Serine/threonine-protein phosphatase SIT4 OS
24.8171	25.0382	25.3737	24.8063	25.0203	25.2413						10	10	10	18.9	18.9	18.9	68.481	0	47.318	220930000	50	25.0382	25.0203	0.0178223	0.0935657	0.927656	0.0536906	0.176125	A0A1D8PHY1	A0A1D8PHY1	421	Meiotic recombination directing protein OS
23.9094	23.5636	23.6369	23.6191	23.6468	23.2915						3	3	3	9.4	9.4	9.4	60.962	0	11.793	80424000	12	23.6369	23.6191	0.0178051	0.521422	0.577567	0.184164	0.721676	A0A1D8PS91	A0A1D8PS91	1094	FG-nucleoporin OS
28.1021	28.0821	28.1507	27.9844	28.2605	28.0844						16	16	16	57.4	57.4	57.4	40.668	0	159.51	1829700000	109	28.1021	28.0844	0.017683	0.00740362	0.999211	0.0018762	0.010239	Q5A9D9	Q5A9D9	2020	Homoisocitrate dehydrogenase OS
25.5927	25.5417	25.357	25.3701	25.5243	25.7595						6	6	6	34.4	34.4	34.4	30.394	0	70.823	304270000	30	25.5417	25.5243	0.0174141	0.150755	0.896495	-0.0541566	-0.231468	Q59X29	Q59X29	1677	Proteasome regulatory particle base subunit OS
26.8783	27.0987	27.1072	27.0304	27.0823	27.1235						14	14	14	35.9	35.9	35.9	62.109	0	68.866	884650000	79	27.0987	27.0823	0.0163555	0.252646	0.865646	-0.0506872	-0.282211	Q5AAW3	Q5AAW3	2048	ATP-dependent RNA helicase DHH1 OS
27.6508	27.646	27.5776	27.6169	27.6299	27.7034						12	12	12	35.6	35.6	35.6	40.711	0	150.08	1307600000	82	27.646	27.6299	0.0160961	0.284491	0.924281	-0.0252775	-0.186098	A0A1D8PH78	A0A1D8PH78	364	Bifunctional (2E,6E)-farnesyl diphosphate synthase/dimethylallyltranstransferase OS
29.7778	29.9207	30.3973	29.7474	29.906	29.9484						12	12	12	56.5	56.5	56.5	14.721	0	57.166	6748600000	80	29.9207	29.906	0.0146961	0.3466	0.669651	0.16471	0.554532	A0A1D8PFL9	A0A1D8PFL9	242	Ribosomal 60S subunit protein L14B OS
27.6416	27.6907	26.822	27.6274	27.7273	27.5707						16	16	16	79.6	79.6	79.6	31.833	0	103.17	1218400000	84	27.6416	27.6274	0.0141945	0.377997	0.60059	-0.257023	-0.666829	Q59NN8	Q59NN8	1466	Hsp70 nucleotide exchange factor FES1 OS
29.6627	29.6838	29.7085	29.6644	29.7031	29.6702						7	7	7	37.3	37.3	37.3	22.569	0	99.563	5535300000	97	29.6838	29.6702	0.0135632	0.116438	0.986903	0.00573413	0.0486329	Q5A109;Q5ADS0	Q5A109;Q5ADS0	1773	Ubiquitin-ribosomal 40S subunit protein S31 fusion protein OS;Ubiquitin OS
25.9223	25.9481	25.9654	25.8829	26.1269	25.9351						4	4	4	63.7	63.7	63.7	14.193	0	93.033	413740000	19	25.9481	25.9351	0.0129395	0.184456	0.908035	-0.03637	-0.207584	A0A1D8PES3	A0A1D8PES3	183	Ran GTPase-binding protein OS
28.9284	28.9964	28.7234	28.9692	28.9155	28.8282						8	8	8	81.6	81.6	81.6	21.727	0	60.891	3152600000	64	28.9284	28.9155	0.0128212	0.0832317	0.962761	-0.021581	-0.112546	Q59Y37	Q59Y37	1700	Pst2p OS
24.6788	24.9068	25.4595	24.6797	25.015	24.8942						7	7	7	33.8	33.8	33.8	27.4	0	20.836	216490000	27	24.9068	24.8942	0.0126686	0.237918	0.781625	0.152085	0.432498	Q5ADT9	Q5ADT9	2148	37S ribosomal protein S10, mitochondrial OS
29.7529	29.8683	30.0636	29.8565	29.7859	29.9005						27	27	27	45.3	45.3	45.3	77.319	0	323.31	6249800000	197	29.8683	29.8565	0.011795	0.186926	0.896147	0.0472768	0.240449	A0A1D8PU56	A0A1D8PU56	1238	Long-chain fatty acid-CoA ligase OS
23.9529	24.0864	24.1257	23.5013	24.0747	24.1168						2	2	2	19.3	19.3	19.3	12.424	0	12.327	107080000	3	24.0864	24.0747	0.0117111	0.313357	0.702844	0.157405	0.515571	Q5AMM6	Q5AMM6	2402	Tim12p OS
21.7405	21.4221	21.8479	21.7294	NaN	21.7287						2	2	2	6.4	6.4	6.4	34.366	0	4.52	20181000	10	21.7405	21.7291	0.0114708	0.127852	0.907208	-0.0588595	-0.222069	A0A1D8PPG0	A0A1D8PPG0	857	RNA polymerase II subunit B1 CTD phosphatase OS
30.9482	31.1112	31.5042	30.9479	31.1028	31.1001						18	18	18	64.1	64.1	64.1	28.986	0	137.46	15065000000	126	31.1112	31.1001	0.0111771	0.327585	0.716555	0.137623	0.504509	P40910	P40910	1347	40S ribosomal protein S1 OS
30.7668	30.9098	31.1371	30.7938	30.8989	30.9833						24	24	24	65.2	65.2	65.2	39.975	0	225.78	13022000000	189	30.9098	30.8989	0.0109119	0.140447	0.908478	0.0458819	0.207666	O93827	O93827	1311	Mannose-1-phosphate guanyltransferase OS
28.6163	28.7659	28.8536	28.7997	28.7217	28.7551						21	21	21	43.2	43.2	43.2	68.098	0	235.55	2998500000	129	28.7659	28.7551	0.0108185	0.0647396	0.97515	-0.0135485	-0.0783837	Q5A2T2	Q5A2T2	1809	ATP-binding cassette family ATPase OS
NaN	23.0379	23.1819	23.1151	NaN	23.085						2	2	2	21.6	21.6	21.6	10.56	0	5.2417	47152000	6	23.1099	23.1	0.00988579	0.0431604	0.984624	0.00988579	0.0569587	A0A1D8PMF5	A0A1D8PMF5	712	Uncharacterized protein OS
26.2167	26.4605	26.4688	26.4511	26.4054	26.6745						8	8	8	42.8	42.8	42.8	31.279	0	37.146	568250000	36	26.4605	26.4511	0.00938797	0.47472	0.641461	-0.128345	-0.590764	Q59Z65	Q59Z65	1732	Proteasome core particle subunit beta 5 OS
29.2502	29.3123	29.8393	29.2289	29.4215	29.303						10	10	10	67.2	67.2	67.2	13.344	0	91.581	4644500000	63	29.3123	29.303	0.00931549	0.313105	0.714291	0.149492	0.506553	Q5A389	Q5A389	1837	Ribosomal 40S subunit protein S20 OS
NaN	NaN	23.3198	23.2497	23.55	23.3105						4	4	4	11.8	11.8	11.8	63.967	0	13.324	51365000	11	23.3198	23.3105	0.00926208	0	0.978081	-0.050307	0	A0A1D8PG45	A0A1D8PG45	284	Uncharacterized protein OS
24.8009	24.6091	23.8821	24.6	24.6657	24.3122						3	3	3	10.9	10.9	10.9	41.476	0	16.634	150100000	13	24.6091	24.6	0.00904846	0.115329	0.895495	-0.0952784	-0.238116	Q59L72	Q59L72	1416	GPI-anchored protein 52 OS
27.1582	27.2829	27.1558	27.1598	27.1497	27.115						14	14	14	34.4	34.4	34.4	63.406	0	118.23	953560000	82	27.1582	27.1497	0.00850105	0.580454	0.799261	0.0574824	0.398794	Q59MN0	Q59MN0	1440	Vacuolar protein 8 OS
21.84	22.222	21.9084	22.0065	21.9001	21.8632						3	3	3	15.7	15.7	15.7	25.019	0	6.3968	29013000	8	21.9084	21.9001	0.00823402	0.206417	0.861871	0.066843	0.296818	Q59ZH1	Q59ZH1	1737	4HBT domain-containing protein OS
23.7179	23.4042	NaN	NaN	NaN	23.553						4	4	4	39.3	39.3	39.3	13.092	0	6.1002	49740000	7	23.561	23.553	0.00804329	0	0.966314	0.00804234	0	Q5A7N3	Q5A7N3	1955	Mitochondrial zinc maintenance protein 1, mitochondrial OS
25.3375	25.2185	25.6563	25.312	25.3296	25.4466						5	5	5	37.6	37.6	37.6	30.685	0	46.415	274540000	26	25.3375	25.3296	0.00794983	0.108858	0.929316	0.0413698	0.174289	Q59ZV5	Q59ZV5	1742	Eukaryotic translation initiation factor 3 subunit G OS
27.7896	27.7494	28.0629	27.7412	27.7817	27.9443						12	12	12	47.4	47.4	47.4	42.999	0	84.306	1541000000	70	27.7896	27.7817	0.00791931	0.143072	0.907422	0.0448939	0.207472	Q5ABA2	Q5ABA2	2061	Survival factor 1 OS
23.5176	23.6601	23.88	23.4504	23.6524	23.9949						3	3	3	17.3	17.3	17.3	30.466	0	9.1412	87051000	13	23.6601	23.6524	0.00774956	0.0233146	0.98781	-0.0133038	-0.0457642	A0A1D8PHU0	A0A1D8PHU0	410	Mitochondrial 54S ribosomal protein MRPL50 OS
25.2076	25.3121	25.6429	25.2858	25.3044	25.5487						9	9	9	42.3	42.3	42.3	39.13	0	42.308	282260000	33	25.3121	25.3044	0.0077076	0.0167728	0.99682	0.00789261	0.0308104	Q92209	Q92209	2483	Homoserine kinase OS
25.2891	25.1825	25.3483	24.8125	25.331	25.2815						7	7	7	42.8	42.8	42.8	30.216	0	13.378	243650000	24	25.2891	25.2815	0.00755119	0.312273	0.739858	0.131608	0.483557	A0A1D8PMT8	A0A1D8PMT8	741	Mitochondrial 54S ribosomal protein MRPL1 OS
32.6975	32.7379	32.6627	32.7302	32.69	32.6864						35	35	35	51.7	51.7	51.7	97.537	0	323.31	45296000000	412	32.6975	32.69	0.00754166	0.03722	0.996625	-0.00284068	-0.0225675	A0A1D8PJ01	A0A1D8PJ01	478	Plasma membrane ATPase OS
NaN	23.5927	23.5203	23.5491	23.5487	23.7401						4	4	4	12.7	12.7	12.7	66.237	0	11.325	67463000	9	23.5565	23.5491	0.00739861	0.249549	0.862869	-0.0561352	-0.300875	A0A1D8PRZ3	A0A1D8PRZ3	1076	Putative proline--tRNA ligase OS
27.1227	26.9976	27.2925	27.1154	27.0466	27.3961						5	5	5	42.7	42.7	42.7	19.014	0	65.829	935500000	29	27.1227	27.1154	0.00732422	0.129909	0.909735	-0.0484041	-0.204343	Q5AIA0	Q5AIA0	2285	Tom20p OS
NaN	24.2821	24.0904	NaN	24.2705	24.0878						5	5	5	7	7	7	121.99	0	12.177	96552000	15	24.1863	24.1791	0.00711632	0.0168125	0.997282	0.00711632	0.0306181	A0A1D8PIF6	A0A1D8PIF6	454	Sulfite reductase subunit alpha OS
29.4314	29.6532	29.6446	29.6151	29.6408	29.6376						25	25	25	67.4	67.4	67.4	49.145	0	163.13	5185500000	179	29.6446	29.6376	0.00703049	0.305768	0.846631	-0.0547854	-0.316719	A0A1D8PKZ3	A0A1D8PKZ3	610	ATP-dependent RNA helicase OS
28.7995	28.6327	28.4664	28.6015	28.7543	28.6258						21	21	21	58.8	58.8	58.8	54.457	0	140.82	2649200000	131	28.6327	28.6258	0.00684547	0.092035	0.948948	-0.0276744	-0.133561	Q92410	Q92410	2485	Alpha,alpha-trehalose-phosphate synthase [UDP-forming] OS
24.1356	24.0388	23.938	24.1084	23.7998	24.032						6	6	6	22.3	22.3	22.3	36.78	0	21.846	108090000	21	24.0388	24.032	0.00671196	0.203059	0.871114	0.0573368	0.274406	A0A1D8PSA5	A0A1D8PSA5	1098	Dolichyl-phosphate beta-glucosyltransferase OS
31.0593	31.1368	31.6207	31.0162	31.1304	31.1845						20	20	20	63.7	63.7	63.7	29.364	0	158.18	16045000000	180	31.1368	31.1304	0.0063076	0.371392	0.65515	0.1619	0.573027	Q5A5Q8;A0A1D8PCI6	Q5A5Q8;A0A1D8PCI6	21	40S ribosomal protein S4 OS;40S ribosomal protein S4 OS
29.6686	29.7426	29.9445	29.7366	29.6948	29.7911						23	14	14	58.5	34.5	34.5	46.99	0	139.71	5773500000	127	29.7426	29.7366	0.00606728	0.196054	0.894199	0.0444063	0.23744	A0A1D8PKC3	A0A1D8PKC3	571	Translation elongation factor EF1B gamma OS
24.6409	24.6632	24.8539	24.6574	24.7543	24.4495						8	8	8	35.7	35.7	35.7	45.482	0	30.349	173970000	26	24.6632	24.6574	0.00576782	0.36762	0.759402	0.0989017	0.46545	A0A1D8PHR2	A0A1D8PHR2	405	Uncharacterized protein OS
23.3996	23.4361	23.5484	23.3193	23.5452	23.4306						8	7	7	20.7	19.5	19.5	64.209	0	24.008	73119000	18	23.4361	23.4306	0.005476	0.138572	0.929566	0.0296466	0.165534	Q5AB86	Q5AB86	2054	2-isopropylmalate synthase OS
26.7675	26.9165	26.6596	26.8742	26.7629	26.7104						9	9	9	41.9	41.9	41.9	32.853	0	132.77	728100000	48	26.7675	26.7629	0.00455284	0.00486637	1	-0.00131861	-0.00698603	Q59NH3	Q59NH3	1464	Yhm2p OS
24.378	24.0865	24.2285	24.2241	24.3811	24.0907						5	5	5	10.3	10.3	10.3	84.91	0	33.256	125270000	19	24.2285	24.2241	0.00440979	0.00259882	1	-0.000945409	-0.00431999	Q5ABB0	Q5ABB0	2065	Putative AAA family ATPase OS
25.8709	25.9912	26.2784	25.9785	26.1193	25.9872						15	15	15	24.3	24.3	24.3	91.899	0	52.021	440190000	55	25.9912	25.9872	0.00396347	0.0490931	0.974882	0.0184879	0.0806713	A0A1D8PKY7	A0A1D8PKY7	609	Histidine biosynthesis trifunctional protein OS
27.1929	27.3209	27.3295	27.3447	27.218	27.3173						11	11	11	48.2	48.2	48.2	30.069	0	54.478	1037500000	65	27.3209	27.3173	0.00353241	0.0732187	0.972491	-0.0122299	-0.0771163	Q5A967;Q59KC4	Q5A967	2013	Carnitine:acyl carnitine antiporter OS
23.5422	23.4884	23.6956	23.5385	23.8392	23.539						4	4	4	27.2	27.2	27.2	36.826	0	15.202	76980000	14	23.5422	23.539	0.0031929	0.208631	0.864021	-0.0635122	-0.291537	A0A1D8PL15	A0A1D8PL15	620	D-arabinose 1-dehydrogenase (NAD(P)(+)) OS
25.3134	25.2121	24.874	25.1102	25.2091	25.2101						4	4	4	40.8	40.8	40.8	19.087	0	33.433	234300000	23	25.2121	25.2091	0.0030098	0.114777	0.922065	-0.043279	-0.182666	Q5A513	Q5A513	1886	E2 ubiquitin-conjugating protein OS
28.1057	28.1756	26.8482	28.6501	28.1032	27.8923						11	11	11	49.4	49.4	49.4	29.346	0	91.915	1747400000	78	28.1057	28.1032	0.00255013	0.446304	0.482199	-0.505397	-0.861219	Q5A1M1	Q5A1M1	1782	Tfs1p OS
26.0826	25.8897	26.2446	25.9581	26.0802	26.2922						9	9	9	38.6	38.6	38.6	39.524	0	59.108	453260000	52	26.0826	26.0802	0.00239754	0.0956033	0.93293	-0.0378596	-0.1567	Q5ABB2	Q5ABB2	2067	Lactoylglutathione lyase OS
28.9412	28.8418	28.467	28.8045	28.9396	28.8394						28	28	28	60.8	60.8	60.8	70.595	0	261.99	2981600000	163	28.8418	28.8394	0.00237083	0.30139	0.769216	-0.111186	-0.444823	Q5AFA8	Q5AFA8	2188	Abp1p OS
29.365	29.3555	29.4324	29.2695	29.3633	29.3893						19	19	19	65.2	65.2	65.2	50.358	0	124.71	4342700000	132	29.365	29.3633	0.00168991	0.426338	0.855494	0.0435937	0.303423	Q5A3K7	Q5A3K7	1843	D-3-phosphoglycerate dehydrogenase OS
26.7316	26.7286	26.6036	26.7273	26.7186	26.7646						11	11	11	61.1	61.1	61.1	33.024	0	76.899	692920000	53	26.7286	26.7273	0.0012989	0.477233	0.833755	-0.0489044	-0.338496	Q5A9E7	Q5A9E7	2022	TPR_REGION domain-containing protein OS
26.2423	26.2827	26.299	26.2815	26.4223	26.2531						10	10	10	21.5	21.5	21.5	79.394	0	25.01	592640000	27	26.2827	26.2815	0.0012207	0.332125	0.865889	-0.0442994	-0.285868	Q59QB9	Q59QB9	1507	Non-specific serine/threonine protein kinase OS
31.9222	32.0242	32.1918	31.9375	32.0239	32.023						27	27	27	73.1	73.1	73.1	49.072	0	323.31	28052000000	257	32.0242	32.023	0.00119019	0.241577	0.866179	0.0512244	0.278938	P83783	P83783	1382	Adenosylhomocysteinase OS
23.8207	23.8791	NaN	23.9586	NaN	23.739						3	3	3	12.1	12.1	12.1	40.967	0	5.0621	109630000	9	23.8499	23.8488	0.00111389	0.00302368	1	0.00111485	0.00521886	A0A1D8PH13	A0A1D8PH13	348	Translation initiation factor eIF2B subunit beta OS
23.3926	23.2829	NaN	23.5527	23.2097	23.337						2	2	2	5	5	5	65.539	0	27.003	59256000	9	23.3377	23.337	0.0007267	0.0728332	0.960548	-0.0287533	-0.12207	A0A1D8PGD2	A0A1D8PGD2	299	Uncharacterized protein OS
28.3116	28.2756	28.5805	28.3111	28.2908	28.4191						32	32	32	47.1	47.1	47.1	100.05	0	124.29	2191700000	155	28.3116	28.3111	0.00047493	0.178379	0.894827	0.0488726	0.239459	A0A1D8PTZ1	A0A1D8PTZ1	1218	Uncharacterized protein OS
28.3366	28.3238	28.1522	28.3033	28.3235	28.4398						12	12	12	80.2	80.2	80.2	26.651	0	139.07	2102300000	70	28.3238	28.3235	0.000387192	0.50644	0.73468	-0.0846062	-0.488742	A0A1D8PLD7;Q5AMN4	A0A1D8PLD7	643	DLH domain-containing protein OS
27.8023	27.7792	27.6269	27.869	27.779	27.6907						13	13	13	55.2	55.2	55.2	39.878	0	152.68	1433200000	92	27.7792	27.779	0.000188828	0.225431	0.889162	-0.0434456	-0.247778	A0A1D8PIW1	A0A1D8PIW1	476	Etr1p OS
27.3438	27.4233	27.5807	27.4234	27.395	27.4404						14	14	14	46.9	46.9	46.9	52.698	0	93.15	1156700000	80	27.4233	27.4234	-8.01086e-05	0.156701	0.926935	0.029651	0.173541	A0A1D8PLC6	A0A1D8PLC6	641	Putative methyltransferase OS
25.1397	24.9854	25.3652	24.7714	25.2622	25.1402						7	7	7	31.9	31.9	31.9	29.533	0	13.436	229650000	28	25.1397	25.1402	-0.000585556	0.22364	0.813635	0.105478	0.371151	A0A1D8PIA6	A0A1D8PIA6	447	Slp2p OS
23.5076	23.6192	23.744	23.6259	23.6137	NaN						4	4	4	18.3	18.3	18.3	50.531	0	8.94	78715000	10	23.6192	23.6198	-0.00060463	0.0139413	0.995876	0.00379403	0.0201545	Q5A2K5	Q5A2K5	1806	L-type lectin-like domain-containing protein OS
26.4874	26.6391	26.8059	26.2684	26.6398	26.641						15	15	15	33.4	33.4	33.4	70.866	0	74.488	643690000	59	26.6391	26.6398	-0.000688553	0.34252	0.717314	0.127755	0.502223	A0A1D8PMB7	A0A1D8PMB7	704	Oxidative DNA demethylase OS
31.8796	31.8483	32.1236	31.7439	31.9038	31.8807						30	30	30	58.1	58.1	58.1	66.448	0	323.31	25525000000	285	31.8796	31.8807	-0.0011692	0.464057	0.684859	0.107684	0.537572	Q5A397	Q5A397	1838	Hsp70 family ATPase OS
25.8627	25.9332	26.3356	26.0476	25.8648	25.9346						5	5	5	17.7	17.7	17.7	48.635	0	68.296	431240000	31	25.9332	25.9346	-0.00132751	0.238392	0.811832	0.0948251	0.369503	Q5A879	Q5A879	1970	Sphingosine N-acyltransferase OS
NaN	24.6217	24.8108	24.9609	24.6407	24.718						4	4	4	16.9	16.9	16.9	31.256	0	22.447	163100000	15	24.7162	24.718	-0.0017662	0.14441	0.897602	-0.0569884	-0.234415	A0A1D8PEZ3	A0A1D8PEZ3	198	Uncharacterized protein OS
27.7211	27.7969	28.0739	28.1269	27.7098	27.7987						9	9	8	30.5	30.5	28.1	60.67	0	76.137	1578500000	54	27.7969	27.7987	-0.00179291	0.0293421	0.984665	-0.0144901	-0.054457	A0A1D8PCL1	A0A1D8PCL1	27	High-affinity glucose transporter 1 OS
24.8149	24.5949	24.8694	24.8168	24.9201	24.5626						9	9	9	14.6	14.6	14.6	87.141	0	33.563	182760000	40	24.8149	24.8168	-0.00185585	0.0165016	0.995735	-0.0067323	-0.0286045	Q5AJB7	Q5AJB7	2303	Cullin OS
24.1212	23.9927	23.9726	23.9947	24.3109	23.732						6	6	6	31.7	31.7	31.7	37.809	0	12.736	106320000	13	23.9927	23.9947	-0.00198555	0.0316807	0.982268	0.0163237	0.0596395	Q5AAR2	Q5AAR2	2041	Uncharacterized protein OS
NaN	22.9619	23.3821	23.4219	22.9557	23.1751						6	6	6	6.5	6.5	6.5	123.58	0	28.383	55387000	24	23.172	23.1751	-0.00311852	0.0170702	0.995017	-0.0122747	-0.0367547	Q5AND8	Q5AND8	2427	Ubiquitin-ubiquitin ligase OS
25.3173	25.3055	25.1216	25.5561	25.3088	25.2413						4	4	4	32.9	32.9	32.9	18.8	0	30.389	261680000	20	25.3055	25.3088	-0.00326538	0.452559	0.665559	-0.120574	-0.561415	Q5APC0	Q5APC0	2455	Golgi apparatus membrane protein TVP18 OS
24.7869	24.913	24.7984	24.6466	24.8024	24.8033						5	5	5	16.9	16.9	16.9	59.611	0	18.2	183900000	25	24.7984	24.8024	-0.0040493	0.551299	0.726629	0.0819759	0.494339	Q59X67	Q59X67	1681	Enhanced filamentous growth protein 1 OS
25.9405	25.6715	25.815	25.8191	25.7731	25.8582						4	4	4	45.5	45.5	45.5	12.339	0	20.056	371800000	21	25.815	25.8191	-0.0040741	0.0322634	0.988164	-0.00779533	-0.0429487	A0A1D8PPB2	A0A1D8PPB2	849	Uncharacterized protein OS
25.7517	25.7339	26.0187	25.5324	25.7561	26.0082						11	11	11	36	36	36	46.717	0	40.364	372590000	45	25.7517	25.7561	-0.0043602	0.156682	0.879295	0.0692259	0.260786	Q59K70	Q59K70	1396	Hydrolase_4 domain-containing protein OS
24.3545	24.5117	24.3207	24.3865	24.1787	24.3589						4	4	4	34.3	34.3	34.3	26.155	0	15.526	134350000	16	24.3545	24.3589	-0.00436401	0.426197	0.758456	0.0876249	0.466564	Q5ADP5	Q5ADP5	2135	ADP-ribose diphosphatase OS
26.3153	26.0629	26.4144	26.3199	26.4217	26.2912						9	9	9	54.6	54.6	54.6	23.406	0	36.336	522970000	37	26.3153	26.3199	-0.00453758	0.28915	0.810015	-0.0800298	-0.377753	Q59X89	Q59X89	1684	Rab family GTPase OS
28.867	28.8794	28.874	28.7883	28.8884	28.8788						37	37	37	50.1	50.1	50.1	100.41	0	149.37	3076300000	169	28.874	28.8788	-0.00477028	0.270367	0.928968	0.0216611	0.163998	Q5AI14	Q5AI14	2273	Trehalose-phosphatase OS
30.1056	30.1247	29.8733	30.082	30.1109	30.1282						9	9	9	30.3	30.3	30.3	38.75	0	71.274	7088500000	85	30.1056	30.1109	-0.00523567	0.370062	0.798471	-0.0724424	-0.398195	A0A1D8PM53	A0A1D8PM53	685	Reticulon-like protein OS
26.5925	26.597	26.4954	26.5978	26.6523	26.457						13	13	13	46.7	46.7	46.7	47.729	0	59.307	625130000	63	26.5925	26.5978	-0.00526619	0.0372872	0.987683	-0.00736364	-0.044105	A0A1D8PMQ4	A0A1D8PMQ4	734	Proteasome regulatory particle base subunit OS
29.8754	29.8491	29.7327	29.8546	29.8422	29.857						14	14	14	53.3	53.3	53.3	41.294	0	106.39	6030300000	90	29.8491	29.8546	-0.00543404	0.295534	0.903023	-0.0321503	-0.223112	Q5A5V6	Q5A5V6	1903	Pyruvate dehydrogenase E1 component subunit beta OS
25.2579	25.3524	25.4169	25.3435	25.358	25.5022						8	8	8	32.8	32.8	32.8	38.139	0	94.018	274450000	34	25.3524	25.358	-0.00561333	0.357663	0.826956	-0.0588468	-0.349193	A0A1D8PDA6	A0A1D8PDA6	86	Cyclin-dependent serine/threonine-protein kinase OS
23.6001	23.7924	23.6767	23.6422	23.6824	23.8613						10	10	10	11.1	11.1	11.1	118.67	0	18.36	85222000	23	23.6767	23.6824	-0.00569153	0.167491	0.907258	-0.0388546	-0.207214	A0A1D8PE13;Q5A310	A0A1D8PE13	132	Chromatin-remodeling ATPase OS
27.4221	27.4529	27.5001	27.6549	27.4566	27.4588						18	18	18	32	32	32	99.934	0	137.77	1185800000	114	27.4529	27.4588	-0.00595665	0.395517	0.807132	-0.0651023	-0.383972	O74189	O74189	1305	Dolichyl-phosphate-mannose--protein mannosyltransferase 1 OS
28.6801	28.7554	28.9851	28.7619	28.76	28.9197						29	29	29	50.3	50.3	50.3	65.29	0	257.76	2994000000	164	28.7554	28.7619	-0.00654221	0.0221257	0.99486	-0.00701968	-0.0340931	Q59UF7	Q59UF7	1613	Aspartate--tRNA ligase OS
30.0642	30.2499	30.7266	29.8466	30.2565	30.3988						9	9	9	60	60	60	17.762	0	95.004	8352400000	82	30.2499	30.2565	-0.00665092	0.280696	0.717877	0.179591	0.502327	Q5AJF7	Q5AJF7	2311	Ribosomal 60S subunit protein L12A OS
28.1843	28.2159	28.3398	28.1802	28.2228	28.2919						10	10	10	60.5	60.5	60.5	32.472	0	60.012	2015600000	64	28.2159	28.2228	-0.00687981	0.0932805	0.968885	0.0150401	0.0954663	Q59P03	Q59P03	1472	NADH-cytochrome b5 reductase 1 OS
27.3794	27.4631	27.6843	27.4366	27.5273	27.47						17	17	16	61.1	61.1	59.2	40.291	0	62.386	1203900000	81	27.4631	27.47	-0.00692368	0.119087	0.931694	0.0309639	0.159004	P79023	P79023	1368	Phospho-2-dehydro-3-deoxyheptonate aldolase, tyrosine-inhibited OS
26.5674	26.5862	26.5652	26.5744	26.5277	26.5831						8	8	8	38.8	38.8	38.8	33.668	0	39.437	627870000	42	26.5674	26.5744	-0.00697517	0.240463	0.96824	0.0112514	0.0949926	Q59X88	Q59X88	1683	NMT1 domain-containing protein OS
25.7442	25.5457	25.8358	25.4798	25.8604	25.7512						6	6	6	56.3	56.3	56.3	13.601	0	20.758	345090000	25	25.7442	25.7512	-0.00704193	0.0270457	0.98767	0.0114358	0.0472816	Q5ANL6	Q5ANL6	2440	13 kDa ribonucleoprotein-associated protein OS
23.8022	23.9044	23.7504	23.8093	23.512	23.9927						7	7	7	22.9	22.9	22.9	39.273	0	12.504	93233000	16	23.8022	23.8093	-0.00708389	0.118043	0.91816	0.0477244	0.193069	A0A1D8PDC7	A0A1D8PDC7	90	Uncharacterized protein OS
24.1013	24.0536	24.0956	24.103	23.7682	24.357						7	7	7	15.8	15.8	15.8	89.962	0	26.179	114940000	20	24.0956	24.103	-0.00746536	0.0143152	0.995857	0.00740242	0.0272995	A0A1D8PSS1	A0A1D8PSS1	1131	Chromatin modification protein OS
27.867	27.9191	28.0059	27.777	28.0531	27.9267						16	16	16	61.4	61.4	61.4	32.604	0	100.3	1620400000	77	27.9191	27.9267	-0.00759697	0.0447108	0.981298	0.0117149	0.0618224	P46586	P46586	1357	ATP phosphoribosyltransferase OS
30.1394	30.1343	30.0225	30.142	30.1661	30.1284						36	36	36	81.8	81.8	81.8	67.607	0	323.31	7373400000	245	30.1343	30.142	-0.00769234	0.516823	0.83908	-0.0467815	-0.334814	Q5AJB1	Q5AJB1	2302	V-type proton ATPase catalytic subunit A OS
25.4375	25.5241	25.0873	25.677	25.4457	25.0178						9	9	9	11.7	11.7	11.7	109.3	0	15.409	286040000	13	25.4375	25.4457	-0.00816917	0.044376	0.968761	-0.0305138	-0.0911448	A0A1D8PH73	A0A1D8PH73	363	Uncharacterized protein OS
27.0139	27.0752	27.2114	27.0835	27.1469	27.082						19	19	18	55.9	55.9	54.1	44.962	0	77.002	909720000	82	27.0752	27.0835	-0.00834274	0.0212613	0.997283	-0.0039622	-0.024436	A0A1D8PI93	A0A1D8PI93	443	Proteasome regulatory particle base subunit OS
29.6627	29.6618	30.2297	29.5519	29.6714	29.7486						11	11	11	62.9	62.9	62.9	14.026	0	131.67	5841100000	90	29.6627	29.6714	-0.00874901	0.41826	0.61256	0.19408	0.65205	A0A1D8PDT3	A0A1D8PDT3	117	Ribosomal 40S subunit protein S14B OS
NaN	23.5647	23.0603	23.3218	NaN	NaN						5	5	5	11.2	11.2	11.2	89.188	0	4.2497	43090000	8	23.3125	23.3218	-0.0093441	0	0.966811	-0.0093441	0	Q5A6Q0	Q5A6Q0	1924	Uncharacterized protein OS
27.8744	27.9276	27.9127	27.9221	27.8908	27.9285						19	19	19	59.8	59.8	59.8	57.688	0	76.059	1582200000	99	27.9127	27.9221	-0.00938988	0.171225	0.972767	-0.0089105	-0.074453	A0A1D8PNG9	A0A1D8PNG9	789	Threonine synthase OS
26.8502	26.9149	26.9864	27.0517	26.8411	26.9248						12	12	12	57.2	57.2	57.2	31.41	0	102.97	809420000	53	26.9149	26.9248	-0.00988579	0.109386	0.954355	-0.0220095	-0.127401	A0A1D8PRH6	A0A1D8PRH6	1033	Proteasome endopeptidase complex OS
29.6646	29.6777	29.7734	29.6735	29.7849	29.6877						44	44	44	55.6	55.6	55.6	104.38	0	323.31	5536800000	265	29.6777	29.6877	-0.00994492	0.0722782	0.975594	-0.0101064	-0.0678254	Q59KZ1	Q59KZ1	1409	Aminopeptidase 2 OS
23.6296	23.7225	24.1416	23.9124	23.6724	23.7326						8	8	8	11.9	11.9	11.9	85.412	0	14.561	92895000	18	23.7225	23.7326	-0.0100746	0.124109	0.907399	0.0587769	0.215128	A0A1D8PR90	A0A1D8PR90	1003	Uncharacterized protein OS
24.2386	23.9858	NaN	NaN	24.1227	NaN						6	6	6	12.3	12.3	12.3	81.951	0	8.4557	74391000	7	24.1122	24.1227	-0.0104733	0	0.953306	-0.0104733	0	P87163	P87163	1386	Translation initiation factor eIF-2B subunit epsilon OS
27.7904	27.423	27.0613	27.3344	27.6358	27.4344						16	16	16	55.1	55.1	55.1	36.166	0	216.37	1158300000	88	27.423	27.4344	-0.0113392	0.0660654	0.950504	-0.0432943	-0.131837	Q5A473	Q5A473	1861	Gvp36p OS
28.0003	27.6218	26.8054	28.1643	27.6331	27.5045						8	8	8	60.6	60.6	60.6	18.529	0	52.725	1348400000	48	27.6218	27.6331	-0.0113411	0.29004	0.652939	-0.291475	-0.575676	A0A1D8PT83	A0A1D8PT83	1158	Uncharacterized protein OS
26.1222	26.1623	26.4611	26.1742	26.1696	26.3237						12	12	12	54	54	54	32.463	0	57.013	499990000	42	26.1623	26.1742	-0.0118427	0.0775673	0.959119	0.0260563	0.119368	A0A1D8PE45	A0A1D8PE45	138	Nicotinate-nucleotide pyrophosphorylase [carboxylating] OS
21.8776	NaN	21.9378	21.9198	NaN	NaN						3	3	3	2.6	2.6	2.6	134.72	0	3.9289	28554000	5	21.9077	21.9198	-0.0121441	0	0.998136	-0.0121431	0	A0A1D8PT36	A0A1D8PT36	1152	Mhp1p OS
28.8771	28.8832	28.6641	28.9613	28.8893	28.8578						36	36	36	45.5	45.5	45.5	135.92	0	306.33	3052000000	208	28.8771	28.8893	-0.0121803	0.532888	0.690423	-0.0946477	-0.530917	A0A1D8PEY6	A0A1D8PEY6	195	Tricalbin OS
31.778	31.7873	32.1184	31.4093	31.7999	31.8494						35	35	35	74.2	74.2	74.2	53.416	0	323.31	24307000000	350	31.7873	31.7999	-0.012558	0.511224	0.561015	0.208373	0.747911	P83776	P83776	1375	Hexokinase-2 OS
28.6515	28.6124	28.9677	28.6393	28.8111	28.6644						28	28	28	56.4	56.4	56.4	64.649	0	105.38	2825600000	154	28.6515	28.6644	-0.0129776	0.113279	0.926573	0.0389163	0.173263	A0A1D8PIB2	A0A1D8PIB2	448	Asparagine synthase (Glutamine-hydrolyzing) 2 OS
26.2495	26.5842	26.1966	26.5749	26.2628	26.0747						4	4	4	36	36	36	16.656	0	162.76	538490000	34	26.2495	26.2628	-0.0133572	0.0725291	0.947673	0.039259	0.135492	Q59LZ9	Q59LZ9	1430	Tom22p OS
26.5628	26.5396	26.8617	26.7502	26.5763	26.5384						10	10	10	38	38	38	44.436	0	133.57	658710000	64	26.5628	26.5763	-0.0134563	0.0966082	0.938455	0.0330709	0.148627	A0A1D8PC56	A0A1D8PC56	1	Uncharacterized protein OS
24.9526	25.1283	25.443	25.1425	25.2242	25.1244						8	8	8	31.1	31.1	31.1	52.065	0	36.571	243860000	31	25.1283	25.1425	-0.0142879	0.0248991	0.988199	0.0109107	0.0442281	A0A1D8PQ89	A0A1D8PQ89	921	Mitochondrial 37S ribosomal protein MRP4 OS
27.9727	28.142	28.3858	28.0502	28.2246	28.1563						21	21	21	59.2	59.2	59.2	58.812	0	117.03	1917800000	120	28.142	28.1563	-0.0142956	0.0617056	0.967355	0.0231444	0.100541	Q5APF2	Q5APF2	2462	GMP synthase [glutamine-hydrolyzing] OS
28.2292	28.4991	28.398	28.1814	28.4125	28.5691						5	5	5	19.5	19.5	19.5	18.615	0	56.384	2260500000	34	28.398	28.4125	-0.0144463	0.0299512	0.984431	-0.0122286	-0.051511	A0A1D8PFM0	A0A1D8PFM0	243	DUF4149 domain-containing protein OS
27.9779	28.2067	28.9707	28.1195	28.2217	28.314						17	17	17	43.3	43.3	43.3	40.586	0	103.35	2192200000	97	28.2067	28.2217	-0.0150108	0.211747	0.789314	0.166722	0.411275	A0A1D8PU61	A0A1D8PU61	1241	S-(hydroxymethyl)glutathione dehydrogenase OS
25.7369	25.6794	25.6158	25.6945	25.6851	25.7643						6	6	6	52.6	52.6	52.6	19.545	0	23.541	342940000	29	25.6794	25.6945	-0.0150356	0.36152	0.879	-0.0372588	-0.260573	Q59K86	Q59K86	1397	3-hydroxyanthranilate 3,4-dioxygenase OS
29.1024	29.0355	28.8739	29.1058	29.0087	29.051						31	31	31	44.5	44.5	44.5	107.04	0	246.69	3449900000	192	29.0355	29.051	-0.0154915	0.280726	0.862224	-0.0512104	-0.295289	A0A1D8PE41	A0A1D8PE41	137	Ist2p OS
26.71	26.7065	26.6757	26.6812	26.7915	26.7221						7	7	7	44.1	44.1	44.1	27.287	0	70.425	690360000	58	26.7065	26.7221	-0.0155926	0.430327	0.883466	-0.0341994	-0.25524	A0A1D8PLK1	A0A1D8PLK1	654	Proteasome core particle subunit beta 6 OS
26.9967	26.9397	26.8693	27.1181	26.9554	26.9307						25	25	25	22.8	22.8	22.8	180.69	0	183.05	833830000	89	26.9397	26.9554	-0.0157166	0.404253	0.800636	-0.066185	-0.390712	Q5A762	Q5A762	1938	Multiple drug resistance-associated protein-like transporter 1 OS
30.1738	30.3419	30.8245	30.313	30.3577	30.3848						13	13	13	58.7	58.7	58.7	22.753	0	220.79	9106900000	135	30.3419	30.3577	-0.0158157	0.184504	0.843972	0.0948741	0.320372	Q59T44	Q59T44	1579	40S ribosomal protein S8 OS
27.2876	27.3801	27.4413	27.3787	27.3965	27.5007						9	9	9	62.4	62.4	62.4	23.077	0	101.38	1115400000	54	27.3801	27.3965	-0.0163441	0.401575	0.826773	-0.0556431	-0.350672	P0CY31	P0CY31	1330	Ras-related protein SEC4 OS
23.4721	23.5873	23.626	23.528	NaN	23.6798						3	3	3	18.7	18.7	18.7	22.567	0	5.013	77393000	11	23.5873	23.6039	-0.0166569	0.19133	0.900786	-0.0421349	-0.231228	Q5A1Z1	Q5A1Z1	1788	Mitochondrial 37S ribosomal protein MRP21 OS
27.7898	27.8	27.7275	27.8251	27.71	27.8065						11	11	11	64.2	64.2	64.2	29.141	0	87.066	1425500000	69	27.7898	27.8065	-0.0166893	0.0669503	0.98269	-0.00811323	-0.0570275	Q5AML3	Q5AML3	2398	Oxidoreductase OS
24.7307	24.8108	24.807	24.9861	24.8237	24.5788						8	8	8	27	27	27	42.855	0	45.873	184410000	33	24.807	24.8237	-0.0167122	0.0374492	0.981743	-0.013387	-0.0605145	Q59RH5	Q59RH5	1536	Histone acetyltransferase type B subunit 2 OS
28.3798	28.5423	28.729	28.4204	28.5599	28.6258						26	26	26	39.6	39.6	39.6	82.587	0	137.9	2532700000	144	28.5423	28.5599	-0.0176048	0.0435323	0.97609	0.0150146	0.0689791	A0A1D8PQL8	A0A1D8PQL8	954	Glutamate--tRNA ligase OS
27.7409	27.8515	27.5828	27.6511	27.7586	27.7864						11	11	11	57.6	57.6	57.6	33.653	0	107.45	1412500000	62	27.7409	27.7586	-0.017643	0.0264062	0.994237	-0.00694784	-0.0369135	A0A1D8PQ54	A0A1D8PQ54	913	Uncharacterized protein OS
25.504	25.4425	25.2084	25.8133	25.4602	25.4236						9	9	9	32.2	32.2	32.2	48.017	0	39.016	291710000	39	25.4425	25.4602	-0.0176716	0.516872	0.580205	-0.180726	-0.713068	A0A1D8PDI5	A0A1D8PDI5	101	Ubiquitin-binding protein OS
30.2414	30.0312	29.4335	30.1035	30.049	29.984						12	12	12	45.8	45.8	45.8	45.447	0	125.77	6711500000	89	30.0312	30.049	-0.0177727	0.230037	0.79073	-0.143473	-0.41652	Q59U59	Q59U59	1608	Proteinase A OS
23.5754	23.4773	23.892	23.6764	23.5938	23.5698						8	8	8	27.3	27.3	27.3	48.339	0	13.324	81748000	19	23.5754	23.5938	-0.0183506	0.0967488	0.935872	0.0349305	0.152385	A0A1D8PRI0	A0A1D8PRI0	1034	Nicotinate phosphoribosyltransferase OS
30.2123	30.2657	30.166	30.1804	30.286	30.2309						21	21	21	67.3	67.3	67.3	39.173	0	195.32	8023400000	175	30.2123	30.2309	-0.0185509	0.158763	0.955695	-0.0177587	-0.125108	A0A1D8PEM5	A0A1D8PEM5	178	Isocitrate dehydrogenase [NAD] subunit, mitochondrial OS
27.2339	27.268	27.4878	27.2698	27.2869	27.4429						21	21	21	52.8	52.8	52.8	60.421	0	163.27	1070400000	87	27.268	27.2869	-0.0188904	0.0113402	0.995616	-0.00332578	-0.0169032	Q59YH4	Q59YH4	1716	T-complex protein 1 subunit eta OS
27.2311	27.2004	27.27	27.2783	27.2335	27.25						26	26	26	40.2	40.2	40.2	120.56	0	142.36	1003600000	118	27.2311	27.25	-0.0189247	0.347668	0.929894	-0.0201295	-0.162315	A0A1D8PEA9	A0A1D8PEA9	153	TOG domain-containing protein OS
27.4451	27.5416	27.4917	27.4534	27.5107	27.5514						22	22	22	52.6	52.6	52.6	59.835	0	116.45	1200300000	98	27.4917	27.5107	-0.0189857	0.112946	0.970402	-0.0123984	-0.0886832	Q59Z12	Q59Z12	1720	Chaperonin-containing T-complex subunit OS
NaN	23.5387	23.1901	NaN	23.4831	23.2838						5	5	5	10.8	10.8	10.8	69.314	0	8.0332	57137000	10	23.3644	23.3834	-0.0190258	0.0300476	0.981865	-0.0190258	-0.0632504	Q5ACK7	Q5ACK7	2092	ATP-dependent RNA helicase DRS1 OS
27.322	27.1103	27.0083	27.1922	27.1084	27.1294						17	17	17	53.2	53.2	53.2	53.775	0	135.91	941230000	103	27.1103	27.1294	-0.0190926	0.0122194	0.994995	0.00354322	0.0181002	Q59XV1	Q59XV1	1693	Calmodulin-dependent protein kinase OS
23.3938	23.5082	23.2754	23.9264	23.3673	23.413						4	4	4	11.4	11.4	11.4	49.746	0	8.907	73269000	16	23.3938	23.413	-0.0192451	0.388505	0.636304	-0.176461	-0.605512	Q5API4	Q5API4	2465	MFS domain-containing protein OS
28.8407	28.8714	28.7252	28.8354	28.8609	28.9376						11	11	11	62.5	62.5	62.5	34.682	0	183.85	3035200000	86	28.8407	28.8609	-0.0201149	0.533758	0.784258	-0.065471	-0.424951	Q5AG89	Q5AG89	2210	Thioredoxin reductase OS
24.4575	24.2405	24.7812	24.4777	24.5059	24.4548						7	7	7	37.8	37.8	37.8	26.271	0	13.894	149240000	18	24.4575	24.4777	-0.0201492	0.0289907	0.984224	0.0136051	0.0527795	A0A1D8PRP9	A0A1D8PRP9	1059	Mitochondrial 54S ribosomal protein YmL16 OS
NaN	23.0024	23.2711	NaN	23.1598	23.1547						6	6	6	9	9	9	97.477	0	8.1377	50891000	10	23.1368	23.1572	-0.0204315	0.0491031	0.975295	-0.0204325	-0.0871801	A0A1D8PJB5	A0A1D8PJB5	512	Beta-glucosidase OS
25.9302	26.0706	26.2838	25.8451	26.1729	26.0912						15	15	15	31	31	31	58.95	0	64.471	448160000	48	26.0706	26.0912	-0.0205688	0.153491	0.896707	0.0584838	0.241302	A0A1D8PS03	A0A1D8PS03	1078	Anthranilate synthase OS
24.707	24.6652	24.8797	24.8223	24.7278	24.6587						7	7	7	24.3	24.3	24.3	50.348	0	38.726	178080000	30	24.707	24.7278	-0.0207615	0.0616917	0.974659	0.0143865	0.0795058	Q5AD78	Q5AD78	2123	Mannan endo-1,6-alpha-mannosidase DCW1 OS
24.0752	24.3682	24.5846	24.3891	24.1389	24.7283						7	7	7	39.1	39.1	39.1	24.641	0	16.596	137720000	19	24.3682	24.3891	-0.0209007	0.123258	0.896045	-0.0761197	-0.233689	Q59M32	Q59M32	1433	Mitochondrial 54S ribosomal protein YmL15 OS
27.328	27.3907	27.4921	27.3115	27.4481	27.4122						12	11	11	41.5	39.6	39.6	40.625	0	72.178	1122500000	47	27.3907	27.4122	-0.0215645	0.0725159	0.974651	0.0130151	0.079888	A0A1D8PGI8	A0A1D8PGI8	307	Phospho-2-dehydro-3-deoxyheptonate aldolase OS
25.4747	25.272	25.0907	25.3829	25.2939	25.1741						9	9	9	24	24	24	51.637	0	63.489	255080000	39	25.272	25.2939	-0.0218754	0.011736	0.996438	-0.00449244	-0.019848	Q5A0W0	Q5A0W0	1769	Imp2p OS
25.4139	25.3215	25.3999	25.4831	25.3255	25.4219						7	7	7	22.2	22.2	22.2	46.527	0	15.376	278670000	20	25.3999	25.4219	-0.0220547	0.229765	0.908321	-0.0317313	-0.205886	Q59S81	Q59S81	1554	Serine/threonine/tyrosine protein kinase OS
28.2582	28.2086	28.5345	28.2806	28.2766	28.354						20	20	20	50.4	50.4	50.4	58.576	0	243.51	2119900000	131	28.2582	28.2806	-0.0224285	0.103388	0.939807	0.0300147	0.14679	Q5AGF6	Q5AGF6	2218	Translation initiation factor eIF2 subunit gamma OS
26.5167	26.5809	26.5523	26.5803	26.5416	26.5748						10	10	10	53	53	53	36.726	0	54.919	624020000	46	26.5523	26.5748	-0.0224438	0.283581	0.954462	-0.0155977	-0.127672	A0A1D8PNA8	A0A1D8PNA8	772	Proteasome regulatory particle lid subunit OS
30.4062	30.4772	30.4105	30.552	30.4336	30.3192						19	19	19	77.5	77.5	77.5	32.52	0	250.05	9231700000	160	30.4105	30.4336	-0.0230656	0.0168136	0.995946	-0.00359853	-0.02104	Q5AP79	Q5AP79	2450	Mir1p OS
20.3644	20.0855	20.8046	20.5658	20.3875	20.2739						2	2	2	9.7	9.7	9.7	33.482	0	16.643	8917700	7	20.3644	20.3875	-0.0231113	0.0133199	0.99592	0.0091006	0.0279248	A0A1D8PS34	A0A1D8PS34	1085	DNA-directed RNA polymerase I subunit OS
23.1304	23.4178	23.801	NaN	23.4409	NaN						4	4	4	9.7	9.7	9.7	80.39	0	7.3097	71953000	9	23.4178	23.4409	-0.0231152	0	0.970369	0.00886218	0	Q5A868	Q5A868	1967	Phosphopantothenoylcysteine decarboxylase complex subunit OS
24.8525	25.0722	25.2938	25.2597	24.9094	25.0956						9	9	9	24.8	24.8	24.8	58.405	0	36.435	228490000	26	25.0722	25.0956	-0.023447	0.0319886	0.982415	-0.0154298	-0.0587433	Q5A8H8	Q5A8H8	1979	Pbp2p OS
27.0009	27.1041	27.1897	27.1578	27.128	27.0488						17	17	16	37.8	37.8	36.6	63.426	0	127.01	916590000	102	27.1041	27.128	-0.0239029	0.0735269	0.975164	-0.0133139	-0.0814139	A0A1D8PIF8	A0A1D8PIF8	455	Leu42p OS
24.1203	23.6853	23.4561	23.9554	23.7098	23.6693						7	7	7	34.3	34.3	34.3	37.295	0	24.882	87290000	22	23.6853	23.7098	-0.024498	0.0384244	0.97294	-0.0242602	-0.0771851	Q5A330	Q5A330	1822	Pex19p OS
25.6945	26.0131	25.9147	26.0174	25.9397	25.7184						20	20	20	20.1	20.1	20.1	162.07	0	51.715	403400000	51	25.9147	25.9397	-0.0250072	0.0466585	0.971976	-0.0177186	-0.0770531	Q3MNT0	Q3MNT0	1394	Transcription elongation factor SPT6 OS
NaN	NaN	22.1852	22.2579	NaN	22.1626						2	2	2	4.4	4.4	4.4	62.947	0	3.7559	22430000	6	22.1852	22.2103	-0.0250587	0	0.993327	-0.0250587	0	A0A1D8PDZ2	A0A1D8PDZ2	129	Uncharacterized protein OS
24.1053	24.0084	24.0482	24.0737	24.1081	23.8418						7	7	7	39.9	39.9	39.9	30.977	0	18.581	109730000	14	24.0482	24.0737	-0.0254726	0.201291	0.891754	0.0460714	0.244777	Q59TS4	Q59TS4	1601	Chorismate mutase OS
29.9698	29.8921	29.7415	29.9178	29.9242	29.902						14	14	14	81.6	81.6	81.6	17.132	0	310.21	6604500000	125	29.8921	29.9178	-0.0257015	0.280012	0.865653	-0.0468737	-0.280086	O94083	O94083	1315	Eukaryotic translation initiation factor 5A OS
28.2241	28.2665	28.5306	28.2924	28.2873	28.3775						25	25	25	55.4	55.4	55.4	62.247	0	230.83	2141400000	134	28.2665	28.2924	-0.0259476	0.0746919	0.963769	0.0213184	0.10646	Q59R18	Q59R18	1522	Asparagine--tRNA ligase OS
NaN	22.1458	21.5038	21.8368	21.8649	NaN						2	2	2	3.2	3.2	3.2	79.484	0	5.4296	21229000	6	21.8248	21.8509	-0.0260391	0.0255846	0.981756	-0.0260391	-0.0618041	A0A1D8PDK0	A0A1D8PDK0	103	Uncharacterized protein OS
29.1461	29.1383	29.1629	29.1243	29.1726	29.2452						32	32	32	57.1	57.1	57.1	79.253	0	258.04	3822100000	187	29.1461	29.1726	-0.0265636	0.368091	0.896357	-0.0315825	-0.232427	P53704	P53704	1365	Glutamine--fructose-6-phosphate aminotransferase [isomerizing] OS
29.8461	29.8682	30.2501	29.8604	29.9595	29.8949						11	11	11	43.4	43.4	43.4	21.72	0	55.38	6527300000	71	29.8682	29.8949	-0.026619	0.24487	0.823197	0.0832354	0.355221	A0A1D8PGY8	A0A1D8PGY8	342	Ribosomal 40S subunit protein S9B OS
22.6991	22.4751	22.7662	22.7609	NaN	22.6907						4	4	4	4.2	4.2	4.2	137.11	0	11.377	38719000	8	22.6991	22.7258	-0.0266895	0.262384	0.82344	-0.0790129	-0.364813	A0A1D8PL84	A0A1D8PL84	629	PINc domain-containing protein OS
25.587	25.4521	25.9896	25.3368	25.6137	25.9083						2	2	2	3.1	3.1	3.1	87.096	0.010024	1.722	340020000	8	25.587	25.6137	-0.0267162	0.0871366	0.927656	0.0566533	0.171241	A0A1D8PKH6	A0A1D8PKH6	586	Uncharacterized protein OS
29.8815	29.8239	29.8918	29.7975	29.9084	29.9376						17	17	17	58.1	58.1	58.1	50.062	0	173.88	6458400000	156	29.8815	29.9084	-0.0269642	0.118072	0.964955	-0.0154444	-0.104621	Q5AGX8	Q5AGX8	2226	Acetyltransferase component of pyruvate dehydrogenase complex OS
25.8316	25.5799	25.2638	25.6078	25.5582	25.8236						7	7	7	58.4	58.4	58.4	19.991	0	30.326	341240000	32	25.5799	25.6078	-0.0279198	0.223065	0.812135	-0.104767	-0.36973	A0A1D8PR39	A0A1D8PR39	992	Peroxiredoxin OS
23.2971	23.3112	23.1906	23.3235	23.4901	23.3251						4	4	4	6.8	6.8	6.8	83.844	0	10.737	66499000	12	23.2971	23.3251	-0.0280018	0.777952	0.600379	-0.113251	-0.677727	A0A1D8PMU9	A0A1D8PMU9	745	Inositol hexakisphosphate and diphosphoinositol-pentakisphosphate kinase OS
26.3129	26.2404	26.4559	26.3409	26.2409	26.4323						18	18	18	40.9	40.9	40.9	71.091	0	74.734	539660000	77	26.3129	26.3409	-0.0280056	0.00638557	0.999063	-0.00163523	-0.0088862	A0A1D8PCQ3	A0A1D8PCQ3	40	Eukaryotic translation initiation factor 2A OS
22.7364	22.7524	NaN	23.0245	NaN	22.5204						2	2	2	2	2	2	104.15	0	5.592	36688000	8	22.7444	22.7724	-0.0280418	0.0354493	0.972611	-0.0280428	-0.0796213	A0A1D8PUA3	A0A1D8PUA3	1253	Uncharacterized protein OS
25.1736	25.506	25.2593	25.2875	25.4235	25.1598						10	10	10	12.5	12.5	12.5	152.37	0	81.169	261500000	51	25.2593	25.2875	-0.0281734	0.0628836	0.967812	0.0226879	0.100667	Q5AHB1	Q5AHB1	2251	Actin cytoskeleton-regulatory complex protein PAN1 OS
32.8853	32.8196	32.6438	32.8042	32.9131	32.8478						16	16	16	78.1	78.1	78.1	21.86	0	207.36	48416000000	237	32.8196	32.8478	-0.0281944	0.385642	0.794857	-0.0721436	-0.403581	Q9Y7F0;P0CU34	Q9Y7F0;P0CU34	1324	Peroxiredoxin TSA1-A OS;Peroxiredoxin TSA1-B OS
29.1897	29.1471	29.6518	28.8845	29.2181	29.2367						7	7	7	50.9	50.9	50.9	12.967	0	21.646	4088400000	57	29.1897	29.2181	-0.0284386	0.473854	0.575695	0.216432	0.72619	A0A1D8PHF5	A0A1D8PHF5	383	Ribosomal 60S subunit protein L31B OS
25.7056	25.7611	25.5436	25.947	25.7345	25.6049						9	9	9	23.2	23.2	23.2	49.187	0	31.166	348940000	33	25.7056	25.7345	-0.0288944	0.315841	0.788204	-0.0919832	-0.419704	A0A1D8PQM1	A0A1D8PQM1	956	Single-stranded telomeric DNA-binding/mRNA-binding protein OS
28.8709	28.958	28.9193	29.0539	28.9145	28.9482						12	12	12	63.7	63.7	63.7	22.658	0	121.48	3252600000	92	28.9193	28.9482	-0.028923	0.500835	0.809531	-0.0561295	-0.376783	Q5A3V6	Q5A3V6	1855	3,4-dihydroxy-2-butanone 4-phosphate synthase OS
NaN	22.5634	22.8674	NaN	22.9526	22.5362						2	2	2	22.2	22.2	22.2	19.842	0	6.9833	36729000	10	22.7154	22.7444	-0.0289536	0.0358215	0.97296	-0.0289536	-0.0809255	Q59WD3	Q59WD3	1655	Glutathione peroxidase-like peroxiredoxin GPX3 OS
23.9882	23.7385	24.0206	24.0172	23.8727	24.304						7	7	7	30.8	30.8	30.8	41.095	0	122.48	103910000	18	23.9882	24.0172	-0.0290966	0.407888	0.648533	-0.148912	-0.584096	A0A1D8PRB4	A0A1D8PRB4	1013	Uncharacterized protein OS
22.9964	23.2545	23.4929	NaN	23.4512	23.1161						4	4	4	10.3	10.3	10.3	87.071	0	9.7721	57697000	8	23.2545	23.2837	-0.0291615	0.0540487	0.964493	-0.0357472	-0.110572	Q5ADU9	Q5ADU9	2151	Protein serine/threonine phosphatase OS
23.4827	23.5391	23.7017	23.5683	23.5265	23.6725						3	3	3	6.4	6.4	6.4	84.499	0	13.507	80681000	14	23.5391	23.5683	-0.0291748	0.0645277	0.975375	-0.0145912	-0.0816531	Q5AP53	Q5AP53	2445	Serine/threonine-protein kinase CBK1 OS
28.8123	28.8775	29.1674	28.7948	28.9067	28.9796						38	38	38	50.8	50.8	50.8	125.41	0	308.52	3260700000	188	28.8775	28.9067	-0.0292187	0.184119	0.878368	0.0587298	0.26498	A0A1D8PS12	A0A1D8PS12	1080	Leucine--tRNA ligase OS
27.5007	27.472	27.6951	27.4154	27.5301	27.7411						20	20	20	43.5	43.5	43.5	55.588	0	122.44	1257100000	78	27.5007	27.5301	-0.0294037	0.0175306	0.996304	-0.0062472	-0.0286092	Q5AJX0	Q5AJX0	2315	Histidine--tRNA ligase OS
28.9387	28.9072	29.0616	28.8413	28.9682	28.9752						24	24	24	61.5	61.5	61.5	58.529	0	177.5	3270000000	128	28.9387	28.9682	-0.0295563	0.253225	0.888474	0.0409069	0.249251	Q5A678	Q5A678	1910	Ssz1p OS
27.5904	27.4184	26.7776	27.4139	27.5565	27.4481						18	18	18	52.4	52.4	52.4	52.661	0	108.39	1100100000	76	27.4184	27.4481	-0.0296135	0.348183	0.64162	-0.210678	-0.600171	A0A1D8PH55	A0A1D8PH55	357	4-aminobutyrate transaminase OS
29.662	29.8025	30.2202	29.702	29.8324	29.94						12	12	12	49.3	49.3	49.3	24.378	0	101.08	6305000000	103	29.8025	29.8324	-0.0299168	0.143551	0.888881	0.070104	0.249306	Q9UVJ4	Q9UVJ4	2503	60S ribosomal protein L10a OS
27.4671	27.5468	27.6342	27.7358	27.5768	27.5222						17	17	17	50.8	50.8	50.8	48.348	0	54.393	1271000000	85	27.5468	27.5768	-0.0300026	0.317542	0.827652	-0.0622063	-0.345177	Q5AF98	Q5AF98	2185	Zuotin OS
22.0954	21.8703	NaN	22.0195	NaN	22.0063						2	2	2	10.1	10.1	10.1	32.724	0	5.313	22308000	4	21.9829	22.0129	-0.0300617	0.0890119	0.948517	-0.0300608	-0.14132	A0A1D8PSF5	A0A1D8PSF5	1114	Kti12p OS
24.0309	23.9147	24.2137	23.8818	NaN	24.2403						10	10	10	11.8	11.8	11.8	148.45	0	47.383	96771000	31	24.0309	24.061	-0.0300846	0.0147101	0.995503	-0.00791295	-0.0288184	A0A1D8PP04	A0A1D8PP04	825	Bromo domain-containing protein OS
24.0621	24.1642	24.1921	24.1948	24.1413	24.4846						6	6	6	19.8	19.8	19.8	44.078	0	10.371	122560000	18	24.1642	24.1948	-0.0305996	0.517446	0.623596	-0.134089	-0.627342	A0A1D8PD57	A0A1D8PD57	77	Rab geranylgeranyltransferase OS
23.4069	23.0512	22.9088	23.2557	NaN	22.9082						3	3	3	4.8	4.8	4.8	78.711	0	6.2882	56478000	13	23.0512	23.0819	-0.0307579	0.0593187	0.95995	0.0403789	0.122016	Q5AFP8	Q5AFP8	2200	Pheromone-processing carboxypeptidase KEX1 OS
26.3505	26.2742	26.6196	26.3339	26.3819	26.4704						37	37	37	20.7	20.7	20.7	265.91	0	86.516	565270000	90	26.3505	26.3819	-0.0313568	0.059966	0.969214	0.0193996	0.0914567	A0A1D8PIR2	A0A1D8PIR2	472	Gcn1p OS
NaN	22.4448	22.4024	22.1996	22.7105	NaN						4	4	4	15	15	15	39.045	0	19.774	27359000	11	22.4236	22.455	-0.0314751	0.0392929	0.974644	-0.031476	-0.0883335	A0A1D8PQ07	A0A1D8PQ07	900	Hpd1p OS
22.032	NaN	21.9639	22.0518	22.0079	NaN						3	3	3	30.4	30.4	30.4	14.295	0	7.6097	21707000	11	21.9979	22.0299	-0.0319271	0.289802	0.906761	-0.0319281	-0.227246	A0A1D8PTI0	A0A1D8PTI0	1179	mRNA splicing protein OS
26.4554	26.462	26.4949	26.4945	26.4167	26.5102						19	19	19	47.8	47.8	47.8	64.302	0	91.189	590970000	82	26.462	26.4945	-0.0324841	0.0325517	0.996587	-0.00302823	-0.0230476	A0A1D8PFW3	A0A1D8PFW3	263	Uncharacterized protein OS
28.3498	28.0937	27.9925	28.016	28.2732	28.1262						21	21	21	83	83	83	40.8	0	207.35	1876200000	112	28.0937	28.1262	-0.032568	0.0175879	0.99687	0.00687345	0.029909	Q59W33	Q59W33	1644	Glycerol-3-phosphate dehydrogenase [NAD(+)] OS
24.7574	24.8684	24.6767	25.0223	24.7699	24.79						11	11	11	24.4	24.4	24.4	71.456	0	23.015	183220000	39	24.7574	24.79	-0.0325928	0.401812	0.75497	-0.0932039	-0.470172	Q5A5S8	Q5A5S8	1900	Methylenetetrahydrofolate reductase OS
26.7196	26.7669	26.8706	26.7657	26.8785	26.7997						4	3	3	9.9	7.7	7.7	46.721	0	4.8871	976440000	13	26.7669	26.7997	-0.0328503	0.200394	0.924605	-0.0289815	-0.186123	Q5AP71	Q5AP71	2448	Tpk1p OS
26.7096	26.9004	27.0543	26.9334	27.0639	26.8943						16	16	16	43.5	43.5	43.5	44.985	0	109.61	811640000	74	26.9004	26.9334	-0.03302	0.270693	0.823382	-0.0757726	-0.357234	Q5AFB3	Q5AFB3	2190	Tyrosine--tRNA ligase OS
28.4471	28.3543	28.5788	28.3071	28.4802	28.5097						23	23	23	46.2	46.2	46.2	73.713	0	153.17	2308500000	105	28.4471	28.4802	-0.033165	0.110703	0.941191	0.0277551	0.145502	Q5A2A5	Q5A2A5	1799	Glycine--tRNA ligase OS
NaN	24.0709	24.2719	23.8101	24.2623	24.2046						6	6	6	33.1	33.1	33.1	35.06	0	22.516	106380000	22	24.1714	24.2046	-0.0331669	0.144715	0.87996	0.0790615	0.265164	A0A1D8PHM2	A0A1D8PHM2	399	Nudix hydrolase domain-containing protein OS
27.5622	27.6673	27.8224	27.7009	27.7899	27.6849						18	18	18	46.5	46.5	46.5	63.446	0	65.723	1387000000	88	27.6673	27.7009	-0.0336494	0.192033	0.900227	-0.0412502	-0.226247	O93852	O93852	1312	D-arabinono-1,4-lactone oxidase OS
23.7993	23.62	23.4616	NaN	23.6537	NaN						8	8	8	13.9	13.9	13.9	75.47	0	7.9199	59070000	9	23.62	23.6537	-0.0337353	0	0.976019	-0.026748	0	A0A1D8PHC4	A0A1D8PHC4	376	PUM-HD domain-containing protein OS
27.589	27.8379	28.2631	27.6106	27.8717	27.9531						5	5	5	42.3	42.3	42.3	8.8924	0	32.215	1581300000	38	27.8379	27.8717	-0.0338764	0.141391	0.87998	0.0848338	0.263235	A0A1D8PG16	A0A1D8PG16	277	Ribosomal 60S subunit protein L38 OS
29.9644	30.0871	30.5933	30.0389	30.1213	30.2725						14	14	14	65.1	65.1	65.1	27.399	0	135.56	7868800000	92	30.0871	30.1213	-0.0341225	0.126935	0.896895	0.0707397	0.232492	A0A1D8PDL6	A0A1D8PDL6	107	Ribosomal 60S subunit protein L7A OS
26.56	26.687	26.9777	26.7217	26.7003	26.7688						13	13	13	34.2	34.2	34.2	67.545	0	118.57	712210000	65	26.687	26.7217	-0.0346985	0.0304721	0.985409	0.0113366	0.0503255	Q5A744	Q5A744	1934	Protein SDS23 OS
25.1545	25.1305	25.0993	25.1656	25.1538	25.2473						6	6	6	47.1	47.1	47.1	23.368	0	36.931	233170000	31	25.1305	25.1656	-0.0350761	0.843446	0.764778	-0.060791	-0.455501	Q59SJ2	Q59SJ2	1562	Sec63 complex subunit OS
28.6557	28.5699	28.5562	28.6206	28.6058	28.5861						5	5	5	31.5	31.5	31.5	14.103	0	46.404	2724900000	49	28.5699	28.6058	-0.0359344	0.113677	0.973456	-0.0102437	-0.0771975	Q59VP1;P48989	Q59VP1;P48989	1362	Histone H2B.2 OS;Histone H2B.1 OS
29.4187	29.3169	29.9421	29.3606	29.5677	29.4548						12	12	12	42.1	42.1	42.1	40.355	0	36.483	4880600000	29	29.4187	29.4548	-0.0360718	0.184864	0.840897	0.0982246	0.324479	Q5A779	Q5A779	1939	GTP-binding protein OS
23.492	23.2261	23.4671	23.528	NaN	23.48						6	6	6	5.9	5.9	5.9	123.5	0	8.1802	63660000	15	23.4671	23.504	-0.0368938	0.399561	0.717184	-0.108914	-0.5164	A0A1D8PL54	A0A1D8PL54	623	Uncharacterized protein OS
24.5746	24.2804	24.4583	24.4195	24.4955	24.5532						2	2	2	6.9	6.9	6.9	44.225	0	27.043	145320000	17	24.4583	24.4955	-0.0372562	0.213516	0.878535	-0.0516427	-0.266329	A0A1D8PQW4	A0A1D8PQW4	985	DUF3844 domain-containing protein OS
24.9881	24.5803	25.1786	24.9897	25.0254	25.1237						10	8	8	27.1	23.5	23.5	46.833	0	42.515	216360000	25	24.9881	25.0254	-0.0373592	0.292056	0.759509	-0.130589	-0.464797	A0A1D8PL85	A0A1D8PL85	630	Aspartate aminotransferase OS
30.2272	30.335	30.2566	30.2943	30.2836	30.3769						22	22	22	64.2	64.2	64.2	42.383	0	167.4	8289200000	164	30.2566	30.2943	-0.0376301	0.44641	0.84591	-0.0453021	-0.315409	A0A1D8PNK3	A0A1D8PNK3	796	Trifunctional aldehyde reductase/xylose reductase/glucose 1-dehydrogenase (NADP(+)) OS
25.8488	25.9001	26.2471	25.938	25.9119	26.1242						11	11	11	38.2	38.2	38.2	48.082	0	47.357	427660000	49	25.9001	25.938	-0.0378819	0.0170954	0.997225	0.00730387	0.0302013	Q5A3P4	Q5A3P4	1853	Tryptophan--tRNA ligase OS
26.1719	26.2919	26.4367	26.4662	26.201	26.3301						9	9	9	28.2	28.2	28.2	43.523	0	23.123	531840000	36	26.2919	26.3301	-0.0381756	0.107522	0.93505	-0.0322399	-0.154803	Q5AB84	Q5AB84	2053	Uncharacterized protein OS
23.5546	23.1243	23.1784	23.27	23.2168	23.0747						5	5	5	15.5	15.5	15.5	42.163	0	7.1925	67143000	13	23.1784	23.2168	-0.0383759	0.267618	0.798775	0.0986048	0.398665	A0A1D8PDB1	A0A1D8PDB1	88	SHNi-TPR domain-containing protein OS
26.3851	26.2473	26.2092	26.3959	26.2858	26.1672						13	13	13	60.6	60.6	60.6	37.29	0	64.922	515510000	61	26.2473	26.2858	-0.0385475	0.00968669	0.996638	-0.00249863	-0.0135103	Q5ADN2	Q5ADN2	2131	Putative phosphomutase OS
31.125	31.0546	30.664	31.1829	31.0933	31.0317						24	24	24	70.9	70.9	70.9	54.863	0	320.78	13967000000	212	31.0546	31.0933	-0.0387402	0.443325	0.629584	-0.154785	-0.619239	O13289	O13289	1295	Peroxisomal catalase OS
24.2755	23.9746	24.2052	24.1217	24.3529	24.2439						9	9	9	21.5	21.5	21.5	71.992	0	9.9381	129370000	18	24.2052	24.2439	-0.0387859	0.318905	0.790304	-0.0877724	-0.412526	A0A1D8PG88	A0A1D8PG88	291	Uncharacterized protein OS
30.0355	30.2377	30.7013	30.2377	30.277	30.4912						16	16	16	68.6	68.6	68.6	20.338	0	111.37	8744100000	113	30.2377	30.277	-0.0392303	0.0163434	0.994621	-0.0104567	-0.0334895	A0A1D8PLC9	A0A1D8PLC9	642	60S ribosomal protein L20 OS
22.1456	22.596	NaN	22.4057	NaN	22.4155						2	2	2	8.4	8.4	8.4	26.059	0	5.3573	29903000	8	22.3708	22.4106	-0.0398331	0.0575315	0.961237	-0.039835	-0.122467	Q59PT7	Q59PT7	1492	DUF2470 domain-containing protein OS
25.1277	25.16	25.1771	25.2001	25.2352	25.1437						12	12	12	19.6	19.6	19.6	114.41	0	50.168	232780000	37	25.16	25.2001	-0.0401134	0.556659	0.864972	-0.0380726	-0.292151	A0A1D8PGN9	A0A1D8PGN9	318	Importin N-terminal domain-containing protein OS
26.1987	26.2325	26.1203	26.2391	26.235	26.3792						15	15	15	33.3	33.3	33.3	95.281	0	85.033	503210000	52	26.1987	26.2391	-0.0403957	0.803307	0.617905	-0.100575	-0.637022	Q59TM0	Q59TM0	1597	Oxysterol-binding protein related protein OS
27.3862	27.2878	27.4703	27.4268	27.4258	27.5026						15	15	15	47	47	47	60.903	0	225.24	1129000000	88	27.3862	27.4268	-0.0405464	0.528608	0.770842	-0.0702902	-0.443372	A0A1D8PMU8	A0A1D8PMU8	744	Importin subunit alpha OS
25.3527	25.1717	25.2558	25.2971	25.2769	25.3716						7	7	7	40.7	40.7	40.7	24.296	0	20.987	257080000	15	25.2558	25.2971	-0.041317	0.389236	0.828226	-0.05513	-0.345191	A0A1D8PFT9	A0A1D8PFT9	253	Rab family GTPase OS
25.9081	26.1077	26.1491	26.0495	26.1492	26.2738						11	11	11	36.2	36.2	36.2	58.372	0	68.698	461670000	50	26.1077	26.1492	-0.0415726	0.446817	0.702418	-0.102576	-0.516204	A0A1D8PJK5	A0A1D8PJK5	531	D-lactate dehydrogenase OS
30.8769	30.8965	31.0287	30.903	31.015	30.9384						34	34	34	79.7	79.7	79.7	64.939	0	323.31	13180000000	303	30.8965	30.9384	-0.0418987	0.113143	0.96159	-0.0181001	-0.114544	Q5A6R2	Q5A6R2	1928	Bifunctional phosphoribosylaminoimidazolecarboxamide formyltransferase/IMP cyclohydrolase OS
25.144	25.2164	25.0474	25.186	25.1689	25.2762						3	3	3	7.5	7.5	7.5	57.311	0	9.5133	236870000	16	25.144	25.186	-0.0419903	0.557253	0.758711	-0.0744088	-0.467395	A0A1D8PTV5	A0A1D8PTV5	1203	Uncharacterized protein OS
24.0721	24.3035	24.1127	24.1554	24.0951	24.1595						7	7	7	19.1	19.1	19.1	69.607	0	14.511	119340000	14	24.1127	24.1554	-0.0427055	0.129096	0.938195	0.0261364	0.149926	A0A1D8PNB3	A0A1D8PNB3	774	Putative electron-transferring-flavoprotein dehydrogenase OS
25.0681	25.1876	25.0761	24.7169	25.3505	25.1188						11	10	10	11.4	10.7	10.7	133.9	0	23.648	231220000	27	25.0761	25.1188	-0.0427189	0.0914758	0.929539	0.0485325	0.167896	A0A1D8PTY4	A0A1D8PTY4	1215	Elf1p OS
25.908	26.0494	26.2434	26.0922	26.2648	26.0743						20	20	20	29.1	29.1	29.1	89.738	0	52.299	452580000	65	26.0494	26.0922	-0.0427971	0.26817	0.822118	-0.0768509	-0.358066	Q5AL46	Q5AL46	2365	Cysteine--tRNA ligase OS
29.8198	29.9106	30.3633	29.9404	29.9534	30.0237						9	9	9	36.8	36.8	36.8	24.329	0	111.94	6895600000	66	29.9106	29.9534	-0.0428162	0.126527	0.90783	0.0587234	0.217442	Q5A6R1	Q5A6R1	1927	Ribosomal protein L15 OS
28.831	28.7017	28.7878	28.6451	28.9532	28.8308						13	13	13	53.6	53.6	53.6	29.018	0	98.602	2939900000	92	28.7878	28.8308	-0.0429668	0.137486	0.924307	-0.0362053	-0.183522	P31353	P31353	1344	Phosphomannomutase OS
24.9695	25.118	25.2649	25.161	25.1055	25.2839						19	19	19	12.5	12.5	12.5	228.52	0	37.475	237600000	44	25.118	25.161	-0.0430908	0.262653	0.83789	-0.0660286	-0.329694	A0A1D8PQD2	A0A1D8PQD2	933	CCR4-NOT core subunit OS
24.3804	24.5722	24.5336	24.6696	24.5572	24.577						6	6	6	17.6	17.6	17.6	54.241	0	13.252	155270000	20	24.5336	24.577	-0.0434189	0.710551	0.621821	-0.105866	-0.629982	Q59U06	Q59U06	1607	Serine/threonine-protein phosphatase OS
29.0805	29.1183	29.3752	29.1471	29.1624	29.1929						31	31	31	56.2	56.2	56.2	77.338	0	183.97	3860500000	180	29.1183	29.1624	-0.0440559	0.0909626	0.957154	0.0238864	0.123421	Q59R20	Q59R20	1523	Proline--tRNA ligase OS
27.5595	28.0104	28.1993	27.9269	28.0544	28.0559						3	3	3	30.3	30.3	30.3	13.571	0	24.12	1698100000	29	28.0104	28.0544	-0.0440903	0.174029	0.854851	-0.089372	-0.303405	Q5ALV6	Q5ALV6	2383	40S ribosomal protein S26 OS
30.0602	30.0648	29.7835	30.2412	30.1051	30.0719						21	21	21	69.8	69.8	69.8	47.987	0	249.05	7031500000	166	30.0602	30.1051	-0.0449142	0.730995	0.503278	-0.169862	-0.822783	Q59US5	Q59US5	1619	Bifunctional cysteine synthase/O-acetylhomoserine aminocarboxypropyltransferase OS
27.6784	27.8104	28.3327	27.3347	27.8554	27.8937						5	5	5	66.1	66.1	66.1	6.6005	0	18.076	1550500000	39	27.8104	27.8554	-0.0449543	0.384558	0.600575	0.245922	0.666243	A0A1D8PTR4	A0A1D8PTR4	1192	Ribosomal 40S subunit protein S29A OS
27.4801	27.5361	27.4668	27.3204	27.5252	27.5438						22	19	19	63.3	57	57	48.589	0	120.34	1193600000	106	27.4801	27.5252	-0.0451393	0.15632	0.925845	0.0311642	0.178452	A0A1D8PHH7	A0A1D8PHH7	391	Isocitrate dehydrogenase [NADP] OS
25.0425	25.2442	25.1298	25.175	25.0387	25.1752						6	6	6	8.9	8.9	8.9	73.618	0	28.246	232660000	22	25.1298	25.175	-0.0452213	0.0423121	0.984633	0.00919342	0.0528244	Q59TP1	Q59TP1	1600	Cell wall protein RTB1 OS
28.0675	28.076	28.0347	28.1133	28.1104	28.1169						40	40	40	43	43	43	141.28	0	211.36	1801800000	215	28.0675	28.1133	-0.045784	1.88182	0.744476	-0.0541452	-0.480303	Q5AK62	Q5AK62	2334	Virulence protein SSD1 OS
28.0994	28.1749	28.468	28.1674	28.2207	28.3553						30	30	30	45.1	45.1	45.1	99.815	0	209.12	2037200000	167	28.1749	28.2207	-0.045826	0.000911329	1	-0.000350952	-0.00155587	Q5AML1	Q5AML1	2397	Eukaryotic translation initiation factor 3 subunit C OS
22.0895	22.1872	22.1609	NaN	22.5512	21.8624						4	4	4	7	7	7	84.399	0	6.868	28163000	9	22.1609	22.2068	-0.0459003	0.0812292	0.929303	-0.0609481	-0.169548	A0A1D8PQN6	A0A1D8PQN6	965	Uncharacterized protein OS
25.6568	25.5672	25.7186	25.7028	25.7174	25.6679						4	4	4	9.2	9.2	9.2	56.675	0	27.247	338360000	29	25.6568	25.7028	-0.0459747	0.450568	0.839907	-0.0484975	-0.331409	A0A1D8PKD0	A0A1D8PKD0	574	Uncharacterized protein OS
25.1356	25.3535	25.3442	25.3653	25.3902	25.3956						12	12	12	30.8	30.8	30.8	69.929	0	33.374	263610000	37	25.3442	25.3902	-0.0459995	0.670047	0.630786	-0.105927	-0.616839	Q5AEI0	Q5AEI0	2166	Methylenetetrahydrofolate reductase OS
25.4974	25.2948	25.1539	25.2327	25.341	25.5234						6	6	6	44.7	44.7	44.7	21.255	0	57.58	274310000	25	25.2948	25.341	-0.0462189	0.14255	0.907349	-0.0503254	-0.217958	A0A1D8PNS0	A0A1D8PNS0	807	Guanylate kinase OS
24.3117	24.3531	24.2797	24.358	24.3233	24.6303						7	7	7	25.6	25.6	25.6	36.363	0	16.508	135350000	22	24.3117	24.358	-0.0462227	0.544077	0.630909	-0.122348	-0.613648	Q59RP7	Q59RP7	1544	54S ribosomal protein L4, mitochondrial OS
29.5598	29.5585	29.5901	29.5713	29.606	29.6306						29	29	29	43.2	43.2	43.2	70.417	0	179.91	5110000000	167	29.5598	29.606	-0.0462322	0.760687	0.870341	-0.033151	-0.276155	Q5AI15	Q5AI15	2274	Polyadenylate-binding protein, cytoplasmic and nuclear OS
23.6316	23.7472	23.4395	23.5678	23.6963	23.6779						3	3	3	16.8	16.8	16.8	30.824	0	7.0002	80636000	5	23.6316	23.6779	-0.0463161	0.157006	0.909006	-0.0412076	-0.207799	A0A1D8PMD0	A0A1D8PMD0	709	1-(5-phosphoribosyl)-5-[(5-phosphoribosylamino)methylideneamino] imidazole-4-carboxamide isomerase OS
27.3299	27.3186	27.7174	27.3301	27.3764	27.4496						25	25	25	32.4	32.4	32.4	106.06	0	95.526	1166100000	93	27.3299	27.3764	-0.0465317	0.198292	0.86132	0.0699024	0.296668	Q59PL9	Q59PL9	1485	Eukaryotic translation initiation factor 3 subunit A OS
27.5795	27.7882	27.7879	27.8283	27.8347	27.9129						33	33	33	54.2	54.2	54.2	91.308	0	138.53	1490400000	147	27.7879	27.8347	-0.0467968	0.873692	0.522738	-0.140085	-0.802159	A0A1D8PQM9	A0A1D8PQM9	961	Glutamine--tRNA ligase OS
29.973	30.0237	30.5659	29.9056	30.0707	30.1176						11	11	11	62.4	62.4	62.4	21.246	0	71.057	7561500000	76	30.0237	30.0707	-0.0470715	0.319562	0.699403	0.156232	0.520134	Q5AJ93	Q5AJ93	2300	40S ribosomal protein S7 OS
24.6246	24.4516	24.6591	24.6716	24.7395	24.5344						8	8	8	12.3	12.3	12.3	89.634	0	20.272	161490000	26	24.6246	24.6716	-0.0470791	0.327262	0.813285	-0.0701186	-0.372756	Q5AH58	Q5AH58	2243	Sec1p OS
24.5666	24.3839	24.112	24.6067	24.4312	24.3766						6	6	6	17.2	17.2	17.2	50.457	0	12.891	141170000	9	24.3839	24.4312	-0.0473232	0.322783	0.755165	-0.117331	-0.470854	Q59LF2	Q59LF2	1418	Alpha-1,3/1,6-mannosyltransferase ALG2 OS
26.9303	26.9767	27.167	27.0249	27.1589	26.9813						19	19	19	37.9	37.9	37.9	81.256	0	89.679	876930000	99	26.9767	27.0249	-0.0481262	0.123243	0.93311	-0.0303466	-0.159717	A0A1D8PSR2	A0A1D8PSR2	1130	tRNA (Cytosine-5-)-methyltransferase OS
30.8958	31.0289	31.4379	31.0778	31.092	31.0557						95	95	95	54.2	54.2	54.2	253.42	0	323.31	14749000000	590	31.0289	31.0778	-0.0488777	0.100441	0.928146	0.0457293	0.173579	A0A1D8PRR7	A0A1D8PRR7	1066	Acetyl-CoA carboxylase OS
27.0395	26.872	26.4163	27.0076	26.9168	26.9214						6	6	6	30.7	30.7	30.7	22.295	0	31.959	768050000	35	26.872	26.9214	-0.0494175	0.3857	0.64302	-0.172714	-0.598609	A0A1D8PKL0	A0A1D8PKL0	595	Peptidyl-prolyl cis-trans isomerase (Fragment) OS
26.2372	26.3062	26.3109	26.3557	26.2931	26.4473						17	17	17	31.9	31.9	31.9	86.204	0	64.077	530200000	63	26.3062	26.3557	-0.0494938	0.727565	0.686128	-0.0805995	-0.534753	Q59N76	Q59N76	1456	Exomer complex subunit OS
24.99	24.8644	24.705	24.9141	24.9637	24.6939						3	3	3	6.6	6.6	6.6	58.483	0	19.703	193070000	16	24.8644	24.9141	-0.0496273	0.0114891	0.996072	-0.00407155	-0.0187686	Q59SU1	Q59SU1	1573	Candidapepsin-9 OS
25.0393	25.0087	25.1579	25.3717	24.9048	25.0892						9	9	9	24.5	24.5	24.5	58.546	0	43.411	245040000	41	25.0393	25.0892	-0.0498371	0.13737	0.907725	-0.0532455	-0.21896	A0A1D8PMJ1	A0A1D8PMJ1	721	RNA-binding GTPase OS
27.7756	27.8146	27.7225	27.7289	27.9275	27.8255						4	4	4	64.1	64.1	64.1	11.487	0	117.28	1481500000	48	27.7756	27.8255	-0.049984	0.373802	0.829084	-0.0564067	-0.345534	A0A1D8PU69	A0A1D8PU69	1244	Thioredoxin OS
29.1643	29.213	29.4925	29.2546	29.2865	29.263						50	50	50	56.5	56.5	56.5	125.27	0	323.31	4167600000	297	29.213	29.263	-0.0499878	0.0750167	0.964052	0.0219256	0.108175	Q59RI1	Q59RI1	1537	Isoleucine--tRNA ligase OS
24.0098	24.1272	24.252	24.1775	24.1411	24.5037						2	2	2	22.7	22.7	22.7	12.279	0	10.923	122690000	13	24.1272	24.1775	-0.0503693	0.463035	0.630041	-0.14444	-0.615132	Q5APD5	Q5APD5	2458	Uncharacterized protein OS
25.0358	25.053	25.0789	25.2175	25.1037	25.0503						20	20	20	14.5	14.5	14.5	207.68	0	82.439	226180000	56	25.053	25.1037	-0.0506973	0.59783	0.768652	-0.0679448	-0.45041	A0A1D8PL86	A0A1D8PL86	631	Mlp1p OS
22.9406	23.2489	23.1396	23.1905	23.2175	23.0023						5	5	5	9.4	9.4	9.4	87.05	0	12.83	57676000	14	23.1396	23.1905	-0.0508614	0.0849601	0.954071	-0.0270437	-0.127082	Q5AB99	Q5AB99	2059	Uncharacterized protein OS
25.9139	26.1346	26.2479	26.0259	26.2485	26.1856						16	16	16	34.3	34.3	34.3	85.924	0	61.328	468350000	55	26.1346	26.1856	-0.0510235	0.174599	0.889203	-0.0545216	-0.249697	A0A1D8PT27	A0A1D8PT27	1151	Aconitate hydratase, mitochondrial OS
27.0344	26.9766	27.2576	26.9064	27.3249	27.0857						16	16	16	39.6	39.6	39.6	50.701	0	95.619	918650000	50	27.0344	27.0857	-0.0512409	0.0367888	0.97741	-0.0161146	-0.0648631	A0A1D8PPQ1	A0A1D8PPQ1	872	Tif3p OS
24.2815	24.0604	24.0405	24.1118	24.3248	23.8548						6	6	6	44.2	44.2	44.2	25.89	0	12.212	114130000	13	24.0604	24.1118	-0.0514393	0.0676704	0.959317	0.030304	0.118236	Q5ABD0	Q5ABD0	2071	Vacuolar-sorting protein SNF7 OS
24.8772	24.9535	24.9032	25.0923	24.9441	24.9548						7	7	7	31.3	31.3	31.3	31.318	0	19.917	204780000	31	24.9032	24.9548	-0.0516205	0.747077	0.666134	-0.0857741	-0.561667	Q5A647;Q5AF73	Q5A647	1907	Sec63 complex subunit OS
26.9175	26.7231	26.4627	26.7752	26.6919	26.8669						17	17	17	29.1	29.1	29.1	82.345	0	92.968	717900000	73	26.7231	26.7752	-0.0520535	0.211235	0.845942	-0.0768719	-0.318835	Q59PH5	Q59PH5	1484	Vtc4p OS
22.5201	22.7425	22.7745	22.819	22.7949	22.5925						4	4	4	16.5	16.5	16.5	54.32	0	14.893	42449000	10	22.7425	22.7949	-0.0523071	0.202268	0.872588	-0.0563965	-0.271751	Q5A6S3	Q5A6S3	1932	Translation initiation factor eIF2B subunit gamma OS
25.2253	25.2206	25.2772	25.2747	25.5543	25.278						6	6	5	23.5	23.5	21.3	47.326	0	16.649	260500000	35	25.2253	25.278	-0.0526142	0.607511	0.604823	-0.127921	-0.658014	A0A1D8PHU1	A0A1D8PHU1	411	cAMP-dependent protein kinase catalytic subunit OS
29.5189	29.7033	30.1097	29.6135	29.7565	29.9163						8	8	8	45	45	45	23.053	0	45.467	5889400000	61	29.7033	29.7565	-0.0532055	0.026147	0.984602	0.015227	0.0515807	O59931	O59931	1303	60S ribosomal protein L13 OS
27.2982	27.5776	27.8642	27.6229	27.6308	27.6524						2	2	2	20.5	20.5	20.5	13.739	0	9.1315	1303500000	13	27.5776	27.6308	-0.0532417	0.123725	0.909369	-0.055364	-0.210015	A0A1D8PDZ1	A0A1D8PDZ1	128	Ribosomal 60S subunit protein L34B OS
26.392	26.3811	26.3003	26.4344	26.421	26.5189						8	8	8	32.7	32.7	32.7	49.219	0	76.869	569090000	49	26.3811	26.4344	-0.0532475	1.11835	0.58545	-0.100266	-0.705291	Q59LF3	Q59LF3	1419	Regulator of cytoskeleton and endocytosis RVS167 OS
27.7902	27.7927	27.3343	27.8374	27.9944	27.8435						14	14	14	53.1	53.1	53.1	36.81	0	120.74	1426500000	67	27.7902	27.8435	-0.0533295	0.718799	0.419363	-0.252736	-0.96914	Q59V92	Q59V92	1624	Type II HSP40 co-chaperone OS
23.9747	23.1781	23.5326	23.4085	23.5889	23.5859						5	5	5	44	44	44	19.306	0	11.135	78051000	18	23.5326	23.5859	-0.0533371	0.0490922	0.968279	0.0340652	0.100779	A0A1D8PPZ9	A0A1D8PPZ9	897	L-methionine (R)-S-oxide reductase OS
24.9795	25.0359	25.4208	24.9798	25.0893	25.338						6	6	6	31.8	31.8	31.8	37.696	0	18.298	237390000	28	25.0359	25.0893	-0.0533943	0.0184192	0.994375	0.00966962	0.0352218	A0A1D8PEV9	A0A1D8PEV9	190	Mitochondrial 37S ribosomal protein MRPS5 OS
25.9506	26.0668	26.1251	26.1261	26.121	26.0278						11	11	11	56.4	56.4	56.4	25.847	0	32.833	448520000	39	26.0668	26.121	-0.054142	0.295917	0.871785	-0.0440903	-0.274861	A0A1D8PDV5	A0A1D8PDV5	124	Rho family GTPase OS
27.7153	27.6888	27.5688	27.743	27.8585	27.6931						26	26	26	36.7	36.7	36.7	112.32	0	112.56	1384500000	101	27.6888	27.743	-0.054184	0.738933	0.615982	-0.10721	-0.643753	A0A1D8PIS4	A0A1D8PIS4	474	Trehalose 6-phosphate synthase/phosphatase complex subunit OS
NaN	23.6273	23.8573	23.7094	23.7969	23.8015						4	4	4	22.8	22.8	22.8	31.374	0	10.729	79715000	14	23.7423	23.7969	-0.0545826	0.100696	0.947368	-0.0269515	-0.138903	A0A1D8PJV4	A0A1D8PJV4	547	Ctp1p OS
26.9165	27.1026	27.1572	27.1384	27.2889	27.1572						26	25	25	38.8	38.1	38.1	111.27	0	90.459	919060000	82	27.1026	27.1572	-0.054615	0.715736	0.575202	-0.136079	-0.728084	A0A1D8PRL4	A0A1D8PRL4	1046	Mis12p OS
27.1544	27.1777	27.59	27.1653	27.2323	27.2535						17	17	17	56.1	56.1	56.1	46.54	0	138.68	1035000000	105	27.1777	27.2323	-0.0546398	0.248434	0.812536	0.0903289	0.370275	Q59TB4	Q59TB4	1592	Uncharacterized protein OS
27.553	27.7283	27.8801	27.5694	27.7831	27.79						15	15	15	56.1	56.1	56.1	40.931	0	135.72	1407700000	72	27.7283	27.7831	-0.0547447	0.0175383	0.996729	0.00628599	0.028697	A0A1D8PSC8	A0A1D8PSC8	1104	Arc1p OS
25.2297	25.2364	25.108	25.13	25.5524	25.285						10	10	10	19	19	19	91.473	0	77.171	255330000	43	25.2297	25.285	-0.0552483	0.430492	0.659194	-0.131099	-0.569375	A0A1D8PSB0	A0A1D8PSB0	1101	AP-1 complex subunit gamma OS
23.5782	23.6611	23.379	23.6256	23.6334	23.7839						6	6	6	17.6	17.6	17.6	55.856	0	22.756	81639000	27	23.5782	23.6334	-0.0552578	0.651049	0.580241	-0.141515	-0.713692	Q5ADR6	Q5ADR6	2142	Translation initiation factor eIF2B subunit delta OS
27.7266	27.9168	27.8373	27.7715	27.9999	27.8928						32	32	32	43.7	43.7	43.7	124.03	0	133.05	1534200000	152	27.8373	27.8928	-0.0555286	0.287416	0.838654	-0.0612062	-0.329079	A0A1D8PRR9	A0A1D8PRR9	1067	Exportin OS
24.2629	24.1631	24.4018	24.3185	24.1099	24.4457						4	4	4	8.8	8.8	8.8	55.371	0	17.531	129080000	18	24.2629	24.3185	-0.055603	0.0439573	0.974825	-0.01544	-0.0702191	A0A1D8PDL0	A0A1D8PDL0	106	Ssh1p OS
25.2192	25.184	24.7769	25.4622	25.0909	25.2396						8	8	8	17.1	17.1	17.1	62.917	0	28.507	236730000	25	25.184	25.2396	-0.0556087	0.500459	0.56826	-0.204226	-0.733854	Q5AKX8	Q5AKX8	2356	Cyb2p OS
24.2991	24.2303	24.1332	24.4561	24.1917	24.2859						7	7	7	21.5	21.5	21.5	56.597	0	19.508	126590000	25	24.2303	24.2859	-0.0556488	0.423431	0.753092	-0.090395	-0.473045	Q5A895	Q5A895	1976	Class E vacuolar protein-sorting machinery protein HSE1 OS
28.1143	28.2028	28.2348	28.1981	28.2585	28.2817						23	23	23	36.5	36.5	36.5	73.116	0	117.03	1960200000	108	28.2028	28.2585	-0.0557384	0.639465	0.782268	-0.0621243	-0.431917	Q5ADN1	Q5ADN1	2130	Protein phosphatase 2A structural subunit OS
24.7686	24.6973	24.4544	24.8723	24.7535	24.734						8	8	8	10.2	10.2	10.2	138.87	0	23.032	175110000	25	24.6973	24.7535	-0.0562191	0.631991	0.579036	-0.146514	-0.716623	Q5ALV2	Q5ALV2	2381	Actin cytoskeleton-regulatory complex protein SLA1 OS
23.0574	NaN	23.4179	23.4009	23.2942	23.2031						2	2	2	21.7	21.7	21.7	25.109	0.00085397	2.671	64521000	4	23.2376	23.2942	-0.0565453	0.146295	0.895188	-0.0617657	-0.243844	A0A1D8PCZ2	A0A1D8PCZ2	60	Uncharacterized protein OS
23.6159	24.1204	23.1975	24.3086	23.6725	23.6498						3	3	3	6.9	6.9	6.9	58.063	0	6.6413	91960000	13	23.6159	23.6725	-0.0565586	0.271215	0.695459	-0.232375	-0.524269	Q5AB93	Q5AB93	2056	Protein PNS1 OS
25.3833	25.5784	25.2369	25.3189	25.44	25.4716						9	9	9	21.4	21.4	21.4	59.094	0	16.413	276400000	19	25.3833	25.44	-0.0566902	0.0328688	0.985095	-0.0106455	-0.0508575	Q5ALV8	Q5ALV8	2384	Protein phosphatase PP2A regulatory subunit B OS
30.6203	30.5695	30.5417	30.6058	30.6345	30.6267						44	44	44	69.5	69.5	69.5	78.524	0	323.31	10273000000	308	30.5695	30.6267	-0.0572472	0.856391	0.81848	-0.0452296	-0.363151	Q96VB9	Q96VB9	2487	Heat shock protein homolog SSE1 OS
23.5943	NaN	23.8063	23.7576	23.8181	23.5988						4	4	4	15.3	15.3	15.3	40.473	0	9.7874	82919000	10	23.7003	23.7576	-0.057251	0.0727989	0.962815	-0.0245136	-0.113693	A0A1D8PMM8	A0A1D8PMM8	727	Uncharacterized protein OS
29.8662	29.9977	30.3066	29.7673	30.0549	30.0957						39	38	38	57.5	56.6	56.6	104.13	0	323.31	6950600000	267	29.9977	30.0549	-0.0572567	0.194076	0.846752	0.0842024	0.315973	Q5AGZ8	Q5AGZ8	2232	ATP-dependent 6-phosphofructokinase OS
27.2183	27.0993	27.2079	27.259	27.2653	27.3036						19	19	19	33.8	33.8	33.8	79.975	0	126.53	987620000	100	27.2079	27.2653	-0.0573807	1.16971	0.579266	-0.100793	-0.717297	Q59YE8	Q59YE8	1708	Translation termination factor GTPase eRF3 OS
25.2952	25.2539	25.5305	25.3529	25.3651	25.3097						8	8	8	20.6	20.6	20.6	58.271	0	44.092	273000000	31	25.2952	25.3529	-0.0576973	0.0689644	0.96862	0.0173225	0.0922531	A0A1D8PFC8	A0A1D8PFC8	224	Bifunctional anthranilate synthase/indole-3-glycerol-phosphate synthase OS
26.5677	26.5904	26.3723	26.5891	26.681	26.6255						16	16	16	44.1	44.1	44.1	49.54	0	70.243	622980000	45	26.5677	26.6255	-0.0577736	0.753849	0.588346	-0.121728	-0.698765	Q9UW25	Q9UW25	2506	Oxysterol-binding protein-like protein OBPa OS
26.0224	25.9446	26.1515	26.1677	26.009	26.0802						17	17	17	19.7	19.7	19.7	146.95	0	125.25	436450000	65	26.0224	26.0802	-0.0577946	0.239892	0.880608	-0.0461438	-0.262473	Q59MQ0	Q59MQ0	1442	Myosin-5 OS
25.1659	25.213	25.3711	25.3279	25.271	25.2698						14	14	14	15.9	15.9	15.9	159.98	0	39.393	259680000	33	25.213	25.271	-0.0580196	0.240257	0.895068	-0.0395997	-0.240045	A0A1D8PCC3	A0A1D8PCC3	10	Transcriptional regulator OS
22.3612	22.6606	23.0421	22.5854	22.7196	22.9622						4	4	4	23.5	23.5	23.5	26.6	0	10.913	43361000	13	22.6606	22.7196	-0.0590706	0.108517	0.909304	-0.0678075	-0.208131	O43133	O43133	1302	TATA-box-binding protein OS
22.9699	23.2204	22.9296	23.027	23.5183	23.0292						5	5	5	10.8	10.8	10.8	70.811	0	10.903	57894000	15	22.9699	23.0292	-0.0593128	0.33428	0.69121	-0.15156	-0.528067	Q59MU3	Q59MU3	1445	Phenylpyruvate decarboxylase OS
26.3551	26.4165	26.392	26.4516	26.5338	26.3759						20	20	20	25.9	25.9	25.9	119.2	0	127.82	582980000	85	26.392	26.4516	-0.0596943	0.603122	0.771637	-0.0659409	-0.442636	A0A1D8PE78	A0A1D8PE78	145	Importin-alpha export receptor OS
22.6453	23.1706	22.675	22.7348	22.6664	22.9139						5	5	5	10.2	10.2	10.2	111.24	0	9.6863	47143000	12	22.675	22.7348	-0.0598392	0.114588	0.909015	0.0585931	0.205115	A0A1D8PQC5	A0A1D8PQC5	931	Exocyst complex component SEC5 OS
29.3219	29.3936	29.3307	29.5185	29.3907	29.373						63	63	63	43.8	43.8	43.8	235.36	0	323.31	4448700000	287	29.3307	29.3907	-0.0599327	0.701799	0.699276	-0.0786343	-0.5204	A0A1D8PDU9	A0A1D8PDU9	122	Glutamate synthase (NADH) OS
26.1387	26.2412	26.302	26.339	26.3011	26.2242						8	8	8	36.9	36.9	36.9	34.955	0	55.316	508870000	35	26.2412	26.3011	-0.0599403	0.44761	0.806468	-0.0607891	-0.383744	A0A1D8PFZ8	A0A1D8PFZ8	272	Proteasome regulatory particle lid subunit OS
27.2142	27.1157	27.0568	27.1764	27.222	27.0779						12	12	12	62.2	62.2	62.2	27.741	0	65.571	936790000	71	27.1157	27.1764	-0.0606117	0.181458	0.923696	-0.0298322	-0.183485	A0A1D8PTY6	A0A1D8PTY6	1216	Proteasome endopeptidase complex OS
23.6665	24.1815	24.2552	24.3026	24.2421	24.1742						5	5	5	20.5	20.5	20.5	34.735	0	16.211	118030000	15	24.1815	24.2421	-0.0606575	0.470829	0.58223	-0.205231	-0.710574	Q5ALN1	Q5ALN1	2372	Altered inheritance of mitochondria protein 36, mitochondrial OS
30.1611	30.1752	30.178	30.1725	30.2363	30.2684						21	21	21	65.6	65.6	65.6	44.175	0	246.16	7908400000	204	30.1752	30.2363	-0.0610428	0.882091	0.788194	-0.0542901	-0.421936	Q5A0Z9	Q5A0Z9	1772	Pyruvate dehydrogenase E1 component subunit alpha OS
26.245	26.5142	26.6421	26.5647	26.6828	26.5756						12	12	12	33.3	33.3	33.3	50.669	0	44.819	619050000	51	26.5142	26.5756	-0.0613995	0.499581	0.623024	-0.140607	-0.630702	A0A1D8PL01	A0A1D8PL01	615	CAAX prenyl protease OS
23.8704	24.1128	23.669	23.8266	24.2609	23.9328						4	4	4	48.7	48.7	48.7	17.665	0	8.5474	101610000	11	23.8704	23.9328	-0.0624123	0.267871	0.781455	-0.122677	-0.433247	Q5AA13	Q5AA13	2029	Gim5p OS
25.8301	26.157	26.1115	26.2168	26.0713	26.175						12	12	12	24	24	24	86.657	0	47.64	460280000	52	26.1115	26.175	-0.0635319	0.474914	0.653423	-0.121545	-0.576038	Q59X23	Q59X23	1675	Dolichyl-phosphate-mannose--protein mannosyltransferase 4 OS
24.4914	24.4759	24.5326	24.5433	24.6834	24.5553						11	11	10	11.5	11.5	10.8	149.8	0	37.845	154090000	31	24.4914	24.5553	-0.0638313	0.916193	0.618425	-0.093991	-0.635472	A0A1D8PJG4	A0A1D8PJG4	523	RSC chromatin remodeling complex ATPase subunit OS
29.4569	29.4954	29.6043	29.5662	29.5298	29.5593						54	54	54	57.3	57.3	57.3	133.96	0	323.31	4926900000	283	29.4954	29.5593	-0.0639839	0.29274	0.898983	-0.0329145	-0.226188	A0A1D8PF90	A0A1D8PF90	221	Uncharacterized protein OS
27.0657	27.2383	27.3359	27.3028	27.3476	27.22						18	18	18	46.3	46.3	46.3	59.286	0	114.86	1013100000	88	27.2383	27.3028	-0.0645103	0.367762	0.790721	-0.0768496	-0.410135	A0A1D8PLN3	A0A1D8PLN3	657	T-complex protein 1 subunit delta OS
26.3639	26.3363	26.0693	26.3236	26.401	26.4066						21	21	21	23	23	23	160.1	0	84.054	526960000	82	26.3363	26.401	-0.0646973	0.545795	0.631401	-0.120567	-0.609957	A0A1D8PHL8	A0A1D8PHL8	398	Sulfite reductase (NADPH) subunit beta OS
27.2202	27.3196	27.2281	27.1713	27.2932	27.358						12	12	12	33.9	33.9	33.9	53.378	0	71.722	1021200000	88	27.2281	27.2932	-0.0650444	0.10334	0.962354	-0.0181891	-0.111358	A0A1D8PSX0	A0A1D8PSX0	1143	V-type proton ATPase subunit H OS
26.3844	26.3703	26.4618	26.4495	26.6481	26.3973						6	6	6	39.3	39.3	39.3	22.651	0	56.43	582050000	50	26.3844	26.4495	-0.065176	0.497034	0.708534	-0.0928453	-0.511443	A0A1D8PRB6	A0A1D8PRB6	1014	Proteasome core particle subunit beta 3 OS
25.0634	25.0459	24.9319	25.3421	25.041	25.1112						11	11	11	18.7	18.7	18.7	90.264	0	41.391	224900000	31	25.0459	25.1112	-0.0652637	0.688156	0.556653	-0.150993	-0.755513	A0A1D8PPT0	A0A1D8PPT0	879	Phosphatidylinositol 4,5-bisphosphate-binding protein OS
30.7752	30.8877	31.2764	30.6579	30.9534	31.0985						16	16	16	84.9	84.9	84.9	34.555	0	218.19	13433000000	181	30.8877	30.9534	-0.0657272	0.142012	0.88394	0.0765038	0.255302	P83774	P83774	1373	Guanine nucleotide-binding protein subunit beta-like protein OS
27.9575	27.9518	27.4639	28.0175	28.0925	27.9538						17	17	17	62.4	62.4	62.4	29.137	0	183.43	1575800000	105	27.9518	28.0175	-0.0657749	0.613672	0.485161	-0.230243	-0.857753	Q5A7P9	Q5A7P9	1959	Thioredoxin peroxidase OS
26.737	26.6335	26.6954	26.6481	26.7613	27.1264						4	4	4	62.2	62.2	62.2	8.3124	0	37.903	710840000	28	26.6954	26.7613	-0.0659122	0.458652	0.619753	-0.156654	-0.633176	A0A1D8PJE5	A0A1D8PJE5	517	Uncharacterized protein OS
25.7832	25.9002	25.8933	25.9593	26.0231	25.9226						9	9	9	25.9	25.9	25.9	59.035	0	59.542	398050000	51	25.8933	25.9593	-0.0659218	1.07275	0.562235	-0.109407	-0.739546	Q5AAG6	Q5AAG6	2036	Mitogen-activated protein kinase MKC1 OS
26.2638	26.2457	26.3825	26.3297	26.428	26.2819						13	13	13	31.1	31.1	31.1	81.129	0	45.928	532060000	56	26.2638	26.3297	-0.0659561	0.334408	0.853834	-0.0492522	-0.306386	Q5ALW6	Q5ALW6	2387	Glutamine-dependent NAD(+) synthetase OS
25.847	25.8115	25.8419	25.9079	25.9192	25.7138						5	5	5	27.1	27.1	27.1	38.541	0	56.267	375360000	44	25.8419	25.9079	-0.0659676	0.0697301	0.974683	-0.0134716	-0.0804003	A0A1D8PGG5	A0A1D8PGG5	304	Uncharacterized protein OS
25.6219	25.7839	25.4843	25.4411	25.7604	25.6879						9	9	9	32.2	32.2	32.2	39.912	0	30.212	326550000	37	25.6219	25.6879	-0.0659962	0.000539852	1	0.000214895	0.000935391	A0A1D8PCL4	A0A1D8PCL4	29	Uncharacterized protein OS
23.9502	24.1771	23.7829	24.1652	24.0167	23.992						9	9	9	31.7	31.7	31.7	52.889	0	19.986	106680000	25	23.9502	24.0167	-0.0665359	0.279887	0.801764	-0.0879339	-0.388394	A0A1D8PPW7	A0A1D8PPW7	887	NAD(+) diphosphatase OS
30.8736	30.8642	30.9555	30.9403	30.8544	31.0042						18	18	18	77.7	77.7	77.7	29.48	0	285.18	12905000000	178	30.8736	30.9403	-0.0666332	0.269777	0.896078	-0.0351874	-0.231171	O42766	O42766	1298	14-3-3 protein homolog OS
24.8753	24.8922	24.9355	24.984	24.8767	24.959						8	8	8	14.2	14.2	14.2	94.687	0	26.39	199700000	23	24.8922	24.959	-0.0668125	0.45274	0.865715	-0.038936	-0.284104	Q59Q44	Q59Q44	1501	Serine/threonine-protein phosphatase 2A 56 kDa regulatory subunit OS
26.5149	26.2879	25.9826	26.0302	26.3548	26.5085						7	7	7	34.7	34.7	34.7	23.489	0	58.653	524140000	28	26.2879	26.3548	-0.0668526	0.0597299	0.961119	-0.0360196	-0.116588	Q59NB3	Q59NB3	1459	Snl1p OS
26.8305	26.7066	26.8134	26.923	26.8803	26.8654						12	12	12	58.9	58.9	58.9	24.238	0	67.783	757900000	57	26.8134	26.8803	-0.0669289	1.17538	0.561696	-0.106054	-0.744638	Q9P975	Q9P975	2501	Eukaryotic translation initiation factor 4E OS
26.3937	26.463	26.4497	26.5167	26.5049	26.598						15	15	15	29	29	29	70.074	0	72.145	594370000	62	26.4497	26.5167	-0.0669556	1.34874	0.547894	-0.104383	-0.766486	A0A1D8PR98	A0A1D8PR98	1007	Lmo1p OS
29.2974	29.0823	29.7365	28.7905	29.4366	29.3646						4	4	2	31.3	31.3	19.1	13.824	0	20.146	4194500000	28	29.2974	29.3646	-0.0672016	0.246235	0.765111	0.174852	0.459161	Q59VP2	Q59VP2	1634	Histone H2A.2 OS
31.0934	31.1693	31.3029	31.1823	31.2368	31.3053						28	28	28	82.4	82.4	82.4	44.599	0	277.42	15798000000	235	31.1693	31.2368	-0.0674591	0.304395	0.850338	-0.0529518	-0.310006	P87206	P87206	1388	ATP-dependent RNA helicase eIF4A OS
30.609	30.6077	30.7122	30.6769	30.701	30.5983						38	19	19	68.4	35.5	35.5	70.07	0	204.78	10733000000	168	30.609	30.6769	-0.0678825	0.124139	0.963122	-0.0157693	-0.107668	P46587	P46587	1358	Heat shock protein SSA2 OS
24.3844	24.1451	24.2373	24.0719	24.3054	24.392						9	9	9	22.9	22.9	22.9	53.345	0	16.553	137270000	27	24.2373	24.3054	-0.0680351	0.00225018	1	-0.000815074	-0.00373392	Q59L25	Q59L25	1414	Altered inheritance of mitochondria protein 24, mitochondrial OS
28.3315	28.3621	28.2998	28.3996	28.4297	28.1971						13	13	13	53.4	53.4	53.4	27.58	0	67.667	2162600000	82	28.3315	28.3996	-0.0681553	0.0502835	0.980377	-0.0110111	-0.0628489	Q5A4Q1	Q5A4Q1	1875	Adenylate kinase OS
23.7638	23.6526	23.609	23.6054	24.3263	23.7208						3	3	3	4.4	4.4	4.4	110.37	0	12.501	91437000	16	23.6526	23.7208	-0.0681629	0.385492	0.617687	-0.209029	-0.636758	A0A1D8PKH4	A0A1D8PKH4	584	FG-nucleoporin OS
28.4199	28.6133	28.7081	28.7552	28.5736	28.6817						38	38	38	59.2	59.2	59.2	99.383	0	279.4	2619000000	196	28.6133	28.6817	-0.0683708	0.376966	0.768025	-0.0897179	-0.448879	A0A1D8PJ13	A0A1D8PJ13	482	Bifunctional hydroxyacyl-CoA dehydrogenase/enoyl-CoA hydratase OS
27.1952	27.2402	27.3508	27.3086	27.3376	27.2552						16	16	16	38.8	38.8	38.8	46.64	0	55.527	1092900000	79	27.2402	27.3086	-0.0684242	0.299379	0.885711	-0.0384477	-0.25269	A0A1D8PNF5	A0A1D8PNF5	783	Translation initiation factor eIF5 OS
25.4733	25.264	25.3251	25.3936	25.6229	25.1542						5	5	5	46.3	46.3	46.3	15.892	0	10.554	276780000	21	25.3251	25.3936	-0.0684319	0.0858737	0.940908	-0.036054	-0.14485	Q5ALV9	Q5ALV9	2385	Cytochrome c oxidase subunit 6A, mitochondrial OS
24.1376	23.8511	24.3333	24.2087	24.2065	24.1645						6	6	6	11.6	11.6	11.6	99.942	0	24.487	115030000	23	24.1376	24.2065	-0.0689144	0.240743	0.823475	-0.0859394	-0.356971	Q5AFB7	Q5AFB7	2192	Dynamin-related GTPase OS
29.1566	29.2078	29.4347	29.0499	29.3084	29.2768						29	29	29	74.7	74.7	74.7	44.327	0	196.22	4016000000	171	29.2078	29.2768	-0.0690079	0.175573	0.888339	0.0546373	0.250608	A0A1D8PDE8	A0A1D8PDE8	96	Obg-like ATPase 1 OS
23.17	NaN	23.1864	23.2477	23.2142	23.3033						5	5	5	13	13	13	38.949	0	6.8014	52183000	6	23.1782	23.2477	-0.0695324	0.9612	0.665992	-0.0768735	-0.573351	A0A1D8PNV1	A0A1D8PNV1	811	Replication factor C subunit 3 OS
26.255	25.9165	25.8926	25.9935	25.8325	25.9861						11	11	11	44.8	44.8	44.8	37.618	0	32.658	424480000	44	25.9165	25.9861	-0.0696583	0.260868	0.814415	0.0839462	0.367803	Q59ST1	Q59ST1	1569	S-methyl-5-thioadenosine phosphorylase OS
23.0602	23.3099	23.0992	22.7648	23.416	23.1689						6	6	6	32.8	32.8	32.8	27.739	0	19.469	60154000	17	23.0992	23.1689	-0.0696735	0.0679467	0.95112	0.0399017	0.130818	Q5A3N5	Q5A3N5	1851	Mitochondrial 54S ribosomal protein YmL13 OS
23.5406	23.5923	23.7087	23.662	23.7104	23.6201						4	4	4	16.8	16.8	16.8	39.919	0	10.023	81586000	13	23.5923	23.662	-0.0696983	0.375602	0.842811	-0.0502834	-0.322025	A0A1D8PH53	A0A1D8PH53	356	Cyclin-dependent protein kinase-activating kinase OS
25.2433	25.288	25.0091	25.6436	25.313	25.1572						16	16	16	29.5	29.5	29.5	113.98	0	124.64	258960000	48	25.2433	25.313	-0.0697365	0.498458	0.580211	-0.191167	-0.714728	A0A1D8PMD5	A0A1D8PMD5	710	Uncharacterized protein OS
27.5046	27.598	27.6366	27.6294	27.6687	27.7758						21	21	21	55.2	55.2	55.2	60.066	0	123.98	1325800000	131	27.598	27.6687	-0.070673	0.885337	0.588121	-0.111575	-0.702974	Q59QB7	Q59QB7	1505	Chaperonin-containing T-complex alpha subunit OS
26.9879	27.086	26.9639	27.0058	27.0778	27.0602						15	15	15	52.8	52.8	52.8	44.728	0	160.57	866960000	92	26.9879	27.0602	-0.072298	0.338171	0.889994	-0.035333	-0.246796	Q5A2U9	Q5A2U9	1812	V-type proton ATPase subunit C OS
27.4616	27.515	27.1509	27.5031	27.5535	27.5345						14	14	14	57.5	57.5	57.5	39.335	0	130.93	1151900000	77	27.4616	27.5345	-0.0728283	0.605029	0.577823	-0.154529	-0.720582	A0A1D8PRJ1	A0A1D8PRJ1	1039	PALP domain-containing protein OS
30.7165	30.5451	29.7167	30.7096	30.6184	30.3731						19	19	19	60.7	60.7	60.7	40.682	0	257.76	9582600000	182	30.5451	30.6184	-0.0733376	0.301692	0.659476	-0.240918	-0.56734	Q5AEN1	Q5AEN1	2173	Cytochrome c peroxidase, mitochondrial OS
25.7644	25.7761	25.7746	25.848	25.6238	25.9084						12	12	12	34.1	34.1	34.1	64.906	0	103.19	363070000	43	25.7746	25.848	-0.0734234	0.0891211	0.960744	-0.0217164	-0.116341	Q5A388	Q5A388	1836	Type 2C protein phosphatase OS
28.0494	28.0693	28.1935	28.161	28.0138	28.1435						13	13	13	56.1	56.1	56.1	26.89	0	54.923	1834200000	68	28.0693	28.1435	-0.0741291	0.010134	0.997785	-0.00199064	-0.0120851	A0A1D8PEA2	A0A1D8PEA2	152	Dolichol-phosphate mannosyltransferase subunit 1 OS
24.1877	23.8884	24.2819	24.2623	24.192	24.2982						6	6	6	14.6	14.6	14.6	50.295	0	8.2321	129490000	13	24.1877	24.2623	-0.0745964	0.463487	0.640794	-0.131529	-0.59072	A0A1D8PHG7	A0A1D8PHG7	387	Mitogen-activated protein kinase kinase OS
26.2745	26.2825	26.3066	26.2924	26.5828	26.3571						8	8	8	33.4	33.4	33.4	42.016	0	27.319	540710000	40	26.2825	26.3571	-0.0746059	0.624433	0.611433	-0.122896	-0.651823	Q59M69	Q59M69	1436	ATP-dependent (S)-NAD(P)H-hydrate dehydratase OS
27.3926	27.3763	27.275	27.4485	27.4514	27.5472						15	15	15	49.1	49.1	49.1	44.323	0	61.709	1128900000	51	27.3763	27.4514	-0.0751095	1.2849	0.452068	-0.134419	-0.901817	A0A1D8PTX1	A0A1D8PTX1	1209	Actin-related protein 2 OS
29.4289	29.492	29.4953	29.4607	29.5684	29.568						10	10	10	68	68	68	19.51	0	323.31	4793500000	83	29.492	29.568	-0.0759602	0.651748	0.784941	-0.0602811	-0.425032	Q5ANP2	Q5ANP2	2442	Nascent polypeptide-associated complex subunit alpha OS
33.0708	33.0719	32.7805	33.147	33.1714	33.0615						36	36	36	68.2	68.2	68.2	61.185	0	323.31	56913000000	417	33.0708	33.147	-0.07621	0.674204	0.55848	-0.152233	-0.7517	P83780	P83780	1379	Glucose-6-phosphate isomerase OS
28.9335	29.1468	29.6963	29.2233	29.2279	29.1505						7	7	7	33.7	33.7	33.7	21.884	0	66.895	4071500000	66	29.1468	29.2233	-0.0765057	0.0908162	0.927073	0.0582892	0.17739	A0A1D8PK40	A0A1D8PK40	555	Ribosomal protein L19 OS
27.1227	27.0288	26.6861	27.2258	27.1056	26.753						16	16	16	24	24	24	91.529	0	50.907	845960000	58	27.0288	27.1056	-0.0768375	0.158933	0.865651	-0.0823167	-0.27975	A0A1D8PSJ6	A0A1D8PSJ6	1121	Vacuolar transporter chaperone OS
26.2698	26.2513	26.0741	26.2707	26.4022	26.3282						13	13	13	51	51	51	34.291	0	55.736	508510000	44	26.2513	26.3282	-0.0768776	0.861141	0.541569	-0.135293	-0.781796	Q5AL24	Q5AL24	2361	Nicotinamide-nucleotide adenylyltransferase OS
25.0885	24.9761	25.1491	25.1658	25.3667	25.039						16	16	16	21.2	21.2	21.2	128.09	0	42.687	229570000	64	25.0885	25.1658	-0.0772324	0.479415	0.655951	-0.119242	-0.573227	A0A1D8PJ74	A0A1D8PJ74	500	Arf family guanine nucleotide exchange factor OS
NaN	22.0777	22.3104	22.0113	22.2714	22.6944						5	5	5	2.9	2.9	2.9	281.33	0	11.358	29504000	19	22.194	22.2714	-0.077404	0.180115	0.828834	-0.131694	-0.354771	A0A1D8PHX3	A0A1D8PHX3	419	Serine/threonine-protein kinase TOR OS
NaN	21.8302	21.8503	21.9228	NaN	21.9125						3	3	3	4.6	4.6	4.6	144.36	0	14.747	18613000	6	21.8402	21.9176	-0.0774117	1.68755	0.617794	-0.0774117	-0.69573	A0A1D8PG44	A0A1D8PG44	283	Pom152p OS
23.5564	23.5534	23.881	23.7163	23.6177	23.6342						4	4	4	11.2	11.2	11.2	68.256	0	13.881	82442000	16	23.5564	23.6342	-0.0778542	0.0222612	0.994714	0.00752831	0.0353616	P84149	P84149	1384	mRNA export factor MEX67 OS
26.2812	26.2482	26.1004	26.2448	26.4256	26.3262						6	6	6	54.2	54.2	54.2	12.433	0	8.608	558880000	24	26.2482	26.3262	-0.0779991	0.7342	0.591284	-0.122286	-0.693493	A0A1D8PPZ0	A0A1D8PPZ0	895	Uncharacterized protein OS
25.3703	25.4069	25.4647	25.3872	25.5026	25.4853						7	7	7	36	36	36	34.24	0	73.998	284780000	35	25.4069	25.4853	-0.0784473	0.418336	0.853155	-0.044419	-0.305857	Q59WC5	Q59WC5	1654	4-nitrophenylphosphatase OS
27.8284	27.8427	27.7327	27.9892	27.907	27.8801						9	9	9	51.5	51.5	51.5	25.753	0	78.152	1531900000	56	27.8284	27.907	-0.0785694	1.22364	0.494623	-0.124158	-0.840798	A0A1D8PP67	A0A1D8PP67	840	Riboflavin synthase OS
30.4908	30.6967	31.1109	30.5641	30.7756	30.7872						22	22	22	58.6	58.6	58.6	43.948	0	194.74	11561000000	203	30.6967	30.7756	-0.0789566	0.104887	0.917935	0.0571302	0.192844	Q59LS1	Q59LS1	1424	Ribosomal 60S subunit protein L3 OS
30.3897	30.2431	29.708	30.5133	30.3221	30.0397						19	19	19	66.1	66.1	66.1	33.46	0	163.6	7869400000	144	30.2431	30.3221	-0.07897	0.289508	0.708888	-0.178101	-0.510806	Q59M70	Q59M70	1437	NADH-cytochrome b5 reductase 2 OS
31.3988	31.3234	31.1389	31.4494	31.4025	31.2514						19	19	19	78.6	78.6	78.6	34.728	0	323.31	17570000000	226	31.3234	31.4025	-0.0790787	0.342375	0.789986	-0.0807355	-0.408589	Q5AMP4	Q5AMP4	2406	Malate dehydrogenase OS
27.4551	27.2736	27.27	27.5176	27.353	27.308						1	1	1	11.2	11.2	11.2	16.222	0	10.45	1084000000	12	27.2736	27.353	-0.0794067	0.272379	0.845754	-0.059981	-0.318591	A0A1D8PK00	A0A1D8PK00	551	V-type proton ATPase proteolipid subunit OS
24.9776	25.0604	24.9291	25.1045	25.0573	24.7632						3	3	3	34.5	34.5	34.5	18.481	0	61.461	210520000	24	24.9776	25.0573	-0.0797215	0.0421605	0.976682	0.0140375	0.0657685	A0A1D8PTC9	A0A1D8PTC9	1165	Uncharacterized protein OS
30.4028	30.2937	30.1859	30.3737	30.409	30.3301						32	32	32	79.1	79.1	79.1	57.223	0	323.31	8626600000	236	30.2937	30.3737	-0.0799503	0.503721	0.763479	-0.0767822	-0.460718	Q59PT0	Q59PT0	1491	V-type proton ATPase subunit B OS
NaN	NaN	22.9626	NaN	22.8448	23.2408						4	4	4	7	7	7	97.261	0	4.704	37937000	9	22.9626	23.0428	-0.0801716	0	1	-0.0801706	0	A0A1D8PQ56	A0A1D8PQ56	915	Leucine--tRNA ligase OS
32.3779	32.3938	32.0096	32.4581	32.5475	32.4263						56	56	56	77.4	77.4	77.4	102.86	0	323.31	35112000000	483	32.3779	32.4581	-0.0801888	0.763889	0.438679	-0.216882	-0.940334	A0A1D8PQQ3	A0A1D8PQQ3	970	Alpha-1,4 glucan phosphorylase OS
27.3316	27.3891	27.3758	27.4554	27.4565	27.5601						22	22	22	49.1	49.1	49.1	67.33	0	94.832	1140600000	95	27.3758	27.4565	-0.0807076	1.49316	0.451514	-0.125165	-0.901701	A0A1D8PSI3	A0A1D8PSI3	1119	WD_REPEATS_REGION domain-containing protein OS
26.9069	26.8267	27.0167	26.8566	27.0925	26.9877						9	9	9	57.4	57.4	57.4	20.877	0	78.343	810960000	46	26.9069	26.9877	-0.0808182	0.286182	0.839625	-0.0621802	-0.3313	Q5ALX8	Q5ALX8	2390	Adenine phosphoribosyltransferase OS
28.1594	28.1114	28.2118	28.2403	28.1564	28.2431						34	34	34	28.6	28.6	28.6	218.1	0	253.32	1933400000	183	28.1594	28.2403	-0.0808468	0.574122	0.812341	-0.0523733	-0.372491	A0A1D8PCT0;A0A1D8PRT5	A0A1D8PCT0	45	1,3-beta-glucan synthase OS
23.8949	24.1257	24.2608	24.3887	24.1045	24.2066						5	5	5	8.4	8.4	8.4	73.953	0	17.073	120730000	20	24.1257	24.2066	-0.0809155	0.442321	0.640638	-0.13946	-0.5925	Q5AKU3	Q5AKU3	2343	CAP1-binding-protein OS
28.1046	28.0129	27.9934	28.1725	28.0696	28.0938						27	27	27	49.5	49.5	49.5	76.943	0	155.22	1777000000	117	28.0129	28.0938	-0.0809441	0.744013	0.707366	-0.0749963	-0.512759	A0A1D8PN45	A0A1D8PN45	758	Dynamin-like GTPase OS
26.8582	26.7175	26.6757	26.8162	26.7985	26.5483						4	4	4	23.3	23.3	23.3	18.553	0	38.515	711030000	24	26.7175	26.7985	-0.080965	0.103412	0.941789	0.0294793	0.145513	A0A1D8PR93	A0A1D8PR93	1005	Histone OS
26.5848	26.6579	26.3921	26.8206	26.666	26.6642						8	8	8	33.4	33.4	33.4	37.302	0	24.853	643910000	37	26.5848	26.666	-0.0812359	0.843329	0.461427	-0.172033	-0.883582	Q59T49	Q59T49	1582	Epimerase domain-containing protein OS
25.1038	25.1536	25.2252	25.2348	25.1376	25.3935						12	12	12	22.9	22.9	22.9	89.914	0	20.094	243750000	31	25.1536	25.2348	-0.0812397	0.500227	0.701885	-0.0944366	-0.517525	A0A1D8PCV8	A0A1D8PCV8	50	Uncharacterized protein OS
25.7188	25.6264	25.874	25.8449	25.7311	25.8001						9	9	9	39.5	39.5	39.5	31.079	0	50.402	360430000	35	25.7188	25.8001	-0.0812893	0.262704	0.864499	-0.0523319	-0.29161	A0A1D8PRJ6	A0A1D8PRJ6	1040	Translation initiation factor eIF2 subunit beta OS
25.2813	25.4671	25.558	25.5486	25.4316	25.5911						12	12	12	19.4	19.4	19.4	108.71	0	82.613	297710000	26	25.4671	25.5486	-0.0815105	0.395332	0.763365	-0.0882956	-0.454278	A0A1D8PGB0	A0A1D8PGB0	297	Nuclear pore protein OS
24.1565	24.3465	25.1885	24.0554	24.5748	24.4282						8	8	8	18.8	18.8	18.8	57.099	0	22.63	155540000	21	24.3465	24.4282	-0.0816422	0.235172	0.758512	0.211068	0.466158	Q59VY8	Q59VY8	1642	Galactokinase OS
27.487	27.4532	27.4215	27.392	27.5799	27.535						14	14	14	34.7	34.7	34.7	54.209	0	57.478	1169400000	63	27.4532	27.535	-0.0818043	0.334181	0.854108	-0.0483926	-0.302971	A0A1D8PK87	A0A1D8PK87	564	Dolichyl-diphosphooligosaccharide--protein glycosyltransferase subunit 1 OS
26.2964	26.1549	26.2449	26.2373	26.5046	26.3269						4	3	3	30.1	24.8	24.8	14.424	0	6.6008	516350000	16	26.2449	26.3269	-0.0819836	0.630141	0.604413	-0.124205	-0.657954	Q5AEE1	Q5AEE1	2160	Histone H2A.Z OS
25.4563	25.3856	24.8691	25.6479	25.4678	25.2442						5	5	5	38.8	38.8	38.8	14.408	0	24.763	269300000	25	25.3856	25.4678	-0.0821323	0.42137	0.600866	-0.216258	-0.67827	Q5AEI3	Q5AEI3	2168	mRNA stability protein OS
28.1485	28.2954	28.4263	28.2341	28.3776	28.4						13	13	13	50.3	50.3	50.3	42.309	0	139.17	2113800000	100	28.2954	28.3776	-0.0821362	0.188472	0.896379	-0.0471299	-0.240924	Q5AH14	Q5AH14	2237	Tom40p OS
23.0215	NaN	22.8401	NaN	23.013	NaN						5	5	5	14	14	14	53.234	0	8.3773	37212000	9	22.9308	23.013	-0.0822201	0	0.99759	-0.0822201	0	A0A1D8PTF1	A0A1D8PTF1	1170	Emp46p OS
23.031	22.5533	22.6657	22.5559	23.0131	22.7481						4	4	4	28.2	28.2	28.2	32.418	0	26.619	45629000	17	22.6657	22.7481	-0.0824451	0.0388213	0.972852	-0.0223929	-0.0756845	Q59W48	Q59W48	1646	Microtubule-binding protein OS
24.2914	23.6931	24.0226	24.0142	24.1618	24.1054						2	2	2	10	10	10	37.831	0	9.919	123240000	12	24.0226	24.1054	-0.0828247	0.19714	0.83918	-0.0914249	-0.328519	A0A1D8PH63	A0A1D8PH63	359	GDT1 family protein OS
24.5003	24.4422	24.5975	24.5833	24.806	24.4224						5	5	5	14.1	14.1	14.1	41.966	0	49.838	155870000	24	24.5003	24.5833	-0.082922	0.307402	0.790949	-0.0905717	-0.41151	A0A1D8PQE5	A0A1D8PQE5	938	RNA export factor OS
25.7765	25.6506	25.5061	25.7022	25.7336	25.8263						9	9	9	41.5	41.5	41.5	43.863	0	28.669	342630000	41	25.6506	25.7336	-0.0829945	0.562233	0.644224	-0.10965	-0.587727	A0A1D8PH42	A0A1D8PH42	353	Branched-chain-amino-acid aminotransferase OS
26.872	27.0157	26.8455	26.9234	26.9559	26.9863						15	15	15	41.4	41.4	41.4	50.153	0	106.55	807090000	81	26.872	26.9559	-0.0839615	0.324235	0.865152	-0.0441424	-0.283124	A0A1D8PF22	A0A1D8PF22	203	Dolichyl-diphosphooligosaccharide--protein glycosyltransferase subunit WBP1 OS
27.094	27.2756	27.1598	27.2594	27.2439	27.1253						13	13	13	52.8	52.8	52.8	42.946	0	110.8	969170000	80	27.1598	27.2439	-0.0840969	0.186125	0.915837	-0.0331046	-0.197154	Q92207	Q92207	2482	Mitogen-activated protein kinase HOG1 OS
28.5773	28.6428	28.302	28.6615	28.7824	28.6556						20	20	20	65.8	65.8	65.8	50.305	0	242.12	2572100000	137	28.5773	28.6615	-0.0841255	0.791306	0.450742	-0.192464	-0.906592	Q9HEW1	Q9HEW1	2496	cAMP-dependent protein kinase regulatory subunit OS
24.1221	23.7504	24.3568	24.2148	24.2066	24.1496						9	9	9	5.2	5.2	5.2	258.82	0	35.337	115430000	20	24.1221	24.2066	-0.0844707	0.254427	0.789674	-0.11385	-0.40994	Q5AGW7	Q5AGW7	2224	Bem2p OS
34.7308	34.8118	34.7471	34.8316	34.9037	34.8031						31	31	31	70.1	70.1	70.1	50.011	0	273.51	194060000000	680	34.7471	34.8316	-0.0845833	1.00191	0.641865	-0.0829302	-0.597354	Q59QD6;P0CY35	Q59QD6;P0CY35	1333	Elongation factor 1-alpha 2 OS;Elongation factor 1-alpha 1 OS
25.1374	25.136	25.1002	25.1334	25.2868	25.2207						6	6	6	24.9	24.9	24.9	31.591	0	13.821	236740000	18	25.136	25.2207	-0.0846825	0.902386	0.632082	-0.0890935	-0.609974	Q5AJ71	Q5AJ71	2294	Carbonic anhydrase OS
23.8334	24.069	23.7099	23.9181	24.1564	23.7672						2	2	2	6.8	6.8	6.8	53.174	0	5.6787	100270000	5	23.8334	23.9181	-0.0847168	0.189102	0.856979	-0.0764707	-0.300243	A0A1D8PGJ8	A0A1D8PGJ8	309	Uncharacterized protein OS
25.9805	25.977	26.1577	26.0246	26.0653	26.0703						12	12	12	38.1	38.1	38.1	47.275	0	27.455	440980000	43	25.9805	26.0653	-0.0848579	0.0866596	0.968926	-0.0149911	-0.092885	A0A1D8PH74;A0A1D8PH46	A0A1D8PH74;A0A1D8PH46	354	Serine/threonine protein kinase OS;Protein kinase domain-containing protein OS
27.4979	27.455	27.4648	27.6615	27.5497	27.3232						10	10	10	24.2	24.2	24.2	52.519	0	39.168	1196700000	72	27.4648	27.5497	-0.0849133	0.143891	0.917776	-0.0389137	-0.194213	Q9P8E3	Q9P8E3	2499	Protein transport protein SEC61 subunit alpha OS
32.4493	32.466	32.5249	32.5509	32.536	32.5659						23	23	23	71.2	71.2	71.2	35.672	0	323.31	38974000000	226	32.466	32.5509	-0.0849266	1.35159	0.659199	-0.0708707	-0.569189	Q5A017	Q5A017	1748	Transaldolase OS
27.0588	27.1564	27.4585	27.0425	27.2415	27.2748						13	13	13	39.2	39.2	39.2	44.804	0	130	987470000	61	27.1564	27.2415	-0.0850163	0.0977273	0.932945	0.038325	0.159371	A0A1D8PTK1	A0A1D8PTK1	1183	Chorismate synthase OS
28.5362	28.513	28.9249	28.5573	28.6267	28.6213						40	40	40	50.4	50.4	50.4	127.55	0	169.84	2656400000	194	28.5362	28.6213	-0.0850563	0.155515	0.894963	0.0563005	0.239109	A0A1D8PHR0	A0A1D8PHR0	404	Valine--tRNA ligase OS
26.9776	26.9439	27.0591	27.0479	27.0936	27.0627						25	25	25	50.3	50.3	50.3	83.537	0	201.97	865720000	116	26.9776	27.0627	-0.085104	0.949094	0.677437	-0.0745201	-0.544973	A0A1D8PP33	A0A1D8PP33	832	Uncharacterized protein OS
28.1065	28.2156	28.304	28.2897	28.3955	28.3009						28	28	28	60.6	60.6	60.6	70.792	0	164.67	2045200000	124	28.2156	28.3009	-0.0852318	0.840695	0.578322	-0.119975	-0.721728	A0A1D8PCI5	A0A1D8PCI5	20	Arginine--tRNA ligase OS
27.0136	26.9959	27.4051	27.0016	27.0989	27.2293						20	20	20	23	23	23	113.06	0	123.24	936810000	88	27.0136	27.0989	-0.0852757	0.0661653	0.962649	0.0282739	0.113576	Q5A782	Q5A782	1940	Translation initiation factor eIF5B OS
29.43	29.2733	28.5019	29.3587	29.4015	29.2019						14	14	11	55.2	55.2	44.2	37.037	0	102.47	3856100000	89	29.2733	29.3587	-0.0853176	0.358477	0.617235	-0.252287	-0.64163	Q5AA23	Q5AA23	2030	Prn4p OS
23.5151	23.732	23.968	23.6967	NaN	23.9381						9	9	9	13.1	13.1	13.1	131.16	0	66.94	82891000	18	23.732	23.8174	-0.0854034	0.150439	0.87845	-0.0790491	-0.27135	A0A1D8PQM4	A0A1D8PQM4	958	DNA-directed RNA polymerase subunit beta OS
25.7762	25.5758	25.466	NaN	25.6619	NaN						3	3	3	40	40	40	9.8933	0	54.514	302620000	17	25.5758	25.6619	-0.0860271	0	0.9944	-0.0558453	0	A0A1D8PRY9	A0A1D8PRY9	1075	Protein transport protein Sec61 subunit beta OS
24.4314	24.7483	24.9593	24.5352	24.8343	24.8655						5	5	5	23.7	23.7	23.7	31.869	0	25.326	178510000	23	24.7483	24.8343	-0.0860481	0.0596312	0.962574	-0.0320282	-0.111953	Q59ZI7	Q59ZI7	1740	Mitochondrial 54S ribosomal protein YmL10/YmL18 OS
27.8874	27.9076	27.9794	27.8583	28.0164	27.9939						20	20	20	54.8	54.8	54.8	49.138	0	199.32	1621500000	116	27.9076	27.9939	-0.0862389	0.214876	0.914464	-0.0313676	-0.200148	Q59ZH8	Q59ZH8	1738	Translation termination factor eRF1 OS
26.4326	26.5326	26.6023	26.4248	26.62	26.6425						7	7	7	45.4	45.4	45.4	23.556	0	48.868	627460000	34	26.5326	26.62	-0.0874329	0.179011	0.906637	-0.0399685	-0.216204	A0A1D8PS11	A0A1D8PS11	1079	Orotate phosphoribosyltransferase OS
24.2221	24.1913	24.2072	24.1701	24.2947	24.3274						5	5	5	20.9	20.9	20.9	48.526	0	23.554	124880000	19	24.2072	24.2947	-0.0875664	0.514946	0.806091	-0.0572141	-0.384671	Q5A2L2	Q5A2L2	1807	Ribose phosphate diphosphokinase subunit OS
24.6338	24.6101	24.3152	24.7567	24.591	24.698						6	6	6	23.3	23.3	23.3	43.061	0	62.766	162030000	16	24.6101	24.698	-0.0879116	0.646324	0.553346	-0.162198	-0.760154	Q5AHH6	Q5AHH6	2260	Type 1 protein phosphatase-activating protein OS
28.6157	28.8118	28.9291	28.4941	28.9013	28.9001						23	23	23	50.1	50.1	50.1	64.951	0	127.47	2930200000	132	28.8118	28.9001	-0.0882969	0.0424735	0.973918	0.0203756	0.0773287	A0A1D8PEI2	A0A1D8PEI2	168	Dihydroxyacetone kinase OS
26.1646	26.1541	26.1379	26.3035	26.1904	26.2431						10	10	10	58.1	58.1	58.1	24.933	0	32.667	483110000	36	26.1541	26.2431	-0.0890255	1.3045	0.587955	-0.0934715	-0.699787	A0A1D8PTI2	A0A1D8PTI2	1180	Rab family GTPase OS
22.7446	22.5579	22.7265	22.94	22.6312	22.8157						5	5	5	13.4	13.4	13.4	50.417	0	13.346	43787000	14	22.7265	22.8157	-0.0891933	0.481801	0.65454	-0.119305	-0.574642	Q5AKX4	Q5AKX4	2355	Uncharacterized protein OS
24.148	23.7191	23.6667	23.7452	23.8089	24.0444						4	4	4	17.9	17.9	17.9	55.857	0	15.659	95016000	18	23.7191	23.8089	-0.0898151	0.0413396	0.975108	-0.0215607	-0.0776826	Q59RK3	Q59RK3	1540	Putative serine--tRNA ligase OS
29.5262	29.5632	30.1009	29.5381	29.653	29.6573						11	11	11	72.5	72.5	72.5	15.739	0	77.063	5514500000	86	29.5632	29.653	-0.0898438	0.236184	0.80151	0.113952	0.393275	A0A1D8PCW6	A0A1D8PCW6	52	Ribosomal 40S subunit protein S16A OS
25.5424	25.5094	25.2817	25.8684	25.4719	25.5993						5	5	5	22.4	22.4	22.4	28.485	0	75.436	310270000	26	25.5094	25.5993	-0.0899887	0.638592	0.498018	-0.202072	-0.83243	Q59QB8	Q59QB8	1506	Gcf1p OS
25.1273	25.3798	25.1432	25.3589	25.1195	25.2339						7	7	7	52.7	52.7	52.7	29.529	0	25.387	253070000	28	25.1432	25.2339	-0.0906467	0.067407	0.966914	-0.0206693	-0.0998524	A0A1D8PHU2	A0A1D8PHU2	412	Proteasome assembly chaperone 2 OS
23.8154	23.9371	NaN	23.9322	24.2495	23.9673						6	4	4	19.3	13.5	13.5	39.907	0	7.6313	88104000	8	23.8762	23.9673	-0.0910606	0.528848	0.582981	-0.173423	-0.730702	A0A1D8PDE2	A0A1D8PDE2	93	Aldo-keto reductase superfamily protein OS
25.3862	25.274	25.1571	25.3067	25.3655	25.7094						9	9	9	31.8	31.8	31.8	52.199	0	28.19	274000000	22	25.274	25.3655	-0.0914822	0.592141	0.546767	-0.188075	-0.777372	Q5AI07	Q5AI07	2271	Aldedh domain-containing protein OS
21.5655	21.5576	21.612	21.6572	22.4665	21.5654						2	2	2	11	11	11	29.156	0	6.3593	22370000	5	21.5655	21.6572	-0.0916672	0.481803	0.503382	-0.317951	-0.822007	Q5AF99	Q5AF99	2186	Guanine nucleotide exchange factor OS
25.3068	25.2647	25.1742	25.3658	25.3564	25.3499						13	13	13	26.4	26.4	26.4	86.273	0	51.667	267400000	54	25.2647	25.3564	-0.0916862	1.29434	0.542723	-0.108807	-0.780525	A0A1D8PJI6	A0A1D8PJI6	526	AP complex subunit beta OS
27.2221	27.2419	27.13	27.3148	27.368	27.014						4	4	4	6.6	6.6	6.6	58.744	0	63.758	981600000	25	27.2221	27.3148	-0.0926132	0.107121	0.932293	-0.0342687	-0.159041	P0C8K9	P0C8K9	1318	Cytochrome c oxidase subunit 1 OS
24.3594	24.1376	24.2405	24.2373	24.3485	24.3336						6	6	6	22	22	22	42.012	0	48.977	127010000	27	24.2405	24.3336	-0.0931549	0.344639	0.826886	-0.0606855	-0.350893	A0A1D8PG14	A0A1D8PG14	276	Ethanolamine-phosphate cytidylyltransferase OS
21.4621	NaN	21.3994	21.6394	21.524	21.4415						3	3	3	2.5	2.5	2.5	164.48	0	18.71	15528000	10	21.4307	21.524	-0.0932846	0.565004	0.657988	-0.104217	-0.58652	A0A1D8PFH4	A0A1D8PFH4	234	Spa2p OS
28.8516	28.8833	28.7629	29.0395	28.9449	28.8929						25	25	25	38	38	38	102.06	0	235.36	3138000000	146	28.8516	28.9449	-0.0933552	1.06099	0.513802	-0.126514	-0.810802	Q5AQ76	Q5AQ76	2476	Protein transport protein SEC24 OS
25.0278	25.2004	25.1344	24.9153	25.2281	25.3645						9	9	9	50.8	50.8	50.8	33.643	0	43.553	235050000	22	25.1344	25.2281	-0.0936852	0.124621	0.91409	-0.0484111	-0.199931	Q5A0L4;Q5ALJ2	Q5A0L4;Q5ALJ2	1764	Plc2p OS;Fgr22p OS
25.8263	26.0338	26.111	26.1278	26.1669	26.0083						4	4	4	18.9	18.9	18.9	36.181	0	17.558	438770000	22	26.0338	26.1278	-0.0940151	0.495124	0.665096	-0.110636	-0.560232	A0A1D8PCD8	A0A1D8PCD8	14	Trans-2-enoyl-CoA reductase (NADPH) OS
26.1229	26.1639	26.3842	26.1651	26.3468	26.258						16	16	16	34.8	34.8	34.8	59.951	0	41.039	505230000	83	26.1639	26.258	-0.094038	0.124714	0.928997	-0.0329316	-0.167485	A0A1D8PE37	A0A1D8PE37	136	Amidophosphoribosyltransferase OS
24.3511	24.1917	24.2044	24.3818	24.0828	24.2985						3	3	3	19.2	19.2	19.2	29.115	0	14.182	125820000	15	24.2044	24.2985	-0.094038	0.0169677	0.996965	-0.00525093	-0.0259017	Q5ANN9	Q5ANN9	2441	Kre9p OS
24.7577	24.7038	24.5489	24.7203	24.8548	24.7979						3	3	3	15.9	15.9	15.9	32.955	0	25.723	175210000	22	24.7038	24.7979	-0.0941601	0.753642	0.589416	-0.120918	-0.696013	Q59WF0	Q59WF0	1660	Putative hydrolase OS
NaN	22.8201	22.7582	23.2042	22.8837	22.4723						2	2	2	13.7	13.7	13.7	24.829	0	5.5101	42739000	6	22.7892	22.8837	-0.0944901	0.080882	0.930021	-0.0642077	-0.171475	Q5AF52	Q5AF52	2180	Uncharacterized protein OS
26.4185	26.3414	26.3458	26.4407	26.3381	26.4528						12	12	12	59.6	59.6	59.6	33.432	0	53.458	566170000	63	26.3458	26.4407	-0.0949383	0.403176	0.863564	-0.0420132	-0.29145	A0A1D8PJL8	A0A1D8PJL8	533	Purine nucleoside phosphorylase OS
29.6634	29.7657	29.7621	29.8713	29.857	29.8283						66	66	66	54.6	54.6	54.6	188.4	0	323.31	5900200000	346	29.7621	29.857	-0.094965	1.56465	0.454611	-0.121827	-0.896976	A0A1D8PPS9	A0A1D8PPS9	878	Clathrin heavy chain (Fragment) OS
29.1399	29.0291	28.4706	29.2537	29.1247	28.9245						27	27	27	52	52	52	65.949	0	227.49	3388400000	168	29.0291	29.1247	-0.0955505	0.411773	0.599885	-0.221089	-0.673672	A0A1D8PN90	A0A1D8PN90	770	Hsp90 cochaperone OS
24.8677	24.8523	24.391	25.0993	24.9478	24.7787						1	1	1	16.9	16.9	16.9	9.3226	0	16.569	190770000	12	24.8523	24.9478	-0.0955505	0.584914	0.490798	-0.23827	-0.845672	A0A1D8PN67	A0A1D8PN67	765	Uncharacterized protein OS
22.6698	22.8384	22.4868	22.8577	NaN	22.6737						6	4	4	14.8	11.3	11.3	54.561	0	5.5563	37396000	13	22.6698	22.7657	-0.0959492	0.263823	0.798375	-0.100724	-0.4063	P46592	P46592	1359	Glycolipid 2-alpha-mannosyltransferase 2 OS
26.0401	26.0818	26.2088	26.036	26.1778	26.4352						12	12	12	68.6	68.6	68.6	32.137	0	93.104	473230000	52	26.0818	26.1778	-0.0960426	0.345254	0.758557	-0.106133	-0.466765	Q59SD0	Q59SD0	1555	Proteasome regulatory particle lid subunit OS
25.9039	25.5874	25.1081	25.9491	25.6841	25.6689						13	13	13	16.9	16.9	16.9	116.03	0	37.487	333560000	56	25.5874	25.6841	-0.0966415	0.398572	0.599885	-0.234237	-0.671947	A0A1D8PT53	A0A1D8PT53	1154	Putative ATP-dependent permease OS
26.6228	26.4644	25.985	26.837	26.561	26.4063						19	19	19	52.8	52.8	52.8	74.686	0	270.64	594610000	60	26.4644	26.561	-0.0966587	0.459237	0.564038	-0.244072	-0.740917	A0A1D8PGV7	A0A1D8PGV7	335	FG-nucleoporin OS
26.4192	26.3994	26.4631	26.5554	26.5159	26.4704						14	14	14	33.3	33.3	33.3	57.817	0	122.8	587110000	59	26.4192	26.5159	-0.0967026	1.3123	0.602124	-0.0866801	-0.662	Q5A5V8	Q5A5V8	1904	Uncharacterized protein OS
24.2026	NaN	23.9759	23.9957	24.1861	24.3259						7	7	7	14.6	14.6	14.6	75.849	0	12.078	104990000	15	24.0892	24.1861	-0.096838	0.20054	0.847439	-0.0799872	-0.320339	Q5ADQ8	Q5ADQ8	2138	Rab proteins geranylgeranyltransferase component A OS
29.7075	29.7355	29.8948	29.8658	29.734	29.8327						20	20	20	73.2	73.2	73.2	46.705	0	253.55	5923600000	195	29.7355	29.8327	-0.0971375	0.16909	0.923942	-0.0315615	-0.185126	Q5ABC3	Q5ABC3	2068	Elongation factor Tu OS
23.3343	23.7039	22.9683	NaN	23.4317	NaN						2	2	2	16.4	16.4	16.4	24.767	0	5.3212	56326000	8	23.3343	23.4317	-0.0974426	0	0.947971	-0.0962563	0	P43073	P43073	1352	N-(5-phosphoribosyl)anthranilate isomerase OS
23.2904	23.3135	23.0286	23.2542	23.4509	23.3886						4	4	4	13.5	13.5	13.5	58.283	0	13.032	65282000	11	23.2904	23.3886	-0.0982513	0.641011	0.562371	-0.153743	-0.738268	A0A1D8PKJ2	A0A1D8PKJ2	590	Taf60p OS
26.5391	26.4987	26.532	26.6352	26.4792	26.6305						14	14	14	34.2	34.2	34.2	64.756	0	135.98	608540000	55	26.532	26.6305	-0.0985241	0.481224	0.806305	-0.0583763	-0.382266	A0A1D8PCX6	A0A1D8PCX6	56	Phosphatidylinositol 4-phosphate-binding protein OS
24.5081	24.7009	24.8517	24.5755	24.7994	24.9189						8	8	8	30.7	30.7	30.7	34.387	0	17.997	178940000	24	24.7009	24.7994	-0.0985508	0.213331	0.842248	-0.0777397	-0.321947	A0A1D8PCJ1	A0A1D8PCJ1	24	Mitochondrial 54S ribosomal protein YmL41 OS
24.0081	24.019	24.0353	24.1193	24.1178	24.0143						10	10	10	19.2	19.2	19.2	73.28	0	32.231	110220000	36	24.019	24.1178	-0.0988007	0.817901	0.759674	-0.0629876	-0.464305	Q59NN4	Q59NN4	1465	Long-chain fatty acid transporter OS
32.1275	32.2148	32.3003	32.2186	32.3142	32.329						22	22	22	95	95	95	29.766	0	323.31	32666000000	229	32.2148	32.3142	-0.0993919	0.529573	0.763971	-0.0730375	-0.454418	P83781	P83781	1380	Mitochondrial outer membrane protein porin OS
27.2428	27.2528	26.8515	27.3428	27.3215	27.4349						8	8	8	67.4	67.4	67.4	20.154	0	81.253	995550000	60	27.2428	27.3428	-0.100008	0.852535	0.383472	-0.250708	-1.05947	A0A1D8PDN3	A0A1D8PDN3	110	Peroxiredoxin OS
26.0314	26.1301	26.1336	26.1342	26.2305	26.2679						15	15	15	37.2	37.2	37.2	54.118	0	96.407	471650000	56	26.1301	26.2305	-0.100397	1.01438	0.562586	-0.112505	-0.739905	A0A1D8PC77	A0A1D8PC77	5	Ubiquitin carboxyl-terminal hydrolase OS
25.2792	25.3769	25.5111	25.4775	25.4388	25.4987						6	6	6	15.2	15.2	15.2	45.625	0	23.771	283730000	30	25.3769	25.4775	-0.100607	0.522574	0.736801	-0.0825914	-0.487366	Q5AK26	Q5AK26	2326	Dolichyl-diphosphooligosaccharide--protein glycotransferase OS
23.2884	23.3733	23.1701	22.794	23.3893	23.4803						5	5	5	21	21	21	35.821	0	23.416	62480000	16	23.2884	23.3893	-0.100878	0.0894363	0.928753	0.0560945	0.173602	Q5AI30	Q5AI30	2278	37S ribosomal protein S24, mitochondrial OS
29.0856	29.0112	28.8704	29.194	29.1123	29.1111						45	45	45	44	44	44	158.44	0	221.32	3520100000	245	29.0112	29.1123	-0.101137	1.02404	0.460119	-0.150057	-0.888993	A0A1D8PCX0	A0A1D8PCX0	54	Uncharacterized protein OS
NaN	NaN	22.6793	22.5732	22.8775	22.7809						4	4	4	15.3	15.3	15.3	42.067	0	13.808	43203000	10	22.6793	22.7809	-0.101671	0	0.999206	-0.0646267	0	A0A1D8PSF4	A0A1D8PSF4	1113	Uncharacterized protein OS
26.7141	26.7487	26.765	26.8412	26.9048	26.8506						9	9	9	50.2	50.2	50.2	27.437	0	58.699	741870000	34	26.7487	26.8506	-0.101871	2.10855	0.414246	-0.122952	-0.984688	A0A1D8PJ20	A0A1D8PJ20	483	Proteasome endopeptidase complex OS
28.8722	28.8261	28.7106	28.9283	28.9483	28.8061						17	17	17	73.9	73.9	73.9	42.406	0	237.82	3059300000	144	28.8261	28.9283	-0.102156	0.627485	0.671794	-0.0912526	-0.551496	A0A1D8PTV7	A0A1D8PTV7	1204	Putative cystathionine beta-lyase OS
25.0785	25.2407	25.1309	25.2335	25.4331	25.2194						11	11	11	14.9	14.9	14.9	133.88	0	25.208	247300000	27	25.1309	25.2335	-0.102598	0.799828	0.537243	-0.14531	-0.7899	A0A1D8PRN8	A0A1D8PRN8	1055	Non-specific serine/threonine protein kinase OS
27.9804	28.1037	27.7435	28.083	28.332	28.0032						13	13	13	70.3	70.3	70.3	34.264	0	81.596	1741500000	84	27.9804	28.083	-0.102606	0.609727	0.521006	-0.19688	-0.804134	A0A1D8PU04	A0A1D8PU04	1222	S-formylglutathione hydrolase OS
NaN	21.7089	NaN	22.0597	NaN	21.5636						2	2	2	5	5	5	56.713	0	3.2079	15083000	6	21.7089	21.8117	-0.102776	0	0.951856	-0.102775	0	Q59QH4	Q59QH4	1514	Putative mannosyltransferase OS
23.6227	23.448	23.7231	23.6253	23.9237	23.7255						6	6	6	23.1	23.1	23.1	41.553	0	12.787	84619000	10	23.6227	23.7255	-0.102808	0.603657	0.570027	-0.160271	-0.732036	A0A1D8PQP2	A0A1D8PQP2	967	Replication factor C subunit 2 OS
23.2182	23.5981	NaN	23.5168	NaN	23.5055						4	4	4	4.4	4.4	4.4	156.95	0	6.081	59132000	7	23.4082	23.5112	-0.102997	0.192391	0.839788	-0.102997	-0.355139	Q5AH90	Q5AH90	2248	Rho family guanine nucleotide exchange factor OS
27.6433	27.541	26.99	27.644	27.6943	27.6176						16	16	16	52.6	52.6	52.6	55.601	0	163.4	1215000000	107	27.541	27.644	-0.103058	0.567208	0.485713	-0.260541	-0.856694	Q5A7S3	Q5A7S3	1963	Uncharacterized protein OS
22.7332	23.1653	23.1413	NaN	23.222	23.2681						3	3	3	14.2	14.2	14.2	39.089	0	6.9488	52592000	6	23.1413	23.2451	-0.103777	0.534481	0.532135	-0.231799	-0.822557	Q5A904	Q5A904	1999	Rho family GTPase OS
24.0749	23.9667	23.7243	24.3204	23.9155	24.0705						2	2	2	4.1	4.1	4.1	62.528	0	5.6561	108610000	14	23.9667	24.0705	-0.1038	0.501504	0.587909	-0.180166	-0.70102	A0A1D8PEG9	A0A1D8PEG9	165	Uncharacterized protein OS
27.5001	27.6523	27.6282	27.7272	27.7331	27.7685						19	19	19	45.7	45.7	45.7	60.205	0	113.57	1351700000	100	27.6282	27.7331	-0.104927	1.42081	0.406177	-0.149445	-1.00323	Q5AJD0	Q5AJD0	2308	ATP-dependent RNA helicase DBP5 OS
25.6299	25.4035	25.3481	25.6317	25.2794	25.5085						5	5	5	15.9	15.9	15.9	44.561	0	40.952	293380000	23	25.4035	25.5085	-0.10498	0.0318653	0.984414	-0.0127074	-0.0541972	Q59QB4	Q59QB4	1504	Vacuolar calcium ion transporter OS
27.8557	27.9315	28.0172	27.994	28.0645	28.0365						26	26	26	35.6	35.6	35.6	104.79	0	205.96	1683800000	140	27.9315	28.0365	-0.105021	0.885787	0.617834	-0.0968749	-0.641732	Q5A3L0	Q5A3L0	1844	26S proteasome regulatory subunit RPN2 OS
27.5932	27.5231	27.1306	27.6283	27.7344	27.5156						11	11	11	43.2	43.2	43.2	43.808	0	87.394	1201200000	63	27.5231	27.6283	-0.1052	0.59912	0.503747	-0.210468	-0.818233	Q59XU9	Q59XU9	1692	Glycerol-3-phosphate dehydrogenase [NAD(+)] OS
22.8897	22.7849	22.9254	22.9952	NaN	NaN						3	3	3	6.1	6.1	6.1	113.72	0	5.5677	36940000	6	22.8897	22.9952	-0.105539	0	0.977048	-0.12856	0	A0A1D8PGX7	A0A1D8PGX7	338	Uncharacterized protein OS
NaN	22.3949	22.5807	22.6931	NaN	22.4939						4	4	4	7.8	7.8	7.8	69.75	0	15.072	34886000	7	22.4878	22.5935	-0.105658	0.284726	0.790249	-0.105658	-0.447279	Q5AHH0	Q5AHH0	2258	Mediator of RNA polymerase II transcription subunit 1 OS
25.0325	25.3815	25.167	25.2729	25.44	25.2561						6	6	6	29.4	29.4	29.4	36.136	0	34.148	252450000	31	25.167	25.2729	-0.105885	0.478305	0.64062	-0.129316	-0.594887	A0A1D8PM44	A0A1D8PM44	684	Methylenetetrahydrofolate dehydrogenase (NAD(+)) OS
26.9598	27.1958	26.5492	27.1011	27.0658	26.8635						7	6	6	69.6	51.8	51.8	20.978	0	51.735	835460000	71	26.9598	27.0658	-0.105984	0.206827	0.822522	-0.108522	-0.358264	Q5ALM6	Q5ALM6	2371	Peptidyl-prolyl cis-trans isomerase OS
27.7975	27.9487	28.3387	27.9555	28.0549	28.1135						15	15	15	58.5	58.5	58.5	33.167	0	108.42	1768800000	85	27.9487	28.0549	-0.106152	0.0259907	0.986386	-0.013003	-0.0485783	Q5A0V9	Q5A0V9	1768	rRNA methyltransferase OS
27.4085	27.3286	27.2573	27.3701	27.5257	27.4349						8	8	8	49.6	49.6	49.6	27.443	0	122.83	1109300000	48	27.3286	27.4349	-0.106316	0.827423	0.591837	-0.1121	-0.68859	A0A1D8PSS4	A0A1D8PSS4	1132	Proteasome endopeptidase complex OS
25.8448	25.9403	26.1082	25.9138	26.047	26.1198						10	10	10	37.9	37.9	37.9	39.902	0	31.832	417670000	38	25.9403	26.047	-0.106731	0.253331	0.846313	-0.0624142	-0.315549	A0A1D8PI22	A0A1D8PI22	433	Pyr_redox_2 domain-containing protein OS
24.6017	24.7535	24.2859	24.7674	24.5797	24.7087						6	5	5	29	22.1	22.1	30.874	0	10.53	161550000	10	24.6017	24.7087	-0.107	0.393039	0.667789	-0.13824	-0.556342	Q59SL5	Q59SL5	1565	Sps20p OS
24.2425	24.0132	23.893	24.1202	23.805	24.2792						8	8	8	20.4	20.4	20.4	74.886	0	25.473	110830000	26	24.0132	24.1202	-0.107042	0.0363538	0.97604	-0.0185655	-0.0680088	A0A1D8PDP3	A0A1D8PDP3	112	Rgd1p OS
26.2145	26.3532	26.5614	26.357	26.5161	26.4604						8	8	8	32.7	32.7	32.7	40.677	0	37.287	569980000	42	26.3532	26.4604	-0.107178	0.241935	0.842518	-0.0681082	-0.322687	Q59P08	Q59P08	1473	Glyoxylate reductase OS
28.2645	28.5029	28.6356	28.5772	28.6772	28.6105						14	14	14	53.6	53.6	53.6	38.491	0	147.91	2482200000	99	28.5029	28.6105	-0.107618	0.614632	0.576352	-0.153966	-0.724632	A0A1D8PSE7;A0A1D8PIM0	A0A1D8PSE7	1112	Ifr2p OS
27.9276	27.9246	27.427	27.9875	28.1729	28.0323						16	16	16	59.1	59.1	59.1	50.077	0	190.63	1592600000	84	27.9246	28.0323	-0.107719	0.802108	0.360529	-0.304503	-1.10533	Q5A6L1	Q5A6L1	1917	Fumarase OS
25.0083	24.9381	24.991	25.0989	25.1312	24.8833						6	6	6	14.6	14.6	14.6	54.307	0	16.649	213900000	27	24.991	25.0989	-0.10792	0.294968	0.841729	-0.0586758	-0.324865	A0A1D8PQW6	A0A1D8PQW6	986	Transcription factor TFIIIC subunit OS
23.8912	23.6149	23.6965	23.8369	23.8049	23.7217						1	1	1	18.3	18.3	18.3	9.5033	0.00043328	2.853	89351000	7	23.6965	23.8049	-0.108423	0.23775	0.866284	-0.0536594	-0.284152	A0A1D8PMC2	A0A1D8PMC2	706	Signal peptidase complex subunit OS
32.1931	32.2258	32.1366	32.3018	32.2112	32.3195						23	23	20	64.1	64.1	54.4	41.801	0	323.31	32049000000	255	32.1931	32.3018	-0.108662	1.01989	0.612073	-0.0922826	-0.647714	Q59QN6;A0A1D8PIL8	Q59QN6	1516	Formate dehydrogenase OS
26.6799	26.3406	26.6259	26.7349	26.752	26.4741						14	14	13	29.9	29.9	28.8	70.691	0	41.583	640060000	58	26.6259	26.7349	-0.109034	0.309028	0.773812	-0.104876	-0.439853	A0A1D8PQZ0	A0A1D8PQZ0	988	Coronin OS
23.7181	23.6421	23.7486	23.9532	23.8275	23.6915						3	3	3	9.6	9.6	9.6	45.887	0	4.459	89768000	6	23.7181	23.8275	-0.109394	0.670826	0.600212	-0.121147	-0.665834	A0A1D8PPM7	A0A1D8PPM7	868	Alpha-1,6-mannosyltransferase OS
27.0292	27.0106	27.0328	27.1391	27.2273	27.1064						10	10	10	42.5	42.5	42.5	40.522	0	54.035	907220000	52	27.0292	27.1391	-0.109892	1.65429	0.416652	-0.133398	-0.97547	Q5AA47	Q5AA47	2034	Arp2/3 complex 34 kDa subunit OS
29.8093	29.7966	29.7941	29.9575	29.9067	29.8851						23	23	23	47.6	47.6	47.6	66.318	0	323.31	6161400000	215	29.7966	29.9067	-0.110094	2.21578	0.425798	-0.116475	-0.954918	A0A1D8PNE5	A0A1D8PNE5	781	Uncharacterized protein OS
26.5972	26.2533	25.629	26.7259	26.3637	26.2032						8	8	8	52.9	52.9	52.9	25.986	0	76.199	529140000	37	26.2533	26.3637	-0.110378	0.348432	0.6166	-0.271084	-0.641153	Q5AMQ2	Q5AMQ2	2409	Clathrin light chain OS
25.9741	25.9672	26.2075	26.0851	26.3551	25.9772						13	11	11	43.2	38.8	38.8	47.848	0	67.179	462800000	50	25.9741	26.0851	-0.110926	0.259559	0.810369	-0.0895271	-0.377181	Q5A6S2	Q5A6S2	1931	Proteasome regulatory particle base subunit OS
NaN	NaN	22.5841	NaN	22.6529	22.7372						3	3	3	10.7	10.7	10.7	38.182	0	19.382	31575000	9	22.5841	22.6951	-0.110987	0	0.96581	-0.110987	0	Q5ABD1	Q5ABD1	2072	t-SNARE syntaxin OS
NaN	NaN	22.5427	NaN	22.804	22.5038						4	4	4	16.3	16.3	16.3	40.223	0	8.3562	53846000	12	22.5427	22.6539	-0.111143	0	0.983772	-0.111142	0	A0A1D8PD33	A0A1D8PD33	70	Dao1p OS
23.5063	24.0595	24.1825	24.1768	24.1707	23.9677						4	4	4	15.6	15.6	15.6	37.021	0	17.652	106800000	18	24.0595	24.1707	-0.111288	0.359657	0.640071	-0.188988	-0.592409	A0A1D8PRY0	A0A1D8PRY0	1072	Mitochondrial 37S ribosomal protein MRPS28 OS
25.6094	25.543	25.3833	25.6799	25.6543	25.6511						13	13	12	50.7	50.7	46.6	41.324	0	28.027	315190000	37	25.543	25.6543	-0.111328	1.03968	0.455587	-0.149867	-0.893634	A0A1D8PSW2	A0A1D8PSW2	1139	Threonine aldolase OS
24.9462	25.1181	25.0511	25.0627	25.1627	25.3683						8	8	8	55.5	55.5	55.5	29.376	0	41.792	260040000	23	25.0511	25.1627	-0.111561	0.706985	0.541676	-0.159395	-0.785536	Q59Z33	Q59Z33	1724	Rfa2p OS
24.3132	24.3825	24.7046	24.3283	24.4948	24.6035						5	5	5	21.9	21.9	21.9	28.479	0	5.7646	149520000	9	24.3825	24.4948	-0.112337	0.0202059	0.994499	-0.00878016	-0.0358748	Q5AK02	Q5AK02	2324	Mitochondrial 37S ribosomal protein RSM7 OS
28.5162	28.6146	28.7175	28.5234	28.7529	28.7273						7	7	7	69	69	69	9.6387	0	56.141	3225200000	54	28.6146	28.7273	-0.112715	0.216679	0.876399	-0.0518119	-0.268442	A0A1D8PCG7	A0A1D8PCG7	17	40S ribosomal protein S21 OS
27.6373	27.6464	28.0802	27.7596	27.8075	27.7078						21	20	20	51.9	50.5	50.5	54.366	0	106.25	1463000000	87	27.6464	27.7596	-0.113209	0.0696619	0.958812	0.0296777	0.119205	A0A1D8PRB3	A0A1D8PRB3	1012	Serine hydroxymethyltransferase OS
34.0584	33.8218	32.7849	34.0358	33.9353	33.7644						21	21	21	92.8	92.8	92.8	25.812	0	323.31	94628000000	421	33.8218	33.9353	-0.113514	0.374908	0.580819	-0.3568	-0.714968	Q5AF03	Q5AF03	2176	Glyoxalase 3 OS
27.8963	27.8904	28.0036	28.0099	28.099	27.9832						13	13	13	50.7	50.7	50.7	40.803	0	113.56	1668000000	83	27.8963	28.0099	-0.113619	0.925738	0.600378	-0.100615	-0.667268	A0A1D8PKB9	A0A1D8PKB9	569	Branched-chain-amino-acid aminotransferase OS
24.0237	23.8247	24.273	24.0372	24.1374	24.1697						3	3	3	13.1	13.1	13.1	36.217	0	14.911	111720000	12	24.0237	24.1374	-0.113661	0.212544	0.845341	-0.0743097	-0.315321	A0A1D8PHE0	A0A1D8PHE0	380	Mitochondrial 37S ribosomal protein MRPS35 OS
24.1354	24.1736	24.2864	24.0759	24.3262	24.2876						7	7	7	13.8	13.8	13.8	67.89	0	12.274	124840000	14	24.1736	24.2876	-0.114004	0.127853	0.92969	-0.0313911	-0.165167	Q59X38	Q59X38	1678	Pescadillo homolog OS
27.2961	27.2985	26.8174	27.3488	27.4103	27.4217						14	14	14	51.2	51.2	51.2	37.366	0	58.84	1007100000	59	27.2961	27.4103	-0.114244	0.726258	0.416376	-0.256308	-0.979925	A0A1D8PI24	A0A1D8PI24	434	D-arabinose 1-dehydrogenase (NAD(P)(+)) OS
26.9827	26.8799	27.1676	27.0151	27.0972	27.2124						11	11	11	69	69	69	22.864	0	86.667	887160000	63	26.9827	27.0972	-0.114456	0.409571	0.737327	-0.0981566	-0.48647	Q5AI79	Q5AI79	2281	Palmitoyltransferase OS
25.3509	25.3334	25.5193	25.4352	25.5278	25.4667						9	9	9	31.6	31.6	31.6	53.488	0	30.651	286180000	36	25.3509	25.4667	-0.115784	0.505817	0.765211	-0.0753695	-0.456238	P87185	P87185	1387	Cysteine desulfurase, mitochondrial OS
26.8142	26.886	27.0303	27.0024	26.9816	27.1785						12	12	12	48.2	48.2	48.2	34.709	0	45.422	829240000	55	26.886	27.0024	-0.11639	0.741382	0.551844	-0.144007	-0.761494	P46250	P46250	1355	SEC14 cytosolic factor OS
28.6219	28.6526	28.9609	28.6567	28.7692	28.7807						11	11	11	76.8	76.8	76.8	21.481	0	81.668	2842700000	81	28.6526	28.7692	-0.116631	0.0279445	0.988481	0.00959078	0.0445547	Q59S78	Q59S78	1553	Small COPII coat GTPase SAR1 OS
27.3261	27.4409	27.4961	27.5576	27.6285	27.4006						22	22	22	57.8	57.8	57.8	56.806	0	135.58	1177700000	97	27.4409	27.5576	-0.116774	0.572178	0.644348	-0.107911	-0.586774	Q59YC4	Q59YC4	1705	Chaperonin-containing T-complex subunit OS
25.9385	26.0249	25.9371	26.0555	26.056	25.7746						4	4	1	29.3	29.3	11.7	25.961	0	20.451	412890000	30	25.9385	26.0555	-0.116987	0.0163026	0.996772	0.00482178	0.0243392	Q59YF4	Q59YF4	1712	Increased recombination centers protein 22-1 OS
23.9058	23.6642	23.5578	23.528	24.0362	NaN						5	5	5	9.5	9.5	9.5	94.794	0	3.8052	79831000	6	23.6642	23.7821	-0.117971	0.11158	0.907612	-0.0728807	-0.21992	Q5A7K3	Q5A7K3	1946	SNARE-binding exocyst subunit OS
NaN	NaN	22.8999	22.8598	NaN	23.1759						5	5	5	18.5	18.5	18.5	43.172	0	22.66	50500000	7	22.8999	23.0179	-0.117975	0	1	-0.117975	0	A0A1D8PL37	A0A1D8PL37	622	Histidinol-phosphate transaminase OS
27.3141	27.2535	27.3519	27.3966	27.4329	27.4718						16	16	16	48.1	48.1	48.1	48.941	0	82.218	1079800000	64	27.3141	27.4329	-0.118866	1.62048	0.436772	-0.127321	-0.936581	A0A1D8PIV7	A0A1D8PIV7	475	Proteasome regulatory particle base subunit OS
25.2836	25.5281	25.5812	25.6414	25.6475	25.7267						4	4	4	21.1	21.1	21.1	21.051	0	11.616	314750000	19	25.5281	25.6475	-0.119429	1.01835	0.382785	-0.207563	-1.06076	Q5AEM8	Q5AEM8	2172	Presequence translocated-associated motor subunit PAM17, mitochondrial OS
23.5153	23.1878	23.2095	23.3291	23.3948	23.286						4	4	4	11.2	11.2	11.2	46.618	0	16.991	63530000	19	23.2095	23.3291	-0.11956	0.105952	0.935368	-0.0324294	-0.154151	Q59MV6	Q59MV6	1447	Yhb5p OS
27.3	27.2378	27.321	27.3331	27.4198	27.4854						16	16	16	51.6	51.6	51.6	54.548	0	152.01	1074600000	86	27.3	27.4198	-0.119823	1.17401	0.495253	-0.126523	-0.839725	Q5AGZ9	Q5AGZ9	2233	RuvB-like helicase 2 OS
24.8984	25.1087	25.3245	25.1287	25.4653	25.2288						14	7	7	48	22.8	22.8	46.263	0	31.771	244500000	28	25.1087	25.2288	-0.120068	0.444161	0.619295	-0.163753	-0.633738	Q59TC4	Q59TC4	1593	Lys22p OS
24.0127	24.1274	23.9842	24.0945	24.133	24.2799						9	9	9	41.9	41.9	41.9	39.555	0	51.906	114830000	25	24.0127	24.133	-0.120392	0.828642	0.562902	-0.127735	-0.744992	Q5ANI2	Q5ANI2	2436	Uncharacterized protein OS
24.7358	24.6966	24.7274	24.8479	24.72	24.931						6	6	6	22.5	22.5	22.5	46.683	0	23.89	183920000	26	24.7274	24.8479	-0.120562	0.839447	0.588837	-0.113078	-0.695816	Q59X92	Q59X92	1686	Erv46p OS
28.4235	28.4031	27.9145	28.632	28.5238	28.4633						20	20	20	53.4	53.4	53.4	56.904	0	190.58	2217100000	119	28.4031	28.5238	-0.12072	0.77728	0.378459	-0.29266	-1.06988	A0A1D8PFV8	A0A1D8PFV8	261	17-beta-hydroxysteroid dehydrogenase-like protein OS
28.7552	28.7179	28.5192	28.8387	28.8921	28.7657						22	22	22	43.9	43.9	43.9	81.104	0	156.94	2831600000	149	28.7179	28.8387	-0.120794	0.960763	0.443282	-0.168073	-0.923928	Q5AF71	Q5AF71	2183	Putative phosphotransferase OS
27.9194	27.9481	27.9165	27.8687	28.0405	28.0862						18	18	18	46.2	46.2	46.2	59.604	0	188.32	1686100000	96	27.9194	28.0405	-0.121058	0.453441	0.788879	-0.0704594	-0.422026	Q5A6P9	Q5A6P9	1923	Adenylyl cyclase-associated protein OS
26.7519	26.8406	26.7747	26.8959	26.8353	26.9436						10	10	10	37.8	37.8	37.8	42.372	0	54.855	756450000	58	26.7747	26.8959	-0.121178	1.17299	0.576807	-0.10253	-0.726651	A0A1D8PT60	A0A1D8PT60	1156	Actin-related protein 2/3 complex subunit OS
22.6175	22.4514	NaN	22.3006	22.9826	22.6559						2	2	2	9.3	9.3	9.3	35.699	0	4.2164	33943000	4	22.5345	22.6559	-0.12145	0.156315	0.854347	-0.1119	-0.30942	Q5AGB5	Q5AGB5	2214	Uncharacterized protein OS
32.3555	32.3444	31.717	32.4664	32.5666	32.4211						33	33	33	73.4	73.4	73.4	63.884	0	323.31	34581000000	356	32.3444	32.4664	-0.121929	0.735885	0.366485	-0.345701	-1.09624	A0A1D8PF79	A0A1D8PF79	218	Glutamate decarboxylase OS
24.9213	24.4914	24.6172	24.9196	24.7396	24.6201						9	9	9	35.7	35.7	35.7	55.323	0	24.977	167140000	26	24.6172	24.7396	-0.122473	0.208491	0.839566	-0.0831884	-0.326929	Q59U61	Q59U61	1609	Putative carboxylic ester hydrolase OS
28.6685	28.6891	28.8931	28.349	28.907	28.8116						3	3	3	42.4	42.4	42.4	10.509	0	92.924	2815000000	31	28.6891	28.8116	-0.122583	0.119129	0.907004	0.0610174	0.21288	Q9UVL1	Q9UVL1	2504	Non-histone chromosomal protein 6 OS
28.4745	28.4556	28.3449	28.5782	28.5875	28.4649						24	24	24	49.8	49.8	49.8	72.036	0	116.96	2365600000	136	28.4556	28.5782	-0.122673	0.984594	0.554058	-0.118572	-0.757876	A0A1D8PPY8	A0A1D8PPY8	894	Fimbrin OS
25.8633	25.9016	25.7181	26.0631	25.9864	25.9655						7	7	7	34.3	34.3	34.3	28.209	0	40.101	405670000	36	25.8633	25.9864	-0.123072	1.31284	0.374657	-0.177321	-1.08613	A0A1D8PRK7	A0A1D8PRK7	1043	Uncharacterized protein OS
NaN	22.7139	NaN	22.6628	23.0117	NaN						4	4	4	7.2	7.2	7.2	107.27	0	6.5218	43922000	7	22.7139	22.8372	-0.123348	0	0.979638	-0.123348	0	A0A1D8PFI5	A0A1D8PFI5	238	USP domain-containing protein OS
NaN	23.7377	23.5112	23.6882	NaN	23.8077						2	2	2	21.4	21.4	21.4	19.307	0.00043535	2.9427	76719000	3	23.6245	23.748	-0.123495	0.359949	0.717618	-0.123494	-0.54154	Q5AHY8	Q5AHY8	2265	Mitochondrial 54S ribosomal protein YmL27 OS
25.3472	25.019	25.1447	25.2656	25.3068	25.2686						9	9	9	18.6	18.6	18.6	80.48	0	20.839	242570000	33	25.1447	25.2686	-0.123915	0.497709	0.665103	-0.110023	-0.559891	A0A1D8PLC3	A0A1D8PLC3	640	Putative tubulin tyrosine ligase OS
27.2117	27.2148	27.1676	27.3005	27.3471	27.3359						14	14	14	51.8	51.8	51.8	46.647	0	84.44	1024600000	74	27.2117	27.3359	-0.124254	2.48047	0.378255	-0.12983	-1.0755	Q59Z11	Q59Z11	1719	Actin-related protein 3 OS
25.0635	25.0106	25.4564	24.8479	25.3293	25.1877						7	7	7	30.6	30.6	30.6	39.481	0	15.251	237900000	27	25.0635	25.1877	-0.124262	0.0986321	0.924918	0.0551535	0.183567	A0A1D8PMR2	A0A1D8PMR2	735	Anthranilate phosphoribosyltransferase OS
28.093	28.0678	28.475	27.9858	28.2675	28.2172						3	3	3	41.8	41.8	41.8	7.5227	0	28.279	1977200000	23	28.093	28.2172	-0.124296	0.12816	0.906929	0.0551039	0.213795	A0A1D8PQN0	A0A1D8PQN0	962	Ribosomal 40S subunit protein S28B OS
26.6195	26.6765	26.5075	26.8563	26.7218	26.7441						19	19	19	38.4	38.4	38.4	90.237	0	120.15	678580000	66	26.6195	26.7441	-0.124598	1.25281	0.387295	-0.172885	-1.0492	Q9C0L9	Q9C0L9	2495	Protein SEY1 OS
29.2289	29.2771	29.305	29.3725	29.4026	29.465						31	31	31	60.1	60.1	60.1	69.68	0	283.34	4311700000	212	29.2771	29.4026	-0.12557	1.81715	0.383718	-0.143061	-1.05847	Q59LZ5	Q59LZ5	1429	Protein channel OS
28.7817	28.862	28.8999	28.9879	29.0433	28.9203						41	41	41	45.9	45.9	45.9	138.19	0	244.71	3215600000	227	28.862	28.9879	-0.125841	1.27979	0.450877	-0.135902	-0.907208	A0A1D8PJB0	A0A1D8PJB0	510	Coatomer subunit alpha OS
[truncated: 559 more rows]
