# Supplementary material for: Repurposing of MitoTam: Novel Anti-Cancer Drug Candidate Exhibits Potent Activity against Major Protozoan and Fungal Pathogens
Source: Antimicrob Agents Chemother. 2022 Jul 20;66(8):e00727-22. doi: 10.1128/aac.00727-22 (PMC9380531; doi:10.1128/aac.00727-22)
Supplement: Supplemental file 3 — Table S3. Download aac.00727-22-s0003.xlsx, XLSX file, 0.5 MB [file aac.00727-22-s0003.xlsx]

## Sheet: All detected proteins
Gene ID	Gene product TritrypDB annotation	Fold change	Mitochondrial localization
Tb927.3.1030	RNA-binding protein	-7.57
Tb927.10.8940	flagellum targeting protein kharon1, putative	-6.3164
Tb927.11.11480	Trichohyalin, putative	-5.67281
Tb927.11.720	hypothetical protein, conserved	-5.35141	+
Tb927.10.8980	hypothetical protein, conserved	-4.66572	+
Tb10.v4.0052	microtubule-associated protein 2	-4.51821
Tb927.11.6440	hypothetical protein, conserved	-4.10813
Tb927.3.3300	Flagellum attachment zone protein 19	-4.06403
Tb927.8.1270	Nucleolar protein 54	-3.88637
Tb927.10.12030	hypothetical protein, conserved	-3.80836
Tb927.9.9550	EnigmRBP2	-3.66062	+
Tb927.7.5020	60S ribosomal protein L19, putative	-3.18881
Tb927.10.6630	ATP-dependent RNA helicase DBP2A, putative	-3.10853
Tb927.9.11050	4E-interacting protein, putative	-2.91054
Tb927.10.9440	NADH dehydrogenase	-2.90263	+
Tb927.3.1820	mitochondrial RNA binding complex 1 subunit	-2.89642	+
Tb927.10.190	40S ribosomal protein S6, putative	-2.88688
Tb927.9.15210	ribosomal protein L36, putative	-2.68353
Tb927.5.1820	60S acidic ribosomal protein, putative	-2.64281
Tb927.10.14810	multiprotein-bridging factor 1, putative	-2.60234
Tb927.7.6610	hypothetical protein, conserved	-2.5819
Tb927.10.8950	kinetoplast-associated protein 4 isoform 1	-2.55141	+
Tb927.8.4220	hypothetical protein, conserved	-2.43841
Tb927.5.1520	ATP-dependent protease ATPase subunit HslU1	-2.38652	+
Tb927.10.520	Mitochondrial ATP synthase subunit, putative	-2.33889	+
Tb927.1.4280	hypothetical protein, conserved	-2.33799
Tb927.2.2460	ubiquitin-conjugating enzyme E2, putative	-2.31726
Tb927.10.12630	Flagellum attachment zone protein 34	-2.31489
Tb927.9.9450	zinc finger protein family member, putative	-2.30613
Tb927.4.3060	hypothetical protein, conserved	-2.29159	+
Tb927.3.1010	hypothetical protein, conserved	-2.24401	+
Tb927.11.2610	hypothetical protein, conserved	-2.23771	+
Tb927.9.1340	Myosin-like protein 2	-2.23391
Tb927.2.6090	60S ribosomal protein L44	-2.23264
Tb927.8.1860	pitrilysin-like metalloprotease	-2.23076	+
Tb927.5.2780	mitochondrial DNA polymerase beta	-2.21973	+
Tb927.11.16400	kinetoplast-associated protein 3, putative	-2.2	+
Tb927.11.550	Suppressor of clathrin deficiency 6, putative	-2.19841
Tb927.10.5810	The ARF-like 2 binding protein BART, putative	-2.19768
Tb927.3.3320	60S ribosomal protein L13, putative	-2.16256
Tb927.8.3060	metallo-peptidase, Clan MF, Family M17	-2.16012
Tb927.11.12590	Der1-like family, putative	-2.13933	+
Tb927.9.4420	Beat-regulation protein	-2.13497
Tb927.10.4850	hypothetical protein, conserved	-2.1177	+
Tb927.9.6920	hypothetical protein, conserved	-2.09466	+
Tb927.10.14840	Mitochondrial ADP/ATP carrier protein 5a	-2.07026	+
Tb927.2.2970	mitochondrial carrier protein	-2.05362	+
Tb927.11.4360	Protein of unknown function (DUF1014), putative	-2.05267
Tb927.7.7430	ATP synthase F1, alpha subunit	-2.04841	+
Tb927.10.7090	Alternative oxidase, mitochondrial	-2.03592	+
Tb927.9.12240	60S ribosomal subunit protein L31, putative	-2.02454
Tb927.11.10780	Voltage-dependent anion channel, putative	-2.00411	+
Tb927.9.11490	60S ribosomal protein L29	-1.99749
Tb927.6.4010	Translation machinery associated TMA7, putative	-1.99345
Tb927.11.14130	ribosomal protein L18, putative	-1.9873
Tb927.10.7340	40S ribosomal protein S24E, putative	-1.97926
Tb927.11.13520	hypothetical protein, conserved	-1.97911	+
Tb927.10.2910	splicing factor PTSR1 interacting protein	-1.97006
Tb927.11.14950	zinc finger protein 2	-1.95877
Tb927.9.15360	40S ribosomal protein S6, putative	-1.95695
Tb927.6.3610	SET domain containing protein, putative	-1.95325	+
Tb927.10.6070	universal minicircle sequence binding protein 1	-1.94325
Tb927.8.1510	ATP-dependent RNA helicase DBP2B, putative	-1.92452
Tb927.5.1630	hypothetical protein, conserved	-1.91962	+
Tb927.8.6430	hypothetical protein, conserved	-1.91928
Tb927.11.6740	pumilio/PUF RNA binding protein 10, putative	-1.91883
Tb927.7.270	ribosome production factor 2	-1.91827
Tb927.2.3800	guide RNA associated protein 1	-1.9044	+
Tb927.11.1330	Stress responsive A/B Barrel Domain, putative	-1.8872
Tb927.8.4810	prohibitin 1	-1.88311	+
Tb927.3.5370	hypothetical protein, conserved	-1.87597
Tb927.9.11410	60S ribosomal protein L23, putative	-1.8661
Tb927.6.4090	chaperonin HSP60, mitochondrial precursor, putative	-1.86514	+
Tb927.6.720	40S ribosomal protein L14, putative	-1.85612
Tb927.4.4820	amino acid transporter 10, putative	-1.85413
Tb927.2.4110	Mitochondrial-processing peptidase subunit alpha	-1.8461	+
Tb927.8.1340	60S ribosomal protein L7a, putative	-1.84448
Tb927.9.15420	60S ribosomal protein L32	-1.8347
Tb927.9.5690	60S acidic ribosomal protein, putative	-1.8287
Tb927.4.600	Alpha/beta hydrolase family, putative	-1.82555	+
Tb927.11.10510	ubiquinone biosynthesis methyltransferase, putative	-1.82181	+
Tb927.6.1870	Eukaryotic translation initiation factor 4E-4	-1.81942
Tb927.8.6160	40S ribosomal protein S8, putative	-1.81898
Tb927.11.1700	hypothetical protein, conserved	-1.81193	+
Tb927.9.13240	hypothetical protein, conserved	-1.81135
Tb927.11.12410	kinetoplastid kinetochore protein 10	-1.80654
Tb927.11.6200	60S ribosomal protein L28, putative	-1.8065
Tb927.10.8240	Cytokinesis initiation factor 4	-1.79459
Tb927.7.3810	Cold-shock DNA-binding domain containing protein, putative	-1.79323	+
Tb927.11.5820	Inhibitor of apoptosis-promoting Bax1, putative	-1.78194	+
Tb927.8.7040	hypothetical protein, conserved	-1.77874	+
Tb927.9.6450	peroxisomal membrane protein (Pex16), putative	-1.77036
Tb927.9.11230	calmodulin-like protein, putative	-1.76971
Tb927.4.1230	hypothetical protein	-1.76341
Tb927.7.2650	Cytoskeleton associated protein 51V	-1.76299
Tb927.8.1590	ubiquitin-protein ligase, putative	-1.76045	+
Tb927.7.5480	dihydrofolate reductase-thymidylate synthase	-1.74923	+
Tb927.10.880	thymidine kinase	-1.74392
Tb927.10.6720	Plasma-membrane choline transporter, putative	-1.74298
Tb927.10.1890	cysteine peptidase, Clan CA, family C2, putative	-1.74209
Tb927.7.3750	TFIIF-stimulated CTD phosphatase, putative	-1.74035	+
Tb927.10.4120.2	60S ribosomal protein L30	-1.73273
Tb927.11.12560	hypothetical protein	-1.71717
Tb927.4.4910.2	3,2-trans-enoyl-CoA isomerase, mitochondrial precursor, putative	-1.71315
Tb927.9.14370	60S ribosomal protein L26, putative	-1.71103
Tb927.7.1910	pyridoxal phosphate containing glycine decarboxylase, putative	-1.70976	+
Tb927.9.8420	QM-like protein	-1.70467
Tb927.5.2930	Mitochondrial ATP synthase subunit, putative	-1.7042	+
Tb927.9.2420	hypothetical protein, conserved	-1.69591
Tb927.6.1470	hypothetical protein, conserved	-1.69383
Tb927.11.15900	60S ribosomal protein L27, putative	-1.69053
Tb927.3.5050	60S ribosomal protein L4	-1.68763
Tb927.10.7510	chromatin binding protein, putative	-1.68332
Tb927.10.11390	60S ribosomal protein L6, putative	-1.68055
Tb11.v5.0501.1-p1	40S ribosomal protein S3A, putative	-1.6764
Tb927.11.5290	mitochondrial carrier protein	-1.67589	+
Tb927.10.8430	40S ribosomal protein S12, putative	-1.67346
Tb927.11.4300	60S ribosomal protein L18, putative	-1.67027
Tb927.10.1560	Nucleolar protein 91	-1.66762	+
Tb927.10.1630	atp-binding cassette sub-family e member 1	-1.65824
Tb927.11.9730	60S ribosomal protein L34, putative	-1.65089
Tb927.4.5310	Repressor of differentiation kinase 2	-1.64847
Tb927.11.11830	40S ribosomal protein S17, putative	-1.64765
Tb927.10.1090	40S ribosomal protein S23, putative	-1.64488
Tb927.11.12230	ATP-dependent protease ATPase subunit HslU2	-1.64405	+
Tb927.10.4310	prohibitin 2, putative	-1.63963	+
Tb927.8.6270	hypothetical protein, conserved	-1.63691
Tb927.4.1100	ribosomal protein L21E (60S), putative	-1.63623
Tb927.10.180	ATP synthase F1 subunit gamma protein, putative	-1.63352	+
Tb927.11.7380	glycerol-3-phosphate dehydrogenase (FAD-dependent), mitochondrial	-1.63301	+
Tb927.9.7620	60S ribosomal protein L11, putative	-1.63152
Tb927.9.15170	60S ribosomal protein L5, putative	-1.62868
Tb927.7.1050	40S ribosomal protein S16, putative	-1.62768
Tb927.11.2490	Unc104-like kinesin, putative	-1.61954
Tb927.11.7350	Histone H2B variant V	-1.61933
Tb927.10.10010	mRNA turnover protein 4 homolog, putative	-1.61806
Tb927.4.1860	ribosomal protein S19, putative	-1.61496
Tb927.5.960	atpase family aaa domain-containing protein 1	-1.61418	+
Tb927.1.3270	hypothetical protein, conserved	-1.61177
Tb927.8.2740	mitochondrial RNA binding protein	-1.61027	+
Tb927.10.11930	beta-D-hydroxybutyrate dehydrogenase	-1.6098	+
Tb927.10.6370	60S ribosomal proteins L37, putative	-1.60446
Tb927.8.2540	3-ketoacyl-CoA thiolase	-1.60446	+
Tb927.11.9700	transcription factor BTF3, putative	-1.60427
Tb927.10.6490	KIAA1430 homologue, putative	-1.60274
Tb927.11.10260	Peroxin 3, putative	-1.6011
Tb927.3.1900	conserved protein, unknown function	-1.59488
Tb927.3.4970	hypothetical protein, conserved	-1.59465
Tb927.5.295b	retrotransposon hotspot (RHS) protein 1	-1.59276
Tb927.10.13800	hypothetical protein, conserved	-1.5917
Tb927.6.3020	hypothetical protein, conserved	-1.58992
Tb927.10.12660	pumilio/PUF RNA binding protein 2	-1.58929
Tb927.11.11770	Eukaryotic translation initiation factor 4E-3	-1.58879
Tb927.11.12810	ribonucleoside-diphosphate reductase small chain	-1.58736
Tb927.10.2770	eukaryotic translation initiation factor 5, putative	-1.58475
Tb927.10.6060	universal minicircle sequence binding protein 2	-1.58291
Tb927.11.8230	hypothetical protein, conserved	-1.58231
Tb927.3.1370	40S ribosomal protein S25, putative	-1.5797
Tb927.10.14800	mitogen-activated protein kinase 9, putative	-1.57888
Tb927.7.2700	NADH-cytochrome b5 reductase, putative	-1.57291	+
Tb927.7.1060	ISWI complex protein	-1.57229
Tb927.9.14080	vesicle-associated membrane protein, putative	-1.57087
Tb927.11.1710	guide RNA-binding protein of 21 kDa	-1.56926	+
Tb927.1.2550	histone H3, putative	-1.56794
Tb927.11.1840	hypothetical protein, conserved	-1.56592	+
Tb927.10.14710	40S ribosomal protein S2, putative	-1.56447
Tb927.10.3280	60S ribosomal proteins L38, putative	-1.56218
Tb927.5.1660	pyruvate dehydrogenase phosphatase, putative	-1.55998
Tb927.9.10310	mitochondrial carrier protein 11	-1.55965	+
Tb927.5.1610	60S ribosomal protein L13a, putative	-1.55965
Tb927.4.1800	Mitochondrial ribosomal protein L3	-1.55662
Tb927.6.5130	60S acidic ribosomal protein P2, putative	-1.55455
Tb927.4.2180	60S ribosomal protein L35a, putative	-1.55366
Tb927.7.2780	hypothetical protein, conserved	-1.55233
Tb927.11.3600	40S ribosomal protein S4, putative	-1.55137
Tb927.11.14020	nuclear RNA binding domain 2	-1.54472
Tb927.5.1470	NADH-cytochrome b5 reductase, putative	-1.5431	+
Tb927.9.3990	ribosomal protein S7, putative	-1.53952	+
Tb927.9.5890	solanesyl-diphosphate synthase, putative	-1.53466	+
Tb927.11.7900	mitochondrial RNA binding protein 16	-1.53196	+
Tb927.4.890	small nuclear ribonucleoprotein sm d3	-1.53173
Tb927.9.6070	40S ribosomal protein S3, putative	-1.52707
Tb927.5.1680	hypothetical protein, conserved	-1.52069
Tb927.6.4980	40S ribosomal protein S14	-1.52016
Tb927.5.3090	Mitochondrial ATP synthase subunit, putative	-1.51813	+
Tb927.11.16890	Tetratricopeptide-like helical domain containing protein	-1.51781
Tb927.5.3800	glutamine hydrolysing (not ammonia-dependent) carbomoyl phosphate synthase, putative	-1.51486
Tb927.9.8410	chaperone protein DnaJ, putative	-1.51229	+
Tb927.7.6640	hypothetical protein, conserved	-1.506
Tb927.6.1880	aspartyl-tRNA synthetase, putative	-1.5057
Tb927.10.12010	hypothetical protein, conserved	-1.50547
Tb927.8.5260	60S ribosomal protein L39, putative	-1.49936
Tb927.10.5030	ubiquitin/ribosomal protein S27a, putative	-1.49807
Tb927.9.6040	E1-like ubiquitin-activating enzyme, putative	-1.497
Tb927.7.2570	guide RNA associated protein, GAP2	-1.49426	+
Tb927.10.450	Component of motile flagella 62	-1.49302
Tb927.9.15190	ribosomal protein L15, putative	-1.49187
Tb927.11.15420	eukaryotic translation initiation factor 3 subunit k	-1.48953
Tb927.2.4230	NUP-1 protein, putative	-1.48472
Tb927.2.5910	40S ribosomal protein S13, putative	-1.48422
Tb927.6.2420	p22 protein precursor	-1.48408	+
Tb927.11.14200	ubiquitin-conjugating enzyme CDC34	-1.48168
Tb927.7.1750	60S ribosomal protein L7, putative	-1.48101
Tb927.4.2310	asparaginyl-tRNA synthetase, putative	-1.47988	+
Tb927.11.8200	ribosomal protein S26, putative	-1.47852
Tb927.6.2790	L-threonine 3-dehydrogenase	-1.47832	+
Tb927.11.10330	regulator of chromosome condensation 1-like protein	-1.47773
Tb927.9.9630	TPR repeat/Tetratricopeptide repeat, putative	-1.477
Tb927.7.4900	5-3 exoribonuclease A	-1.47526
Tb927.10.11870	Guide RNA binding complex protein 5	-1.47517	+
Tb927.5.1710	ATP synthase F1 subunit p18, mitochondrial	-1.47308	+
Tb927.11.11080	Nucleoporin NUP149	-1.47273
Tb927.5.1110	60S ribosomal protein L8, putative	-1.47101
Tb927.8.6580	Succinate dehydrogenase [ubiquinone] flavoprotein subunit, mitochondrial	-1.47051	+
Tb927.7.5180	60S ribosomal protein L23a, putative	-1.46962
Tb927.7.6440	vesicle transport v-SNARE protein, putative	-1.46107
Tb927.10.13280	hypothetical protein, conserved	-1.4598
Tb927.3.5420	protein transport protein Sec24	-1.4588
Tb927.3.3940	RNA-binding protein, putative	-1.4578
Tb927.5.2960	phosphoribosylpyrophosphate synthetase, putative	-1.45773
Tb927.8.1110	40S ribosomal protein S9, putative	-1.45729
Tb927.3.2600	ATP-dependent DEAD/H RNA helicase, putative	-1.45692
Tb927.11.9670	aminomethyltransferase, mitochondrial, putative	-1.45553	+
Tb927.11.2250	conserved protein, unknown function	-1.44996
Tb927.5.2570	eukaryotic translation initiation factor 3 subunit b	-1.44983
Tb927.5.2320	Mak10 subunit, NatC N(alpha)-terminal acetyltransferase, putative	-1.44788
Tb927.9.1980	hypothetical protein, conserved	-1.44486
Tb927.7.1780	Adenine phosphoribosyltransferase, putative	-1.43782
Tb927.7.6090	eukaryotic translation initiation factor 3 subunit a	-1.4361
Tb927.10.7350	hypothetical protein, conserved	-1.43471
Tb927.10.14750	fibrillarin, putative	-1.43444
Tb927.11.10200	hypothetical protein, conserved	-1.43331
Tb927.10.2240	RNA binding protein	-1.43232
Tb927.10.10590	histone H2B, putative	-1.43219
Tb927.11.6050	Flagellar-associated PapD-like, putative	-1.43218
Tb927.9.5590	DNA topoisomerase ii	-1.42928	+
Tb927.10.15280	Domain of Unknown Function (DUF1042), putative	-1.42659
Tb927.3.5060	Ankyrin repeats (many copies)/Ankyrin repeats (3 copies), putative	-1.42455
Tb927.9.2900	U3 small nucleolar RNA-associated protein 10, putative	-1.424
Tb927.10.12430	Noc2p family, putative	-1.42359
Tb927.4.4670	MYND finger, putative	-1.42326
Tb927.4.3840	nucleolar protein, putative	-1.42193
Tb927.7.3700	hypothetical protein, conserved	-1.42178
Tb927.11.14210	conserved protein	-1.42165
Tb927.10.12840	mitochondrial carrier protein	-1.41753	+
Tb927.8.5090	DNA-directed RNA polymerase I largest subunit	-1.41598
Tb927.11.6300	40S ribosomal protein S5, putative	-1.41515
Tb927.5.3170	ribose-phosphate pyrophosphokinase, putative	-1.41507
Tb927.2.2230	hypothetical protein, conserved	-1.41505
Tb927.7.3490	synaptojanin, putative	-1.41412
Tb927.10.5480	60S ribosomal protein L24, putative	-1.41354
Tb927.11.9360	prenyltransferase, putative	-1.41291	+
Tb927.5.4260	histone H4, putative	-1.41175
Tb927.11.6460	hypothetical protein, conserved	-1.40965
Tb927.9.12730	chaperone protein DnaJ, putative	-1.40838	+
Tb927.7.2940	histone H2A, putative	-1.40796
Tb927.11.12060	Peroxisomal biogenesis factor 11 (PEX11), putative	-1.40764
Tb927.1.1500	conserved protein, unknown function	-1.40649
Tb927.11.14900	coatomer subunit epsilon	-1.40581
Tb927.10.13110	Outer arm dynein light chain 7	-1.40527
Tb927.11.11570	Translation initiation factor eIF-2B subunit epsilon, putative	-1.40335
Tb927.6.4800	hypothetical protein, conserved	-1.4005
Tb927.7.2500	proteasome regulatory ATPase subunit 1	-1.39649
Tb927.11.2420	Tubulin-tyrosine ligase family, putative	-1.39548
Tb927.8.1740	Mitochondrial import inner membrane translocase subunit TIM62	-1.39487	+
Tb927.11.510	RNA-binding protein, UBP2	-1.39384
Tb927.11.16090	Outer dynein arm docking complex protein 2, putative	-1.39073
Tb927.10.1100	60S ribosomal protein L9, putative	-1.38692
Tb927.11.11725	ribosomal protein S14p/S29e	-1.38313
Tb927.3.5020	Flagellar Member 6	-1.38283
Tb927.9.12830	hypothetical protein, conserved	-1.38209
Tb927.3.3830	hypothetical protein, conserved	-1.38057
Tb927.5.3810	orotidine-5-phosphate decarboxylase/orotate phosphoribosyltransferase, putative	-1.37986
Tb927.3.1990	Tetratricopeptide repeat protein 29, putative	-1.37324
Tb927.7.300	UDP-Gal or UDP-GlcNAc-dependent glycosyltransferase, putative	-1.37007
Tb927.6.1900	essential nuclear protein 1, putative	-1.36941
Tb927.8.1980	Beta propeller protein 1	-1.36756
Tb927.9.10400	hypothetical protein, conserved	-1.36668	+
Tb927.7.7320	hypothetical protein, conserved	-1.36496
Tb11.1220	hypothetical protein	-1.36409
Tb927.10.5340	40S ribosomal protein S18, putative	-1.3634
Tb927.4.1850	hypothetical protein, conserved	-1.36319
Tb927.5.2530	RNA cytidine acetyltransferase	-1.36225
Tb927.7.2710	NADH-cytochrome b5 reductase, putative	-1.36054	+
Tb927.9.11540	hypothetical protein, conserved	-1.35967	+
Tb927.11.5140	ubiquitin carboxyl-terminal hydrolase, putative	-1.35899
Tb927.10.10080	hypothetical protein, conserved	-1.35653
Tb927.10.9740	Regulatory particle triple-A ATPase subunit 6	-1.35511
Tb927.11.14960	pumilio/PUF RNA binding protein 7, putative	-1.35258
Tb927.3.4360	40S ribosomal protein S15A, putative	-1.35154
Tb927.11.630	RNA polymerase I second largest subunit	-1.35107
Tb927.9.8740	Double RNA binding domain protein 3	-1.3507
Tb927.10.11510	hypothetical protein, conserved	-1.34913
Tb927.10.13360	Elongation factor Tu, mitochondrial	-1.34601	+
Tb927.6.2210	hypothetical protein, conserved	-1.34541
Tb927.10.4690	dynein light chain, putative	-1.34528
Tb927.8.6060	2-amino-3-ketobutyrate coenzyme A ligase	-1.34517
Tb927.10.1060	T-complex protein 1, delta subunit, putative	-1.34494
Tb927.6.4770	protein mkt1, putative	-1.34455
Tb927.7.1340	10 kDa heat shock protein, putative	-1.34443	+
Tb927.10.3560	Protein arginine N-methyltransferase 1, prozyme	-1.34307
Tb927.5.800	casein kinase I, isoform 2	-1.34239	+
Tb927.8.5290	WW domain containing protein, putative	-1.34165
Tb927.9.12170	leucine-rich repeat protein (LRRP), putative	-1.34135
Tb927.11.1990	arginyl-tRNA synthetase, putative	-1.34098
Tb927.2.5030	transcription elongation factor SPT5, putative	-1.34015
Tb927.9.3630	BSD domain containing protein, putative	-1.3386
Tb927.3.5010	hypothetical protein, conserved	-1.3378
Tb927.10.4640	eukaryotic translation initiation factor 3 subunit l	-1.33677
Tb927.8.6940	hypothetical protein, conserved	-1.33572
Tb927.7.2170	Nucleolar protein 168	-1.33552
Tb927.10.15660	hypothetical protein, conserved	-1.33546	+
Tb927.6.1980	LMBR1-like membrane protein, putative	-1.33429
Tb927.9.13440	Flagellar Member 5	-1.33289
Tb927.5.3120	eukaryotic translation initiation factor 2 beta subunit, putative	-1.33191
Tb927.9.9660	Mitochondrial import receptor subunit ATOM40	-1.32962	+
Tb927.11.7100	cytoplasmic translation machinery associated protein, putative	-1.32767
Tb927.8.820	VID27 cytoplasmic protein, putative	-1.32692
Tb927.11.3240	T-complex protein 1, zeta subunit, putative	-1.32379
Tb927.9.12510	ATP-dependent DEAD/H RNA helicase, putative	-1.32378
Tb927.10.15760	hypothetical protein, conserved	-1.32303	+
Tb927.10.2110	elongation factor 1-alpha	-1.32206
Tb927.11.1980	zinc finger protein family member, putative	-1.32202
Tb927.2.2520	Mitochondrial outer membrane protein porin 2	-1.32131	+
Tb927.10.7410	succinyl-CoA ligase [GDP-forming] beta-chain, putative	-1.31979	+
Tb927.11.13007	ubiquitin-60S ribosomal protein L40	-1.31782
Tb927.11.10910	40S ribosomal protein SA, putative	-1.31707
Tb927.10.14380	Hsp70 protein, putative	-1.3159
Tb927.10.1210	katanin, putative	-1.31535
Tb927.6.3120	chaperone protein DnaJ, putative	-1.315
Tb927.11.3360	Component of motile flagella 22	-1.31399
Tb927.10.6800	developmentally regulated GTP-binding protein, putative	-1.31216
Tb927.11.320	dynein light chain 1, putative	-1.30994
Tb927.8.2080	Fungal tRNA ligase phosphodiesterase domain containing protein, putative	-1.30877
Tb927.8.3160	hypothetical protein, conserved	-1.30843	+
Tb927.8.730	nucleolar RNA-binding protein, putative	-1.30777
Tb927.10.14130	SRP19 protein, putative	-1.30493
Tb927.2.1810	chromatin-remodeling complex atpase chain iswi	-1.30482
Tb927.11.13250	eukaryotic translation initiation factor 2 gamma, putative	-1.30481
Tb927.3.3200	Domain of unknown function (DUF4586), putative	-1.30386
Tb927.8.4870	Component of motile flagella 6	-1.30006
Tb927.5.1900	Outer dynein arm docking complex protein 1, putative	-1.2963
Tb927.3.4040	Ankyrin repeats (3 copies), putative	-1.29538
Tb927.10.5370	40S ribosomal protein S10, putative	-1.2948
Tb927.9.6130	calmodulin, putative	-1.29347
Tb927.8.2910	ER degradation-enhancing alpha-mannosidase-like protein 1, putative	-1.29316
Tb927.6.3630	Sphingosine-1-phosphate lyase	-1.2916
Tb927.11.14100	Double RNA-binding domain containing protein 4	-1.29105
Tb927.1.4690	Protein arginine N-methyltransferase 1 catalytic subunit	-1.29048
Tb927.11.14360	mitochondrial carrier protein	-1.28992	+
Tb927.2.4090	signal recognition particle receptor beta subunit, putative	-1.28972
Tb927.5.1090	threonyl-tRNA synthetase, putative	-1.28908
Tb927.6.4970	serine/arginine-rich protein specific kinase SRPK, putative	-1.28884
Tb927.10.5350	dynein heavy chain, putative	-1.28822
Tb927.10.7920	hypothetical protein, conserved	-1.28815
Tb927.3.2900	eukaryotic translation initiation factor 2 subunit alpha	-1.28682
Tb927.7.4440	NAD dependent epimerase/dehydratase family, putative	-1.28575	+
Tb927.9.9210	60S ribosomal protein L37, putative	-1.28491
Tb927.10.3210	delta-1-pyrroline-5-carboxylate dehydrogenase, putative	-1.28418	+
Tb927.9.7520	hypothetical protein, conserved	-1.28413
Tb927.9.7110	GRAM domain containing protein, putative	-1.28144
Tb927.3.930	dynein heavy chain, putative	-1.28142
Tb927.10.2190	Protein of unknown function (DUF667), putative	-1.28027	+
Tb927.10.3170	GCN20-type ATP-binding cassette protein, putative	-1.27723
Tb927.7.4250	hypothetical protein, conserved	-1.27538
Tb927.11.4820	60S ribosomal protein L17, putative	-1.27438
Tb927.8.1440	maoC-like dehydratase, putative	-1.2734	+
Tb927.10.8830	Flagellum attachment zone protein 5	-1.27335
Tb927.6.3100	Intraflagellar transport complex B protein 46 C terminal, putative	-1.27304
Tb927.11.2690	Succinyl-CoA:3-ketoacid coenzyme A transferase, mitochondrial	-1.27114	+
Tb927.9.12990	hypothetical protein, conserved	-1.27056
Tb927.6.2640	importin alpha subunit, putative	-1.26952
Tb927.5.4420	nucleolar RNA helicase II, putative	-1.26942
Tb927.11.11140	hypothetical protein	-1.26899
Tb927.10.840	Flagellum attachment zone protein 6	-1.26638
Tb927.11.15970	Guanine nucleotide exchange factor in Golgi transport N-terminal/Sec7 domain containing protein, putative	-1.26568
Tb927.11.9890	signal recognition particle receptor alpha subunit, putative	-1.26501
Tb927.5.2140	regulator of nonsense transcripts 1	-1.26446
Tb927.3.4820	acyltransferase, putative	-1.26398	+
Tb927.11.7840	ribonucleoside-diphosphate reductase large chain	-1.26298
Tb927.11.15140	bilobe region protein, putative	-1.26296
Tb927.4.4570	hypothetical protein, conserved	-1.26256
Tb927.10.12410	hypothetical protein, conserved	-1.2616
Tb927.10.14320	Flagellum attachment zone protein 9	-1.2611
Tb927.11.14390	hypothetical protein, conserved	-1.26032
Tb927.8.1600.1	lysyl-tRNA synthetase, putative	-1.26024
Tb927.8.8000	hypothetical protein, conserved	-1.25737
Tb927.8.2050	GDP-mannose pyrophosphorylase	-1.25691
Tb927.10.14240	N-myristoyltransferase	-1.25673
Tb927.4.3320	uracil phosphoribosyltransferase, putative	-1.25526
Tb927.4.3890	ATP-dependent RNA helicase, putative	-1.25381
Tb927.10.5140	Mitogen-activated protein kinase 6	-1.2537
Tb927.8.6640	Fatty acyl-CoA reductase, putative	-1.25346	+
Tb927.4.2070	antigenic protein, putative	-1.25289
Tb927.3.4160	XPC-binding domain/UBA/TS-N domain containing protein, putative	-1.25216
Tb927.11.11900	Coatomer subunit gamma	-1.24902
Tb927.6.4480	valyl-tRNA synthetase, putative	-1.24889
Tb927.3.5660	UDP-GlcNAc:alpha3-D-mannoside beta-1,2-N-acetylglucosaminyltransferase I	-1.24864
Tb927.7.7410	Trans-2-enoyl-ACP reductase 2, putative	-1.24639	+
Tb927.5.2290	U5 small nuclear ribonucleoprotein 200 kDa helicase, putative	-1.24596
Tb927.1.4490	acetyltransferase, putative	-1.24592
Tb927.3.2680	Ubiquitin-like domain containing protein, putative	-1.24567
Tb927.11.14330	HECT-domain (ubiquitin-transferase), putative	-1.24532
Tb927.3.2950	ribonuclease inhibitor- like protein	-1.24488
Tb927.11.16760	T-complex protein 1, alpha subunit, putative	-1.24367
Tb927.9.15000	proteasome complex subunit Rpn13 ubiquitin receptor, putative	-1.24356
Tb927.6.3150	Hydin	-1.24332
Tb927.10.4940	Nuclear Dbf2-related kinase	-1.24229	+
Tb927.10.7440	ATP-dependent RNA helicase MTR4	-1.24159
Tb927.9.13610	helicase, putative	-1.24153
Tb927.3.1380	ATP synthase subunit beta, mitochondrial	-1.24125	+
Tb927.10.6960	hypothetical protein, conserved	-1.24077
Tb09.v4.0013	retrotransposon hot spot (RHS) protein, putative	-1.24055
Tb927.3.3130	Present in the outer mitochondrial membrane proteome 24	-1.2401	+
Tb927.10.12290	UDP-Gal or UDP-GlcNAc-dependent glycosyltransferase, putative	-1.23978
Tb927.11.12940	Uncharacterised protein family (UPF0160), putative	-1.23908
Tb927.10.3520	protease regulatory ATPase subunit 4	-1.23905
Tb927.3.1060	cAMP Response Protein 4	-1.23741
Tb927.9.4080	Stumpy formation signalling pathway protein, putative	-1.23733
Tb927.6.5030	Component of motile flagella protein 46	-1.23703
Tb927.9.4200	fatty acyl CoA synthetase 2	-1.23405
Tb927.11.2540	hypothetical protein, conserved	-1.23233
Tb927.9.10560	Archaic Translocase of outer membrane 19 kDa subunit	-1.2323	+
Tb927.9.3280	exopolyphosphatase	-1.23109
Tb927.11.14430	proteasome regulatory non-ATP-ase subunit	-1.23083
Tb927.8.2030	Posterior and Ventral Edge protein 1	-1.22973	+
Tb927.11.14340	exportin 1	-1.2289
Tb927.10.4500	cap guanine-N7 methyltransferase	-1.22835
Tb927.6.4300	glyceraldehyde 3-phosphate dehydrogenase, glycosomal	-1.22805
Tb927.9.4290	hypothetical protein, conserved	-1.22796
Tb927.11.13780	profilin	-1.22777
Tb927.4.2880	Nucleoporin NUP225	-1.2275
Tb927.11.10430	hypothetical protein, conserved	-1.22744	+
Tb927.11.4320	Uncharacterized ACR, COG1678, putative	-1.22703	+
Tb927.7.640	hypothetical protein, conserved	-1.22698	+
Tb927.11.13280	Guide RNA binding protein 25	-1.22683	+
Tb927.5.1360	nucleoside 2-deoxyribosyltransferase	-1.22431
Tb927.7.4450	SUMO-interacting motif-containing protein	-1.22354
Tb927.11.8160	dynein heavy chain, putative	-1.22319
Tb927.11.4910	predicted ankyrin repeat family protein	-1.22305
Tb927.10.540	ATP-dependent RNA helicase SUB2, putative	-1.22301
Tb927.10.230	proteasome subunit alpha type-5, putative	-1.2229
Tb927.9.1700	btb/poz domain containing protein, putative	-1.22253
Tb927.8.4930	hypothetical protein, conserved	-1.2225	+
Tb927.2.2950	Nop14-like family, putative	-1.21948
Tb927.9.10350	Snf7, putative	-1.21938
Tb927.10.7420	bromodomain factor 2 protein, putative	-1.219
Tb927.1.2750	hypothetical protein, conserved	-1.21818
Tb927.9.8160	chaperone protein DnaJ, putative	-1.21755	+
Tb927.4.2300	hypothetical protein, conserved	-1.21723
Tb927.3.3900	carnitine O-palmitoyltransferase II, putative	-1.21496	+
Tb927.10.2950	hypothetical protein, conserved	-1.21382
Tb927.11.1420	hypothetical protein, conserved	-1.21372
Tb11.v5.0365.1-p1	hypothetical protein, conserved	-1.21292
Tb927.6.1660	hypothetical protein, conserved	-1.21245
Tb927.10.5670	N-acetyltransferase subunit Nat1, putative	-1.21216
Tb927.11.2370	mRNA export factor MEX67	-1.21193
Tb927.3.5350	hypothetical protein, conserved	-1.21193
Tb927.2.380	retrotransposon hot spot protein 2 (RHS2), putative	-1.21192
Tb927.10.12130	Ubiquitin family, putative	-1.21049
Tb927.11.1070	glycosomal transporter (GAT3), putative	-1.20913
Tb927.4.2370	hypothetical protein, conserved	-1.20812
Tb927.11.5510	dynein light chain p28, axonemal, putative	-1.20729
Tb927.4.1270	ruvB-like DNA helicase, putative	-1.20716
Tb927.10.7690	Component of motile flagella 4	-1.20687
Tb927.10.15330	CYTH domain containing protein, putative	-1.20657
Tb927.10.5790	hypothetical protein, conserved	-1.20595
Tb927.11.3730	leucyl-tRNA synthetase, putative	-1.20457	+
Tb927.5.3450	eukaryotic translation initiation factor eIF2A, putative	-1.20389
Tb927.9.2590	hypothetical protein, conserved	-1.20343
Tb927.3.2475	hypothetical protein	-1.20339
Tb927.5.2790	mitochondrial DNA polymerase beta-PAK	-1.20185	+
Tb927.7.2510	endoplasmatic reticulum retrieval protein, putative	-1.2016
Tb927.10.3920	hypothetical protein, conserved	-1.20139
Tb927.11.14590	G5-interacting protein	-1.20128
Tb927.11.530	RNA-binding protein, putative	-1.20085
Tb927.7.6360	histone H2A variant Z	-1.20083
Tb927.10.8540	chaperone protein DnaJ, putative	-1.1998
Tb927.8.2000	cyclophilin, putative	-1.19932
Tb927.10.6080	proteasome subunit beta type-5, putative	-1.19903
Tb927.11.7685	ribosomal protein S10p/S20	-1.19887
Tb927.11.5450	malic enzyme	-1.19883	+
Tb927.5.3260	WD domain, G-beta repeat, putative	-1.19883
Tb927.11.440	conserved protein	-1.19854
Tb927.6.840	Flagellum attachment zone protein 29	-1.19838
Tb927.6.4440	RNA-binding protein 42 (RNA-binding motif protein 42)	-1.19691
Tb927.3.1210	protein transport protein Sec24	-1.19618
Tb927.1.2670	paralyzed flagella 16	-1.19564
Tb927.7.1100	hypothetical protein, conserved	-1.19522
Tb927.2.2390	hypothetical protein, conserved	-1.19504
Tb927.11.11980	cytoskeleton-associated protein 15	-1.19401
Tb927.8.5880	eukaryotic translation initiation factor 1A, putative	-1.19331
Tb927.7.6290	kinesin, putative	-1.19323
Tb927.10.4900	TPR-repeat-containing chaperone protein DNAJ, putative	-1.19071
Tb927.7.4870	hypothetical protein, conserved	-1.19001
Tb927.10.6870	short-chain dehydrogenase, putative	-1.18898
Tb927.8.7490	symplekin	-1.18892
Tb927.10.14990	intraflagellar transport protein 80	-1.18857
Tb927.9.13520	Importin 1	-1.18852
Tb927.8.6980	Flagellum attachment zone protein 14	-1.18766
Tb927.11.6130	SKP1-like protein	-1.18748
Tb927.2.5800	sedoheptulose-1,7-bisphosphatase	-1.18599
Tb927.10.170	pseudouridine synthase, Cbf5p	-1.18566
Tb927.10.6970	serine peptidase, Clan SC, Family S9B	-1.18437
Tb927.11.3250	dynein heavy chain, putative	-1.18377
Tb927.11.8310	class I transcription factor A, subunit 4	-1.18356
Tb927.9.7550	adenylosuccinate lyase, putative	-1.18342
Tb927.10.8200	Ribosomal protein L1p/L10e family, putative	-1.1831
Tb927.10.13670	serine/threonine protein phosphatase 5	-1.18236
Tb927.10.9025	hypothetical protein	-1.18084
Tb927.10.14790	metallo-peptidase, Clan MG, Family M24	-1.1799
Tb927.8.1560	hypothetical protein, conserved	-1.17982
Tb927.9.4680	Eukaryotic initiation factor 4A-1	-1.17902	+
Tb927.6.3960	Nucleotide sugar transporter 4	-1.17777
Tb927.5.2080	GMP reductase	-1.17745
Tb927.11.10800	Domain of unknown function (DUF4496), putative	-1.17728
Tb927.9.5150	ribosomal protein S6, putative	-1.17702
Tb927.7.1310	hypothetical protein, conserved	-1.17686
Tb927.8.6110	3-hydroxy-3-methylglutaryl-CoA synthase, putative	-1.17623	+
Tb11.v5.0325.1-p1	retrotransposon hot spot (RHS) protein, putative	-1.17617
Tb927.5.1140	choline/ethanolamine kinase	-1.17559
Tb927.11.6420	hypothetical protein, conserved	-1.17525
Tb927.6.4370	eukaryotic translation initiation factor 3 subunit d	-1.17524
Tb927.4.5020	DNA-directed RNA polymerase II subunit RPB1	-1.17499
Tb927.10.3150	N-acetyltransferase, putative	-1.1749
Tb927.8.3690	isocitrate dehydrogenase [NADP], mitochondrial precursor, putative	-1.17435	+
Tb927.3.5310	paraflagellar rod protein	-1.17401
Tb927.11.3740	proteasome regulatory ATPase subunit 2	-1.17362
Tb927.11.9860	EF-hand domain pair, putative	-1.17268	+
Tb927.3.5430	hypothetical protein, conserved	-1.1719	+
Tb927.10.2040	STE group serine/threonine-protein kinase, putative	-1.17109
Tb927.4.3310	TPR repeat/SET domain containing protein, putative	-1.17109
Tb927.11.10560	eukaryotic translation initiation factor 4 gamma 4	-1.17069
Tb927.11.3650	adenylosuccinate synthetase, putative	-1.16997
Tb927.11.4130	ubiquitin-like protein, putative	-1.16944
Tb927.3.3850	COPII coat assembly protein sec16	-1.16939
Tb927.10.13320	DNA-directed RNA polymerase II/III subunit, putative	-1.16818
Tb927.10.14770	Associated kinase of Tb14-3-3	-1.16673
Tb927.9.10200	hypothetical protein, conserved	-1.16602
Tb927.9.11100	cAMP-dependent protein kinase catalytic subunit 1	-1.16527
Tb927.10.12890	bifunctional aminoacyl-tRNA synthetase, putative	-1.16471	+
Tb927.11.810	hypothetical protein, conserved	-1.16403
Tb927.11.610	hypothetical protein, conserved	-1.16388
Tb927.1.4760	Vacuolar sorting protein 39 domain 1/Vacuolar sorting protein 39 domain 2, putative	-1.16376
Tb927.5.2380	hydrolase, alpha/beta fold family, putative	-1.16281	+
Tb927.6.700	alanyl-tRNA synthetase, putative	-1.16108	+
Tb927.8.5120	cytochrome c	-1.16069	+
Tb927.9.7250	hypothetical protein, conserved	-1.15892
Tb11.v5.0624.1-p1	retrotransposon hot spot protein (PHS), putative	-1.15887
Tb927.11.5000	Dynein intermediate chain 1, axonemal	-1.15882
Tb927.9.4520	Mitochondrial-processing peptidase subunit beta	-1.1587	+
Tb927.11.12530	Flagellum attachment zone protein 3	-1.15647
Tb927.6.1500	alkyl-dihydroxyacetone phosphate synthase	-1.15637
Tb927.6.2460	ubiquitin fusion degradation protein 2, putative	-1.15621
Tb927.5.1940	hypothetical protein, conserved	-1.15525
Tb927.11.11000	Calponin homology (CH) domain containing protein, putative	-1.15493
Tb927.11.2650	heat shock protein 84, putative	-1.15492	+
Tb927.10.7680	GTPase activating protein, putative	-1.15449
Tb927.7.7070	MYND finger, putative	-1.15434
Tb927.8.1710	protein phosphatase 2A, regulatory subunit B, putative	-1.1543
Tb927.10.9870	Component of motile flagella 12	-1.15415
Tb927.11.3490	hypothetical protein, conserved	-1.15387
Tb927.10.3500	splicing factor u2af 65 kda subunit	-1.15372
Tb927.9.12330	thioredoxin, putative	-1.15352
Tb927.4.1720	Nucleoside diphosphate kinase 3	-1.15315
Tb927.10.8270	eukaryotic translation initiation factor 3 subunit c	-1.15302
Tb927.8.560	hypothetical protein, conserved	-1.15212	+
Tb927.11.14880	Paraflagellar Rod Proteome Component 9, putative	-1.15146
Tb927.4.1740	Component of motile flagella 41	-1.15105
Tb927.9.2670	Engulfment and cell motility domain-containing protein	-1.15036
Tb927.10.1550	proteasome regulatory non-ATP-ase subunit 5	-1.1493
Tb927.3.1670	Cilia- and flagella-associated protein 251, putative	-1.149
Tb927.2.4710	RNA-binding protein, putative	-1.14859
Tb927.6.1290	hypothetical protein, conserved	-1.1482
Tb927.11.13360	AAA ATPase, putative	-1.14782
Tb927.11.14120	phenylalanyl-tRNA synthetase alpha chain, putative	-1.14688	+
Tb927.9.10890	Regulatory subunit of type II PKA R-subunit, putative	-1.14669
Tb927.9.7000	methyltransferase domain containing protein, putative	-1.14551
Tb927.10.1070	cdc2-related kinase 1	-1.14546	+
Tb927.3.5520	26S proteasome regulatory non-ATPase subunit	-1.14521
Tb927.7.5340	cAMP response protein 3	-1.1437
Tb927.11.3570	metallo-peptidase, Clan MA(E) Family M1	-1.14283
Tb927.10.240	peroxin 14, putative	-1.14194
Tb927.7.2370	40S ribosomal protein S15, putative	-1.1411
Tb927.7.2390	Tripartite attachment complex protein 102	-1.14073	+
Tb927.8.1500	hypothetical protein, conserved	-1.14002
Tb927.7.7250	Ankyrin repeats (3 copies), putative	-1.13973
Tb927.10.10320	dynein light chain Tctex-type, putative	-1.13926
Tb927.3.3610	peroxisomal targeting signal 2 receptor, putative	-1.13912
Tb927.11.9880	Protein of unknown function (DUF2009), putative	-1.13857
Tb927.8.2200	terbinafine resistance locus protein (yip1), putative	-1.13779
Tb927.11.3500	Dpy-30 motif containing protein, putative	-1.13744
Tb927.1.3260	hypothetical protein, conserved	-1.13727
Tb927.5.780	hypothetical protein, conserved	-1.13659
Tb927.9.12070	hypothetical protein, conserved	-1.13654
Tb927.10.4760	Integral membrane protein DUF106, putative	-1.13595	+
Tb927.10.11760	pumilio/PUF RNA binding protein 6	-1.13561
Tb927.6.4710	calmodulin, putative	-1.13539
Tb927.9.12110	6-phosphogluconate dehydrogenase, decarboxylating	-1.13511
Tb927.11.11460	Mitochondrial import receptor subunit ATOM69	-1.13481	+
Tb927.7.3550	cytoskeleton associated protein, putative	-1.1348	+
Tb927.7.3180	adaptor complex AP-1 medium subunit, putative	-1.13469
Tb927.10.15360	hypothetical protein, conserved	-1.13402
Tb927.11.1430	Component of motile flagella 2	-1.13316
Tb927.4.4070	mevalonate kinase, putative	-1.13303
Tb927.7.920	Inner arm dynein 5-1	-1.13301
Tb927.11.3030	phosphoribosylpyrophosphate synthetase, putative	-1.13274
Tb927.4.4650	diphthine synthase, putative	-1.13254
Tb927.10.7990	replication factor C subunit 3, putative	-1.13102
Tb927.10.4060	Ankyrin repeats (3 copies), putative	-1.13022
Tb927.7.5700	peripherally associated ATOM36	-1.12956	+
Tb927.1.2570	coatomer beta subunit	-1.12825
Tb927.9.12700	phospholipase A1, putative	-1.12804
Tb927.3.5620	Facilitates chromatin transcription complex subunit spt16	-1.12803
Tb927.6.4380	Protein of unknown function (DUF544), putative	-1.12756
Tb927.3.4920	LETM1 and EF-hand domain-containing protein 1, putative	-1.12562	+
Tb927.7.3120	small nuclear ribonucleoprotein SmD1	-1.12552
Tb927.7.4500	PX domain containing protein, putative	-1.12464
Tb927.10.13450	hypothetical protein, conserved	-1.1244
Tb927.11.13190	elongation factor 1 gamma, putative	-1.12234
Tb927.10.14910	Sarcalumenin, putative	-1.12193
Tb927.8.4500	Eukaryotic translation initiation factor 4 gamma 5	-1.12168
Tb927.9.8180	Flagellum attachment zone protein 31	-1.12142
Tb927.9.11270	t- complex protein 1 (eta subunit), putative	-1.12034
Tb927.2.1210	retrotransposon hot spot protein 4 (RHS4), putative	-1.12007
Tb927.8.8230	amino acid transporter, putative	-1.11985
Tb927.11.5040	leucine-rich repeat protein (LRRP), putative	-1.11923
Tb927.7.3040	F-box and WD40 domain containing protein	-1.11876
Tb927.1.2400	alpha tubulin	-1.11873
Tb927.5.4500	ras-like small GTPase, putative	-1.11823
Tb927.4.4660	Protein of unknown function DUF84, putative	-1.11801
Tb927.6.3050	Aldehyde dehydrogenase 3, putative	-1.11801	+
Tb927.9.9730	Flagellar pocket protein FP45	-1.11792
Tb927.2.3780	translation initiation factor IF-2, putative	-1.11715
Tb927.9.9290	polyadenylate-binding protein 1	-1.11559
Tb927.8.3970	oxidoreductase, putative	-1.11557
Tb927.8.3250	dynein heavy chain, putative	-1.1154
Tb927.2.5820	hypothetical protein, conserved	-1.11521
Tb927.9.3750	hypothetical protein, conserved	-1.11444
Tb927.8.6760	translationally-controlled tumor protein homolog, putative	-1.11359
Tb927.8.4820	eukaryotic translation initiation factor 4 gamma 3	-1.1128
Tb927.11.7290	pantothenate kinase subunit, putative	-1.11198	+
Tb927.9.1710	hypothetical protein, conserved	-1.11173
Tb927.5.3830	dihydroorotate dehydrogenase (fumarate)	-1.11087
Tb927.10.2610	Domain of unknown function (DUF1935), putative	-1.1104
Tb927.1.1960	chaperone protein DnaJ, putative	-1.11006
Tb927.11.7740	dynein light chain, putative	-1.11
Tb927.2.470	retrotransposon hot spot protein 4 (RHS4), putative	-1.10938
Tb927.1.120	retrotransposon hot spot protein 4 (RHS4), putative	-1.10845
Tb927.11.9050	p21-C-terminal region-binding protein, putative	-1.10815
Tb927.7.3980	tc40 antigen-like	-1.10764
Tb927.5.520	stomatin-like protein, putative	-1.10758	+
Tb927.4.1020	serine-palmitoyl-CoA transferase, putative	-1.10728
Tb927.11.9220	proteasome regulatory non-ATP-ase subunit 2	-1.10724
Tb927.9.9870	Kinesin-13 6, putative	-1.10712
Tb927.7.4460	von Willebrand factor type A domain containing protein, putative	-1.10674	+
Tb927.11.2740	hypothetical protein, conserved	-1.10621
Tb927.10.12700	pyruvate dehydrogenase E1 alpha subunit, putative	-1.10616	+
Tb927.9.1750	Fibronectin type III domain containing protein, putative	-1.10461
Tb927.5.610	acidic phosphatase, putative	-1.10403
Tb927.10.12850	ttaggg binding factor	-1.10219
Tb927.9.5210	glutaminyl-tRNA synthetase, putative	-1.10146
Tb927.11.14190	Staphylococcal nuclease homologue/Tudor domain containing protein, putative	-1.10135
Tb927.11.4900	WD40/YVTN repeat-like-containing protein	-1.10114
Tb927.8.2520	acetyl-CoA synthetase, putative	-1.10034
Tb927.4.3810	DNA-directed RNA polymerase II subunit 2, putative	-1.09892
Tb927.11.9710	60S ribosomal protein L10a, putative	-1.09858
Tb927.11.4530	N-acetyltransferase subunit ARD1	-1.09842
Tb927.11.2300	eukaryotic peptide chain release factor subunit 1, putative	-1.09827
Tb927.9.12320	cystathione gamma lyase, putative	-1.09742
Tb927.5.4560	guanine deaminase, putative	-1.0965
Tb927.10.5380	intraflagellar transport protein 122	-1.09646
Tb927.10.830	adenylate kinase, putative	-1.09628
Tb11.v5.0564.1-p1	protein kinase, putative	-1.09626
Tb927.9.7080	hypothetical protein, conserved	-1.09584
Tb927.9.1850	60S ribosomal protein L35, putative	-1.09568
Tb927.10.3990	DHH1	-1.09544
Tb927.11.6160	eukaryotic release factor 3, putative	-1.09476
Tb927.3.4910	signal peptide peptidase, putative	-1.09469
Tb927.11.9870	Telomere-associated protein 1	-1.09444
Tb927.11.10620	hypothetical protein, conserved	-1.09366
Tb927.11.11220	dynein heavy chain, putative	-1.09337
Tb927.7.7460	hypothetical protein, conserved	-1.09285
Tb927.11.7560	Component of motile flagella 15	-1.09284
Tb927.3.3270	ATP-dependent 6-phosphofructokinase, glycosomal	-1.09166
Tb927.8.7780	hypothetical protein, conserved	-1.09158
Tb927.4.1090	endosomal integral membrane protein, putative	-1.09116
Tb927.10.720	Flagellum attachment zone protein 24	-1.09112
Tb927.11.11550	DNA topoisomerase II alpha, putative	-1.09107
Tb927.8.3150	T-complex protein 1, gamma subunit, putative	-1.09069
Tb927.5.550	V-type proton ATPase subunit D, putative	-1.09044
Tb927.3.2050	Minicircle replication factor 172	-1.09015	+
Tb927.11.15150	1-acyl-sn-glycerol-3-phosphate acyltransferase, putative	-1.09012
Tb927.7.4480	adenosine 5-monophosphoramidase, putative	-1.08992	+
Tb927.11.16880	leucine-rich repeat protein (LRRP), putative	-1.08964
Tb927.4.3790	ubiquitin carboxyl-terminal hydrolase, putative	-1.08962
Tb927.10.11250	Coiled-coil domain-containing protein 40 homolog	-1.08939
Tb927.10.210	GPI transamidase component GAA1	-1.089	+
Tb927.6.4520	Tumour suppressor, Mitostatin, putative	-1.08887
Tb927.8.1300	hypothetical protein, conserved	-1.08846
Tb927.4.1540	NAD dependent epimerase/dehydratase family, putative	-1.08783	+
Tb927.8.7390	protein phosphatase 1	-1.08768
Tb927.6.5070	hypothetical protein, conserved	-1.08756	+
Tb927.11.14140	ethanolamine-phosphate cytidylyltransferase	-1.08709
Tb927.5.4380	Kinetoplastid-specific Protein Phosphatase 1	-1.08633
Tb927.5.3900	Galactose oxidase, central domain/Domain of unknown function (DUF4110), putative	-1.08572
Tb927.8.1540	hypothetical protein, conserved	-1.08558
Tb927.10.5690	procyclin-associated gene 2 (PAG2) protein, putative	-1.08557
Tb927.10.14160	Aquaglyceroporin 3	-1.08455
Tb927.10.5630	hypothetical protein, conserved	-1.08419
Tb927.7.5050	hypothetical protein, conserved	-1.08308
Tb927.11.9590	S-adenosylhomocysteine hydrolase, putative	-1.08275
Tb927.1.4180	leucine-rich repeat protein (LRRP), putative	-1.08182
Tb927.10.8000	hypothetical protein, conserved	-1.08169
Tb927.10.15530	ABC transport system ATP-binding protein, putative	-1.08127
Tb927.3.760	hypothetical protein, conserved	-1.08094
Tb927.10.9430	phosphoribosylpyrophosphate synthetase, putative	-1.08066
Tb927.7.1870	hypothetical protein, conserved	-1.08044
Tb927.8.1840	Sec7 domain containing protein, putative	-1.08036
Tb927.10.8850	A distinct subfamily of CDD/CDA-like deaminases, putative	-1.07996
Tb927.11.14750	PSP1 C-terminal conserved region, putative	-1.07957
Tb927.11.13670	hypothetical protein, conserved	-1.07826
Tb927.7.5570	cell cycle associated protein MOB1-A	-1.07811
Tb927.3.4790	Aminopeptidase M1, putative	-1.07773
Tb927.7.3450	protein I/6	-1.07639
Tb927.1.1050	Metallo-dependent phosphatase-like domain-containing protein	-1.07592
Tb927.9.15070	hypothetical protein, conserved	-1.07569
Tb927.10.4570	elongation factor 2	-1.07525
Tb927.11.12210	Domain of unknown function (DUF4586), putative	-1.07516
Tb927.11.11590	Eukaryotic translation initiation factor 3 subunit E	-1.07473
Tb927.3.3560	U-box domain containing protein, putative	-1.07363	+
Tb927.10.5450	ISWI complex protein	-1.07359
Tb927.2.4540	Small nuclear ribonucleoprotein-associated protein B (snRNP-B) (Sm protein B) (Sm-B) (SmB), putative	-1.07348
Tb927.9.8720	fructose-1,6-bisphosphatase	-1.07241
Tb927.10.11150	hypothetical protein, conserved	-1.07144
Tb927.9.10640	synaptojanin (N-terminal domain), putative	-1.07078
Tb927.10.8930	paraflagellar rod component, putative	-1.07071
Tb927.11.4610	protein kinase A regulatory subunit	-1.07066
Tb927.11.13080	hypothetical protein, conserved	-1.06834
Tb927.7.1430	leucine-rich repeat protein (LRRP), putative	-1.0681
Tb927.10.13740	Flagellum attachment zone protein 35	-1.06805
Tb927.11.14290	vacuolar sorting protein, putative	-1.068
Tb927.10.10340	structural maintenance of chromosome 2, putative	-1.06759
Tb927.3.1280	NPL4 family, putative	-1.06751
Tb927.8.2120	hypothetical protein, conserved	-1.06718
Tb927.1.1240	cytidine triphosphate synthase, putative	-1.06704
Tb927.6.3670	paraflagellar rod component, putative	-1.06685
Tb927.2.3315	unspecified product	-1.06633
Tb927.11.11010	hypothetical protein, conserved	-1.06591
Tb927.9.12630	glycerol kinase, glycosomal	-1.06576
Tb927.11.8090	protein phosphatase 1, putative	-1.06573	+
Tb927.7.5770	Nuclear Dbf2-related kinase	-1.06537
Tb927.10.14140	pyruvate kinase 1	-1.06492
Tb927.10.1490	Temperature dependent protein affecting M2 dsRNA replication, putative	-1.06407
Tb927.6.4140	paraflagellar rod component, putative	-1.0633
Tb927.7.6260	TPR repeat, putative	-1.06291	+
Tb927.3.3000	Putative intraflagellar transport protein C3	-1.06244
Tb927.8.5140	diacylglycerol kinase, putative	-1.06177
Tb927.11.6330	6-phosphogluconolactonase	-1.06147
Tb927.3.4190	endosomal integral membrane protein, putative	-1.06079
Tb927.9.11850	structural maintenance of chromosome 1, putative	-1.0604
Tb927.3.1800	hypothetical protein, conserved	-1.06021
Tb927.10.2990	nuclear cap binding complex subunit CBP110	-1.06006
Tb927.11.715	dynein light chain LC8, putative	-1.05985
Tb927.11.7780	Mitochondrial import receptor subunit ATOM46	-1.05842	+
Tb927.11.4210	U-box domain containing protein, putative	-1.05813
Tb927.10.2880	Voltage-dependent calcium channel subunit, putative	-1.05767	+
Tb927.8.2630	kinesin-C	-1.05627
Tb927.2.6150	adenosine transporter 2	-1.05598
Tb927.11.4950	hypothetical protein, conserved	-1.05563
Tb927.11.2130	proteasome regulatory non-ATP-ase subunit 3	-1.05456
Tb927.10.9970	hypothetical protein, conserved	-1.05441	+
Tb927.1.4050	ser/thr protein phosphatase, putative	-1.05393	+
Tb927.10.1390	Hypoxanthine-guanine-xanthine phosphoribosyltransferase	-1.05377
Tb927.6.4590.2	glutamyl-tRNA synthetase, putative	-1.05346
Tb927.3.3220	RNA polymerase-associated protein CTR9, putative	-1.05256
Tb927.5.1730	Ecotin-like protein	-1.05215
Tb927.9.8130	nascent polypeptide associated complex subunit, putative	-1.05214
Tb927.10.3700	AMP-activated protein kinase, gamma regulatory subunit	-1.05032
Tb927.10.14520	Basal body protein	-1.0503
Tb927.11.13050	calmodulin	-1.05018
Tb927.8.4540	PAB1-binding protein , putative	-1.04975
Tb927.3.1740	hypothetical protein, conserved	-1.04802
Tb927.1.720	phosphoglycerate kinase	-1.04794
Tb927.11.260	Putative intraflagellar transport protein F6	-1.04769
Tb927.7.7040	methylthioadenosine phosphorylase, putative	-1.04737
Tb927.5.2410	kinesin, putative	-1.04681
Tb927.11.11520	glycosomal membrane protein	-1.04651
Tb927.9.5040	cAMP-specific phosphodiesterase	-1.04594
Tb927.10.10630	hypothetical protein, conserved	-1.04504
Tb927.9.5320	nucleolar RNA binding protein, putative	-1.04469
Tb927.3.3190	Serine/threonine-protein kinase NEK7, putative	-1.04436
Tb927.10.8040	beta adaptin, putative	-1.04299
Tb927.11.980	Nucleoporin NUP158	-1.04232
Tb927.9.10770	polyadenylate-binding protein 2	-1.04228	+
Tb927.11.5300	Kinesin-13 3, putative	-1.04104
Tb927.11.7213	Endoplasmic Reticulum-Golgi Intermediate Compartment (ERGIC)/Endoplasmic reticulum vesicle transporter, putative	-1.04082
Tb927.4.3350	Carnosine N-methyltransferase, putative	-1.04081
Tb927.8.7100	acetyl-CoA carboxylase	-1.0405
Tb927.2.5760	Flagellar Member 8	-1.04049
Tb927.10.8720	CCR4-NOT transcription complex subunit 10, putative	-1.04027
Tb927.8.3530	glycerol-3-phosphate dehydrogenase [NAD+], glycosomal	-1.03883
Tb927.3.5530	Tb-292 membrane associated protein	-1.03862
Tb927.11.6610	hypothetical protein, conserved	-1.03794	+
Tb927.9.1880	WD domain, G-beta repeat, putative	-1.03785
Tb927.6.1090	proteasome regulatory ATPase subunit 3	-1.03778
Tb927.11.880	cyclophilin a	-1.03752
Tb927.11.2660	Golgi reassembly stacking protein (GRASP homologue), putative	-1.03652
Tb927.2.2180	ribosomal RNA processing protein 41B	-1.03642
Tb927.4.870	dynein heavy chain, putative	-1.0362
Tb927.10.1510	CCR4-NOT transcription complex subunit 1	-1.03597
Tb927.6.4740	importin-alpha re-exporter protein, putative	-1.03592
Tb927.4.1680	ZFP family member, putative	-1.03527
Tb927.9.13990	RNA-binding protein, putative	-1.03496
Tb927.8.6240	STOP axonemal protein	-1.03495
Tb927.9.13510	Poly(A)-specific ribonuclease PARN-3	-1.03492
Tb927.4.730	Peptidase family C78, putative	-1.03483
Tb927.11.2840	magnesium-dependent phosphatase-1/HAD phosphatase, family IIIC, putative	-1.03471
Tb927.9.5900	glutamate dehydrogenase	-1.0347	+
Tb927.11.6370	leucine-rich repeat protein (LRRP), putative	-1.03459
Tb927.9.14240	Nucleoporin NUP82	-1.03424
Tb927.6.1260	proteasome beta-1 subunit, putative	-1.03371
Tb927.10.9650	Nucleoporin NUP152	-1.03367
Tb927.2.1180	retrotransposon hot spot protein 3 (RHS3), putative	-1.03342
Tb927.11.10820	Casein kinase II subunit beta, putative	-1.03325
Tb11.v5.0394.1-p1	hypothetical protein, conserved	-1.03302
Tb927.8.5760	Ankyrin repeats (many copies)/Alpha/beta hydrolase family, putative	-1.03243
Tb927.7.990	chaperone protein DnaJ, putative	-1.03211	+
Tb927.5.890	oligosaccharyl transferase subunit, putative	-1.03186
Tb927.5.930	NADH-dependent fumarate reductase	-1.0315
Tb927.4.450	coatomer alpha subunit, putative	-1.03051
Tb927.3.1680	Eukaryotic translation initiation factor 3 subunit F	-1.02991
Tb927.10.14150	EnigmRBP1	-1.0298	+
Tb927.4.660	hypothetical protein, conserved	-1.02973
Tb927.11.4000	hypothetical protein, conserved	-1.02929
Tb927.11.13180	Present in the outer mitochondrial membrane proteome 10	-1.02916	+
Tb927.9.11330	proteasome beta 2 subunit, putative	-1.02878
Tb927.10.8780	AAA domain containing protein, putative	-1.02866
Tb927.8.6230	hypothetical protein, conserved	-1.02863
Tb927.9.10370	TAX-1	-1.02858
Tb927.11.5230	hypothetical protein, conserved	-1.02848
Tb927.9.11110	U5 snRNA-associated splicing factor	-1.02834
Tb927.9.7180	adenosine monophosphate deaminase, putative	-1.02824
Tb927.10.730	ATP synthase, putative	-1.0279
Tb927.10.6840	hypothetical protein, conserved	-1.02773
Tb927.5.4150	hypothetical protein, conserved	-1.02768
Tb927.10.6780	vacuolar protein sorting-associated protein 45, putative	-1.0276
Tb927.10.7500	fibrillarin	-1.02756
Tb927.11.9640	glycyl-tRNA synthetase, putative	-1.02685
Tb927.2.1850	Tetratricopeptide repeat, putative	-1.02681
Tb927.11.6530	hypothetical protein, conserved	-1.02659
Tb927.3.4000	clathrin coat assembly protein ap19, putative	-1.02547
Tb927.2.3580	transcription elongation factor s-II, putative	-1.02521
Tb927.9.5100	cAMP-specific phosphodiesterase	-1.02472
Tb927.3.1590	mitochondrial RNA binding complex 1 subunit	-1.02465	+
Tb927.9.7720	predicted tetratricopeptide repeat protein	-1.02435
Tb927.6.4550	hypothetical protein, conserved	-1.02371
Tb927.10.7230	Flagellar Member 1	-1.02304
Tb927.10.1500	methionyl-tRNA synthetase, putative	-1.02248	+
Tb927.10.650	Component of motile flagella 17	-1.0216
Tb927.10.12820	hypothetical protein, conserved	-1.02122
Tb927.8.2570	hypothetical protein, conserved	-1.02067	+
Tb927.11.1740	intraflagellar transport protein 88	-1.02061
Tb927.9.4190	fatty acyl CoA syntetase 1	-1.02003
Tb927.8.1570	Uncharacterised protein family (UPF0172), putative	-1.01997
Tb927.5.2770	SET domain containing protein, putative	-1.01994
Tb927.2.560	retrotransposon hot spot protein 4 (RHS4), putative	-1.01991
Tb927.11.2430	Cytoplasmic dynein 2 heavy chain (DYNC2H2), putative	-1.01968
Tb927.8.1170	eukaryotic translation initiation factor 3 subunit h	-1.0193
Tb927.9.11140	hypothetical protein, conserved	-1.01897
Tb927.11.9550	replication factor C, subunit 4, putative	-1.01854
Tb927.11.11280	hypothetical protein, conserved	-1.01799	+
Tb927.11.13230	VAMP-associated protein, putative	-1.0175	+
Tb927.3.2230	succinyl-CoA synthetase alpha subunit, putative	-1.01703	+
Tb927.5.860	Selenoprotein T, putative	-1.01683
Tb927.9.2600	hypothetical protein, conserved	-1.01679
Tb927.10.14470	intraflagellar transport protein 140	-1.01659
Tb927.10.1170	intraflagellar transport protein 172	-1.01627
Tb927.10.5020	Eukaryotic translation initiation factor 4E type 5	-1.01591
Tb927.4.1930	eukaryotic translation initiation factor 3 subunit g	-1.01527
Tb927.9.8990	Ankyrin repeats (3 copies), putative	-1.01479
Tb927.11.15240	Ras-related protein RAB2B, putative	-1.01447
Tb927.10.7740	protein transport protein SEC23	-1.01396
Tb927.11.3700.1	Uncharacterised ACR, YagE family COG1723, putative	-1.01394
Tb927.8.4330	small GTP-binding protein Rab11	-1.01371
Tb927.7.5840	hypothetical protein, conserved	-1.0136	+
Tb927.4.2000	ruvB-like DNA helicase, putative	-1.01341
Tb927.11.11380	SUMO-interacting motif-containing protein	-1.01324	+
Tb927.7.6280	Domain of unknown function (DUF3508), putative	-1.01324
Tb927.5.3190	hypothetical protein, conserved	-1.01281
Tb927.5.3030	Intraflagellar transport protein 121	-1.01278
Tb927.11.7890	zinc finger CCCH domain containing protein 44	-1.01263
Tb927.11.3770	Dpy-30 motif containing protein, putative	-1.01248
Tb927.9.8780	CCA tRNA nucleotidyltransferase	-1.01245
Tb927.10.1400	hypoxanthine-guanine phosphoribosyltransferase	-1.01217
Tb927.11.2090	choline kinase	-1.01202
Tb927.10.12330	zinc finger protein family member, putative	-1.01154
Tb927.2.340	retrotransposon hot spot protein 4 (RHS4), putative	-1.01135
Tb927.7.280	cyclophilin-type peptidyl-prolyl cis-trans isomerase, putative	-1.01133	+
Tb927.9.9100	hypothetical protein, conserved	-1.01071
Tb927.9.3400	endo-beta-N-acetylglucosaminidase, putative	-1.0102
Tb927.3.1080	Present in the outer mitochondrial membrane proteome 23	-1.01013	+
Tb927.5.3400	calcium-translocating P-type ATPase	-1.00863	+
Tb927.10.7120	hypothetical protein, conserved	-1.00735
Tb927.11.9530	14-3-3 protein 1	-1.00726
Tb927.3.2440	AGC essential kinase 1	-1.00721
Tb927.3.1790	pyruvate dehydrogenase E1 beta subunit, putative	-1.0069	+
Tb927.9.2400	hypothetical protein, conserved	-1.0067
Tb927.11.1110.1-p1	calpain, putative	-1.00618
Tb927.9.9230	hypothetical protein, conserved	-1.00605
Tb927.11.15020	iron superoxide dismutase	-1.00583	+
Tb927.6.600	CCR4-associated factor 1	-1.00577
Tb927.10.9640	hypothetical protein, conserved	-1.00557
Tb927.8.3750	nucleolar protein 56	-1.0055
Tb927.11.5840	Protein translation factor SUI1 homolog, putative	-1.00548
Tb927.11.1900	T-complex protein 1, beta subunit, putative	-1.00512
Tb927.7.2790	Component of motile flagella 10	-1.00508
Tb11.v5.0616.1-p1	paraflagellar rod protein, putative	-1.00498
Tb927.5.3210	small ubiquitin-related modifier	-1.00489
Tb927.6.3800	heat shock 70 kDa protein, mitochondrial precursor, putative	-1.00482	+
Tb927.11.8950	leucine rich repeat	-1.0044
Tb927.11.4800	clathrin coat assembly protein, putative	-1.00331
Tb927.11.3660	dynein light chain Tctex-type, putative	-1.00312
Tb927.10.3570	RNA editing exonuclease 2	-1.00301	+
Tb927.11.9440	Component of motile flagella 63	-1.00288
Tb927.4.4540	zinc finger domain, LSD1 subclass, putative	-1.00288
Tb11.v5.0713.1-p1	Retrotransposon hot spot protein 6 (RHS6), putative	-1.00265
Tb927.11.8880	tRNA threonylcarbamoyl adenosine modification protein, Sua5/YciO/YrdC/YwlC family, putative	-1.00246
Tb927.9.9820	glyceraldehyde-3-phosphate dehydrogenase, putative	-1.00235
Tb927.10.2700	predicted WD40 repeat protein	-1.00227
Tb927.4.560	Cytoplasmic dynein 2 heavy chain (DYNC2H1), putative	-1.00165
Tb927.9.5460	Eukaryotic translation initiation factor 4 gamma 2	-1.00108
Tb927.7.550	WD domain, G-beta repeat, putative	-1.001
Tb927.1.1670	ARM-like helical domain-containing protein	-1.00084
Tb927.1.2390	beta tubulin	-1.00076
Tb927.11.9980	2-oxoglutarate dehydrogenase E1 component, putative	-1.00049	+
Tb927.10.8190	T-complex protein 1, theta subunit, putative	-1.00028
Tb927.11.8970	ribose 5-phosphate isomerase, putative	1.00021
Tb927.11.10540	hypothetical protein, conserved	1.00022
Tb927.10.15520	signal recognition particle protein, putative	1.00045
Tb927.11.4420	hypothetical protein, conserved	1.00063
Tb927.11.12540	leucine-rich repeat protein (LRRP), putative	1.00119
Tb927.5.1460	Possible lysine decarboxylase, putative	1.00159
Tb927.11.3850	AMP deaminase, putative	1.00159
Tb927.9.14430	Casein kinase II	1.00168
Tb927.11.1390	class I transcription factor A, subunit 1	1.00169
Tb927.10.6880	glyceraldehyde 3-phosphate dehydrogenase, cytosolic	1.00185
Tb927.11.16160	ATP binding protein-like protein	1.00284
Tb927.8.8340	CRAL/TRIO domain containing protein, putative	1.00341
Tb927.9.11580	glycosomal membrane protein	1.00353
Tb927.4.2350	twinfilin	1.00359
Tb927.3.5490	Putative intraflagellar transport protein B2	1.00364
Tb927.11.1180	cdc2-related kinase 6, putative	1.00371
Tb927.11.16030	proteasome regulatory non-ATP-ase subunit 7	1.00413
Tb927.10.5950	Serine/threonine-protein kinase NEK17, putative	1.00424
Tb927.9.11480	Enriched in surface-labeled proteome protein 9	1.00429
Tb927.6.4500	conserved repeat domain containing protein, putative	1.00472	+
Tb927.11.1680	vesicular-fusion protein SEC18, putative	1.00566
Tb927.5.2950	Component of motile flagella 3	1.00641
Tb927.9.14220	metacaspase 5, putative	1.00675
Tb927.10.14040	vacuolar ATP synthase subunit c, putative	1.00702
Tb927.5.3820	aspartate carbamoyltransferase, putative	1.00793
Tb927.10.10850	Protein argonaute-1	1.00824
Tb927.9.5220	conserved protein	1.00863
Tb927.2.6050	beta prime COP protein	1.00906
Tb927.8.890	Ras-related protein Rab1A	1.00947
Tb927.5.1690	hypothetical protein, conserved	1.0098
Tb927.11.10240	ATP-dependent protease subunit HslV	1.01001	+
Tb927.9.13740	ADP-ribosylation factor, putative	1.01017
Tb927.10.7630	transportin2- like protein	1.01033
Tb927.11.11850	splicing factor 3B subunit 1, putative	1.01046
Tb927.9.4390	DNA-damage inducible protein DDI1-like protein	1.01086
Tb927.9.1720	peroxisomal membrane protein 4, putative	1.01108
Tb927.10.5620	fructose-bisphosphate aldolase, glycosomal	1.01156
Tb927.7.3560	Component of motile flagella 7	1.01161
Tb927.6.3650	ADP-ribosylation factor-like protein 3C, putative	1.01169
Tb927.4.1340	Cleavage and polyadenylation specificity factor subunit	1.0117
Tb927.8.6900	transport protein particle (TRAPP) component, putative	1.01189
Tb927.11.14090	Double RNA binding domain protein 18	1.01366
Tb927.10.11300	paraflagellar rod component, putative	1.01416
Tb927.7.3620	tyrosyl-tRNA synthetase	1.01434
Tb927.10.9330	hypothetical protein, conserved	1.01593
Tb927.11.10690	hypothetical protein, conserved	1.01622
Tb927.8.7020	peptidase, putative	1.01628
Tb927.11.16730	dihydrolipoyl dehydrogenase	1.01668	+
Tb927.8.4400	Outer dynein arm docking complex protein 1, putative	1.0168
Tb927.10.2900	importin beta-1 subunit, putative	1.01685
Tb927.2.4850	Phosducin, putative	1.0169
Tb927.10.9190.1	isoleucyl-tRNA synthetase, putative	1.01702
Tb927.11.3300	Spindle assembly abnormal 4	1.0173	+
Tb927.11.5370	hypothetical protein, conserved	1.01755	+
Tb927.3.3110	Condensin complex subunit 3, putative	1.01756
Tb927.9.13920	kinetoplastid membrane protein 11-1	1.01784
Tb927.2.1680	peptidyl-prolyl cis-trans isomerase, putative	1.01792	+
Tb927.4.2010	acyl-CoA binding protein, putative	1.01849
Tb927.10.3640	nuclear transmembrane protein, putative	1.0186	+
Tb927.2.4130	enoyl-CoA hydratase/Enoyl-CoA isomerase/3-hydroxyacyl-CoA dehydrogenase, putative	1.01911
Tb927.6.2930	ATPase family associated with various cellular activities (AAA), putative	1.01949
Tb927.4.2530	hypothetical protein, conserved	1.01969	+
Tb927.4.760	AP-1 adapter complex gamma subunit, putative	1.02012
Tb927.8.7170	inositol polyphosphate 1-phosphatase, putative	1.0217
Tb11.v5.0670.1-p1	retrotransposon hot spot (RHS) protein, putative	1.02205
Tb927.6.1580	polynucleotide kinase 3-phosphatase, putative	1.02217
Tb927.11.6870	14-3-3 protein 2	1.02223
Tb11.v5.0868.1-p1	mitotubule-associated protein Gb4, putative	1.02235
Tb927.10.9570	paraflagellar rod component, putative	1.02278
Tb927.11.13680	hypothetical protein, conserved	1.02285
Tb927.11.5400	signal recognition particle 54 kDa	1.02286
Tb927.3.2420	Microsomal signal peptidase 12 kDa subunit (SPC12), putative	1.023
Tb927.7.6980	Mono-functional DNA-alkylating methyl methanesulfonate N-term/CPSF A subunit region, putative	1.02321
Tb927.8.7260	kinetoplast-associated protein, putative	1.02348	+
Tb927.5.1210	short-chain dehydrogenase, putative	1.02533
Tb927.4.590	PQQ-like domain/Protein of unknown function (DUF1620), putative	1.02542	+
Tb927.8.650	cation-transporting ATPase, putative	1.0255
Tb927.8.8280	hypothetical protein, conserved	1.02572
Tb927.9.8950	metallo- peptidase, Clan M- Family M48	1.02589
Tb927.10.7450	Ribosomal RNA processing protein 41A	1.02614
Tb927.8.2640	ubiquitin-activating enzyme E1, putative	1.02637
Tb927.8.5080	fatty-acid amide hydrolase, putative	1.02685
Tb927.7.1920	paraflagellar rod component, putative	1.02701
Tb927.10.7060	Nucleoporin NUP96	1.02711
Tb927.10.14740	hypothetical protein, conserved	1.02716	+
Tb927.5.2270	Component of motile flagella 44	1.02789
Tb927.2.5150	TPR-repeat protein, putative	1.02801
Tb927.8.1940	endosomal integral membrane protein, putative	1.02839
Tb927.2.100	retrotransposon hot spot protein 1 (RHS1), putative	1.02884
Tb927.3.980	hypothetical protein, conserved	1.02985
Tb927.9.12360	RNA-binding protein, putative	1.03031
Tb927.5.1880	inhibitor of serine peptidase (ISP), putative	1.03036
Tb927.8.3410	Inositol hexakisphosphate, putative	1.03075
Tb927.7.1110	asparagine synthetase a, putative	1.03113
Tb927.11.4480	Flagellar radial spoke protein 4/6	1.03119
Tb927.3.2310	parkin coregulated gene protein	1.03126
Tb927.11.13970	Pab1p-dependent poly(A) ribonuclease subunit, putative	1.03164
Tb927.9.15470	kinesin, putative	1.03187
Tb927.7.7530	receptor-type adenylate cyclase GRESAG 4, putative	1.03188
Tb927.10.3230	CMGC/MAPK protein kinase, putative	1.03317
Tb927.11.2770	hypothetical protein, conserved	1.03396
Tb927.10.13790	hypothetical protein, conserved	1.03424
Tb11.v5.0489.1-p1	retrotransposon hot spot (RHS) protein, putative	1.03438
Tb927.1.4310	Flagellum attachment zone protein 2	1.03462
Tb927.10.1970	CHAT domain containing protein, putative	1.035
Tb927.6.2600	Protein of unknown function (DUF1077), putative	1.03513	+
Tb927.6.2340	prefoldin subunit, putative	1.03531
Tb927.5.2090	kinesin, putative	1.03559
Tb927.6.1830	Cleavage stimulation factor subunit 50, putative	1.03573
Tb927.11.7170	seryl-tRNA synthetase	1.03574	+
Tb927.11.6170	protein transport protein SEC31, putative	1.0358
Tb927.8.8150	C2 domain containing protein, putative	1.03612
Tb927.9.9710	Histidine phosphatase superfamily (branch 1), putative	1.03619	+
Tb927.8.1210	hypothetical protein, conserved	1.03654
Tb927.7.7240	leucine-rich repeat protein (LRRP), putative	1.03666
Tb927.8.2310	(H+)-ATPase G subunit, putative	1.03688
Tb927.5.900	oligosaccharyl transferase subunit, putative	1.03746	+
Tb927.1.3830	glucose-6-phosphate isomerase, glycosomal	1.0375
Tb927.9.11640	hypothetical protein, conserved	1.03794
Tb927.2.5270	dynein heavy chain, putative	1.03808
Tb927.3.4760	dynamin-1-like protein	1.03818
Tb927.10.11590	nicotinate phosphoribosyltransferase, putative	1.03874
Tb927.11.5440	NADP-dependent malic enzyme, cytosolic	1.03891
Tb927.4.360	1,2-Dihydroxy-3-keto-5-methylthiopentene dioxygenase, putative	1.03979
Tb927.10.4710	proteasome subunit beta type-2, putative	1.04052
Tb927.10.510	Present in the outer mitochondrial membrane proteome 19	1.04083	+
Tb927.9.8190	hypothetical protein, conserved	1.04106
Tb927.8.4380	Archaic translocase of outer membrane 12 kDa subunit	1.04123	+
Tb927.6.640	ApaH-like phosphatase ALPH1	1.04136
Tb927.6.2940	phosphopantothenoylcysteine decarboxylase, putative	1.04171
Tb927.8.5030	transport protein particle (TRAPP) component, Bet3, putative	1.04195
Tb927.9.5190	proliferating cell nuclear antigen	1.04211
Tb927.7.240	40S ribosomal protein S33, putative	1.04293
Tb927.9.6530	hypothetical protein	1.04345
Tb927.11.15680	hypothetical protein, conserved	1.04434
Tb927.2.2670	histone H4 variant	1.04444
Tb927.8.4640	Component of motile flagella 19	1.04445
Tb927.11.14730	Metalloprotease M41 FtsH, putative	1.0461	+
Tb927.4.1220	leucine-rich repeat protein (LRRP), putative	1.04658
Tb11.v5.0731.1-p1	65 kDa invariant surface glycoprotein, putative	1.04719
Tb927.9.5440	actin, putative	1.04746
Tb927.3.3790	hypothetical protein, conserved	1.04753
Tb927.8.980	phosphoacetylglucosamine mutase	1.04861
Tb927.11.14250	T-complex protein 1, epsilon subunit, putative	1.04881
Tb927.11.9610	eukaryotic translation initiation factor 3 subunit i	1.04894
Tb927.10.530	Plasma-membrane choline transporter, putative	1.04905
Tb927.3.1200.2	hypothetical protein, conserved	1.04912
Tb927.3.1190	hypothetical protein, conserved	1.04921
Tb927.11.8390	hypothetical protein, conserved	1.04939
Tb927.3.1120	GTP-binding nuclear protein rtb2, putative	1.04948
Tb927.7.2950	ATPase family associated with various cellular activities (AAA), putative	1.05004
Tb927.10.8060	SET domain containing protein, putative	1.05041
Tb927.6.620	hypothetical protein, conserved	1.0505
Tb11.v5.0718.1-p1	protein kinase, putative	1.051
Tb927.11.2260	Eukaryotic translation initiation factor 4E-1	1.05122
Tb927.10.14010	tubulin cofactor C domain-containing protein RP2	1.05139
Tb927.2.4210	Phosphoenolpyruvate carboxykinase [ATP], glycosomal	1.05144
Tb927.10.2560	mitochondrial malate dehydrogenase	1.05162	+
Tb927.7.4520	Thioredoxin-like, putative	1.0517
Tb927.2.2440	proteasome regulatory non-ATPase subunit 6	1.05173
Tb927.10.13860	GPI-anchor transamidase subunit 8 (GPI8)	1.05175	+
Tb927.10.8170	Nucleoporin NUP144	1.0518
Tb927.10.3710	proteasome activator protein PA26	1.05242
Tb927.11.6230	protein transport protein SEC61 subunit alpha, putative	1.05248	+
Tb927.8.4390	translation initiation factor eIF-2B subunit beta, putative	1.05304
Tb927.3.3490	High mobility group protein TDP1	1.05374
Tb927.2.3320	65 kDa invariant surface glycoprotein	1.05385
Tb927.7.6470	metallo-peptidase, Clan MK, Family M67	1.05393
Tb927.3.1340	Nuclear cap-binding protein subunit 66	1.05469
Tb927.7.3940	mitochondrial carrier protein	1.05481	+
Tb927.7.5560	glucosamine-fructose-6-phosphate aminotransferase, putative	1.055
Tb927.11.9100	Domain of unknown function (DUF4586), putative	1.05581
Tb927.10.9700	Flagellum attachment zone protein 22	1.05581
Tb927.11.7020	proteasome alpha 7 subunit, putative	1.05615
Tb927.10.6650	G10 protein homologue, putative	1.05657
Tb927.8.990	RNA-binding protein 33 (RNA-binding motif protein 33)	1.05667
Tb927.10.6510	chaperonin HSP60, mitochondrial precursor	1.05755
Tb927.9.12980	Alpha/beta hydrolase family, putative	1.05793
Tb927.6.5110	damage-specific DNA binding protein, putative	1.05799
Tb927.11.15910	iron superoxide dismutase	1.05914
Tb927.4.750	50S ribosomal protein L7Ae, putative	1.05979
Tb927.10.1130	dynein arm light chain, axonemal, putative	1.0601
Tb927.8.3840	hypothetical protein, conserved	1.06032
Tb927.5.2850	radial spoke protein RSP2, putative	1.06042
Tb927.11.2380	phosphoglycerate kinase, putative	1.06076
Tb927.9.10010	chaperone protein DnaJ, putative	1.06115	+
Tb927.10.10370	hypothetical protein, conserved	1.06125
Tb927.11.3280	Kinesin-13 5, putative	1.0613
Tb927.6.3500	endosomal trafficking protein RME-8, putative	1.06137
Tb927.10.9890	hypothetical protein, conserved	1.06162
Tb927.6.3840	reticulon domain protein	1.06165
Tb927.7.2400	tyrosyl-tRNA synthetase, putative	1.06179
Tb927.3.1240	Serine/threonine-protein phosphatase 2A, putative	1.06195
Tb927.10.2490	glucose-6-phosphate 1-dehydrogenase	1.06235
Tb927.11.5520	triosephosphate isomerase	1.06243
Tb927.9.14480	dynein-associated protein, putative	1.06282
Tb927.4.1330	DNA topoisomerase IB, large subunit	1.06343
Tb927.4.410	CAF 40	1.06364
Tb927.10.14610	leucine-rich repeat protein (LRRP), putative	1.06447
Tb927.11.1450	2-oxoglutarate dehydrogenase E1 component, putative	1.06469	+
Tb927.1.1380	serine/threonine protein phosphatase 2A regulatory subunit, putative	1.06518
Tb927.10.3030	proteasome regulatory non-ATPase subunit 11	1.06553
Tb927.1.1560	vesicular-fusion protein nsf, putative	1.0658
Tb927.2.4520	hypothetical protein, conserved	1.06587
Tb927.11.10760	kinesin-D	1.06599
Tb927.9.14470	ubiquitin carboxyl-terminal hydrolase, putative	1.06607
Tb927.3.4680	RAB GDP dissociation inhibitor alpha, putative	1.06663
Tb927.4.2600	SUMO-interacting motif-containing protein	1.06717
Tb927.4.5000	Flagellum attachment zone protein 28	1.06762
Tb927.11.8060	SNARE associated Golgi protein, putative	1.06767
Tb927.10.15720	proteasome regulatory non-ATP-ase subunit 9	1.06784
Tb927.11.15030	small GTPase	1.06799
Tb927.10.3200	U2 splicing auxiliary factor, putative	1.0691
Tb927.11.9760	hypothetical protein, conserved	1.06938
Tb927.8.7990	Thioredoxin-like/Protein of unknown function (DUF3638)/Protein of unknown function (DUF3645), putative	1.07022
Tb927.8.7270	Endoplasmic Reticulum-Golgi Intermediate Compartment (ERGIC)/Endoplasmic reticulum vesicle transporter, putative	1.07134
Tb927.11.5680	dynein light chain 1, axonemal	1.07248
Tb927.5.950	monothiol glutaredoxin, putative	1.0729
Tb927.11.9400	hypothetical protein, conserved	1.07313
Tb927.10.6050	clathrin heavy chain	1.07389
Tb927.7.2140	zinc finger protein family member, putative	1.07495
Tb927.5.3610	adaptor complex protein (AP) 3 delta subunit 1, putative	1.07521
Tb927.7.900	hypothetical protein, conserved	1.07543	+
Tb927.10.6810	guanylate kinase, putative	1.07554
Tb927.11.16410	enolase, putative	1.07693
Tb927.6.2130	nuclear movement protein, putative	1.07804
Tb927.8.3590	hypothetical protein, conserved	1.07827
Tb927.7.930	zinc finger CCCH domain containing protein 17	1.0788
Tb927.6.5000	Protein of unknown function (DUF773), putative	1.08044
Tb927.9.6560	NAK family pseudokinase, putative	1.08081
Tb927.11.16970	protein phosphatase 4, putative	1.08127
Tb927.11.2790	Cilia- and flagella-associated protein 91, putative	1.08157
Tb927.10.6550	Poly(ADP-ribose) polymerase and DNA-Ligase Zn-finger region/Zinc-finger (CX5CX6HX5H) motif containing protein, putative	1.08231
Tb927.11.6790	Nucleolar protein 89	1.0825
Tb927.8.900	splicing factor TSR1	1.08333
Tb927.8.5780	phosphatase of regenerating liver-type phosphatase, putative	1.08455
Tb927.11.2750	Present in the outer mitochondrial membrane proteome 12	1.08566	+
Tb927.2.5850	small nuclear ribonucleoprotein SmD2	1.08642
Tb927.8.1990	peroxidoxin	1.08749	+
Tb927.8.3660	protein transport protein SEC23	1.08769
Tb927.11.230	cleavage and polyadenylation specificity factor subunit 2	1.08796
Tb927.10.14570	kinesin motor domain containing protein, putative	1.08805
Tb927.10.12960	Ras-related protein Rab5A	1.08847
Tb927.4.1920	GPI transamidase subunit 16, putative	1.08899
Tb927.8.2620	SUMO-interacting motif-containing protein	1.08902
Tb927.10.11800	Axonemal inner arm dynein light chain, putative	1.08961
Tb927.11.5650	replication factor C, subunit 1, putative	1.09017
Tb927.2.450	retrotransposon hot spot protein 4 (RHS4), putative	1.09026
Tb927.10.4740	nucleolar RNA-binding protein, putative	1.09091
Tb927.11.5030	hypothetical protein, conserved	1.09122
Tb927.7.3370	Intraflagellar transport protein 74, putative	1.09141
Tb927.4.3850	NLE (NUC135) domain/WD domain, G-beta repeat, putative	1.09179
Tb927.5.3560	vesicle-associated membrane protein, putative	1.09227
Tb927.10.15350	histone H3 variant V	1.09228
Tb10.v4.0035	stress-inducible protein STI1-like, putative	1.09242
Tb927.11.13500	par1	1.09276
Tb927.3.1920	General negative regulator of transcription subunit 5	1.09283
Tb927.11.7240	nexin-dynein regulatory complex 2	1.0935
Tb927.11.13300	Intraflagellar transport protein 25	1.09404
Tb927.9.9810	hypothetical protein, conserved	1.09521	+
Tb927.1.1710	transmembrane protein, conserved	1.09624
Tb927.6.3870	RNA-binding protein, putative	1.09633
Tb927.7.2300	Nucleoporin NUP132	1.09867
Tb927.10.3260	Long-chain-fatty-acid--CoA ligase 5 (EC 6.2.1.3) (Long-chain acyl-CoA synthetase 5) (LACS 5), putative	1.09872
Tb927.8.6390	lysophospholipase, putative	1.0992	+
Tb927.7.3780	Nuclear poly(A) polymerase 2	1.09945
Tb927.11.2570	hypothetical protein, conserved	1.09992
Tb927.10.2270	vacuolar protein sorting-associated protein 35, putative	1.10114
Tb927.9.2010	kynureninase, putative	1.10212
Tb927.11.13570	hypothetical protein, conserved	1.10223
Tb927.10.11310	intraflagellar transport protein 57/55	1.104
Tb927.8.4770	small GTP-binding protein Rab18	1.10429
Tb927.4.2240	Aminotransferase class IV, putative	1.1044
Tb927.3.2490	hypothetical protein, conserved	1.10449
Tb927.10.2620	CS domain containing protein, putative	1.10543
Tb927.6.4630	kinetoplastid-specific phospho-protein phosphatase, putative	1.10546
Tb927.8.4610	Ras-related protein RabX1	1.10551
Tb927.7.2550	proteasome regulatory ATPase subunit 5	1.10562
Tb927.6.4920	S-adenosylmethionine synthetase	1.10672
Tb927.10.10390	trypanothione reductase	1.10806	+
Tb927.11.3510	hypothetical protein, conserved	1.10936
Tb927.11.16130	nucleoside diphosphate kinase	1.10956
Tb927.1.2120	Calpain-like protein CALP1.3	1.11012
Tb927.7.1330	hypothetical protein, conserved	1.11023
Tb927.11.2950	Nucleoporin NUP89	1.11077
Tb927.10.14550	ATP-dependent RNA helicase HEL67	1.11145
Tb927.4.4280	hypothetical protein, conserved	1.11148
Tb927.8.3630	folate transporter, putative	1.11171
Tb927.2.4810	Component of motile flagella 5	1.11171
Tb927.10.13950	tubulin-specific chaperone, putative	1.11217
Tb927.10.14510	root hair defective 3 GTP-binding protein (RHD3), putative	1.11379
Tb927.10.9910	PSP1 C-terminal conserved region, putative	1.11508
Tb927.11.2520	UDP-n-acetylglucosamine pyrophosphorylase	1.11511
Tb927.10.15290	tubulin binding cofactor c, putative	1.1152
Tb927.2.4580	UNC119	1.11563
Tb927.4.4130.2	Flagellar-associated protein 59, putative	1.11641
Tb927.4.690	geranylgeranyl transferase type II beta subunit, putative	1.11674
Tb927.2.4330	paraflagellar rod protein 5, putative	1.11676
Tb927.8.3770	Mitogen-activated protein kinase 10, putative	1.11678
Tb927.9.10100	SET domain-containing protein, putative	1.11772
Tb927.10.14530	19S proteasome non-atpase subunit 8	1.11818
Tb927.10.2290	chaperone protein DnaJ, putative	1.11847
Tb927.10.2380	Tetratricopeptide repeat, putative	1.11885
Tb927.11.11100	glucosamine 6-phosphate N-acetyltransferase	1.11907
Tb927.11.9180	ADP-ribosylation factor GTPase activating protein, putative	1.11925
Tb927.8.3100	coronin, putative	1.12055
Tb927.11.14300	Dynein intermediate chain, axonemal	1.12071
Tb927.10.8080	Uncharacterized conserved protein (DUF2042), putative	1.12117
Tb927.5.1230	hypothetical protein, conserved	1.12134
Tb927.8.760	nucleolar RNA-binding protein	1.1217
Tb927.3.2220	eukaryotic translation initiation factor 3 subunit j	1.12294
Tb927.6.4320	Protein of unknown function (DUF2817), putative	1.12531	+
Tb927.7.5210	Putative Phosphatase/Protein of unknown function DUF89, putative	1.12597
Tb927.2.5810	Holliday-junction resolvase-like of SPT6/SH2 domain containing protein, putative	1.12631
Tb927.6.3090	microtubule associated protein xmap215	1.12664
Tb11.v5.0655.1-p1	trypanosome RHS family, putative	1.12687
Tb927.10.12470	Flagellum attachment zone protein 40	1.12717
Tb927.3.3540	Nucleoporin NUP53b	1.12734
Tb927.10.10140	paraflagellar rod component, putative	1.12741
Tb927.11.15230	cytosolic coat protein, putative	1.12922
Tb927.5.3220	signal peptidase type I, putative	1.1293
Tb927.11.10020	short-chain dehydrogenase, putative	1.12954
Tb927.7.3440	I/6 autoantigen	1.12973
Tb927.8.5010	Paraflagellar rod protein 2-5	1.12989
Tb927.10.3760	vacuolar ATP synthase subunit d, putative	1.12989
Tb927.4.2340	hypothetical protein, conserved	1.13005
Tb927.2.370	retrotransposon hot spot protein 1 (RHS1), putative	1.13019
Tb927.11.16480	enoyl-CoA hydratase/isomerase family protein, putative	1.13027	+
Tb927.4.2110	protein phosphatase 2C, putative	1.13033
Tb927.8.4270	hypothetical protein, conserved	1.13102
Tb927.10.4780	GPI inositol deacylase precursor	1.13135
Tb927.10.16110	component of motile flagella 1	1.13229
Tb927.11.670	epsinR	1.13231
Tb927.4.4700	hypothetical protein, conserved	1.13239
Tb927.10.12040	mitogen-activated protein kinase 11, putative	1.13248
Tb927.11.4540	Nucleoporin NUP48	1.13368
Tb927.5.4350	Nudix hydrolase 2	1.13477
Tb927.8.4780	Flagellar Member 3	1.13624
Tb927.10.10880	ATP-binding cassette sub-family F member 1, putative	1.13729
Tb927.11.4570	Ras-related protein Rab5B	1.13758
Tb927.10.7110	Myo-inositol 1-phosphate synthase	1.1382
Tb927.10.11080	paraflagellar rod protein	1.1382
Tb927.7.6620.2	Probable N6-adenine methyltransferase, putative	1.13906
Tb927.8.3680	kinetoplastid kinetochore protein 4	1.13973
Tb927.3.5570	syntaxin, putative	1.14064
Tb927.6.950	cysteinyl-tRNA synthetase, putative	1.14106
Tb927.10.4290	hypothetical protein, conserved	1.14131
Tb927.10.7570	dihydrolipoamide acetyltransferase E2 subunit, putative	1.14197	+
Tb927.10.4180	TFIIF-stimulated CTD phosphatase, putative	1.14203
Tb927.10.1250	Aminoacyl-tRNA editing domain containing protein, putative	1.14397
Tb927.11.6510	40S ribosomal protein S21, putative	1.14438
Tb927.7.3920	hypothetical protein, conserved	1.14478
Tb927.5.3250.1	hypothetical protein, conserved	1.14535
Tb927.10.5400	hypothetical protein, conserved	1.14781	+
Tb927.11.1150	radial spoke protein 3	1.14857
Tb927.1.3000	amidohydrolase, putative	1.15029
Tb927.2.4060	Dynein intermediate chain 138	1.15039
Tb927.11.3970	hypothetical protein, conserved	1.15095
Tb927.4.3380	myosin IB heavy chain, putative	1.15221
Tb927.4.3640	serine threonine-protein phosphatase PP1, putative	1.15333
Tb927.4.2500	eukaryotic translation initiation factor 2-alpha kinase 2	1.15425
Tb927.11.11680	2-oxoglutarate dehydrogenase E2 component, putative	1.15469	+
Tb927.10.790	vesicle-associated membrane protein, putative	1.15499
Tb927.9.1560	DnaJ domain containing protein, putative	1.15543
Tb927.10.4040	3-keto-dihydrosphingosine reductase	1.1559	+
Tb927.11.15370	Importin subunit beta-4, putative	1.15617
Tb927.8.5600	transaldolase, putative	1.15618
Tb927.9.15460	calcium motive p-type ATPase, putative	1.1563
Tb927.7.570	prefoldin, putative	1.15649
Tb927.5.3920	Peroxisome biogenesis factor 6	1.15653
Tb927.10.15850	Peroxisome biogenesis factor 12	1.15693
Tb927.4.2080	Coiled-coil and C2 domain-containing protein	1.15776
Tb927.9.8000	ubiquitin-protein ligase, putative	1.15809
Tb927.3.5550	intraflagellar transport protein 27	1.15932
Tb927.11.15000	survival of motor neuron (SMN)-like protein	1.16004
Tb927.11.2210	diacylglycerol acyltransferase, putative	1.16106
Tb927.6.850	ccr4-not transcription complex subunit 2	1.16137
Tb927.10.2530	adenylate kinase, putative	1.16172	+
Tb927.7.3770	Bifunctional NAD(P)H-hydrate repair enzyme	1.16354	+
Tb927.11.3710	hypothetical protein, conserved	1.16362
Tb927.2.6000	glycosylphosphatidylinositol-specific phospholipase C	1.16432
Tb927.11.14560	Cleavage and polyadenylation specificity factor CPSF160, putative	1.16438
Tb927.11.9130	Replication factor A protein 1	1.16483
Tb927.6.2230	RGG protein	1.16543	+
Tb927.4.3560	protein phoshatase 1, putative	1.1656
Tb927.5.500	hypothetical protein, conserved	1.1657
Tb927.1.2580	exosome-associated protein 1	1.16603
Tb927.9.12650	ubiquitin-activating enzyme E1, putative	1.16652	+
Tb927.6.2360	adenosine kinase, putative	1.16671
Tb927.10.740	structural maintenance of chromosome 4, putative	1.16797
Tb927.8.5510	apurinic/apyrimidinic endonuclease, putative	1.16797
Tb927.6.2550	RNA-binding protein, putative	1.1682
Tb927.10.5230	ADP-ribosylation factor-like protein 13, putative	1.16932
Tb927.9.13490	metallo-peptidase, Clan MG, Family M24	1.16943
Tb927.4.1630	ribosomal RNA processing protein 6	1.1696
Tb927.3.4270	hypothetical protein, conserved	1.17041
Tb927.6.2880	kinesin, putative	1.17043
Tb927.10.4610	dolicholphosphate-mannose synthase, putative	1.17133
Tb927.10.12500	P-type H+-ATPase, putative	1.1717
Tb927.1.1420	conserved protein, unknown function	1.17226
Tb927.11.17000	AIR9-like protein	1.17289	+
Tb927.4.4490	multidrug resistance protein E	1.17415
Tb927.3.3280	vacuolar protein sorting-associated protein 4, putative	1.17424
Tb927.8.8330	calpain, putative	1.17511
Tb927.4.2920	hypothetical protein, conserved	1.17531
Tb927.11.2110	Snf7, putative	1.17595
Tb927.2.510	retrotransposon hot spot protein 4 (RHS4), putative	1.17631
Tb927.9.11260	nucleoside diphosphate kinase, putative	1.17641
Tb927.8.5050	OTU-like cysteine protease, putative	1.17653
Tb927.8.1960	CCR4-NOT transcription complex subunit 11	1.17701
Tb927.9.10690	Protein of unknown function (DUF2009), putative	1.17752
Tb927.8.5380	ubiquitin fold modifier protein, putative	1.17854
Tb927.4.3590	translation elongation factor 1-beta, putative	1.17876
Tb927.9.3770	hypothetical protein, conserved	1.17914
Tb927.9.9670	proteasome alpha 1 subunit, putative	1.17988
Tb927.7.6910	Phosphatidylinositol 4-phosphate 5-kinase, putative	1.18045
Tb927.10.14780	Canertinib-binding protein kinase 1	1.18059
Tb927.7.5490	protein arginine n-methyltransferase 7	1.1808
Tb927.4.4040	hypothetical protein, conserved	1.18115
Tb927.7.2440	pyrroline-5-carboxylate reductase, putative	1.18227
Tb927.10.6230	MORN repeat containing protein	1.18252
Tb927.7.1420	hypothetical protein, conserved	1.18302
Tb927.7.760	hypothetical protein, conserved	1.18374
Tb927.8.3790	paraflagellar rod component, putative	1.18423
Tb927.10.4460	leucine carboxyl methyltransferase, putative	1.18738
Tb927.7.6900	Sister chromatid cohesion protein 1	1.18759
Tb927.5.2690	inositol-1(or 4)-monophosphatase 1, putative	1.18813
Tb927.10.14390	FACT complex subunit POB3	1.18833
Tb927.3.960	protein transport protein Sec61 gamma subunit, putative	1.18852	+
Tb927.10.6610	chaperone protein DnaJ, putative	1.18911	+
Tb927.10.15180	nucleosome assembly protein, putative	1.18929
Tb927.8.2210	pteridine reductase 1	1.18953
Tb927.3.4070	Pyruvate transporter, putative	1.18981	+
Tb927.8.2460	hypothetical protein, conserved	1.18984	+
Tb927.9.4900	condensin subunit 1, putative	1.19026
Tb927.9.14000	60S ribosomal protein L12, putative	1.19033
Tb927.10.13960	paralyzed flagella protein 20	1.1909
Tb927.10.1450	Centrin arm-associated protein 1	1.19123
Tb927.3.3780	tryparedoxin 1a, putative	1.19138
Tb05.5K5.110	major vault protein, putative	1.19218
Tb927.10.9840	chaperone protein DnaJ, putative	1.19285
Tb927.11.9780	Nucleoporin NUP119	1.19351
Tb927.3.3820	hypothetical protein, conserved	1.19364
Tb927.6.1770	kinesin, putative	1.19401
Tb927.6.5080	Protein of unknown function (DUF3808), putative	1.19402
Tb927.8.4580	Basal body protein	1.19525
Tb927.4.1300	amidinotransferase, putative	1.19541	+
Tb927.2.5240	pre-mRNA splicing factor 19	1.19726
Tb927.11.11690	Vacuolar proton pump subunit B, putative	1.19733
Tb927.9.6870	RNA-binding protein, putative	1.19756
Tb927.6.1570	2-hydroxy-3-oxopropionate reductase, putative	1.19883	+
Tb927.8.6660	paraflagellar rod component, putative	1.1993
Tb927.11.900	isocitrate dehydrogenase, putative	1.19935
Tb927.7.5660	Outer dynein arm docking complex protein 2, putative	1.19967
Tb927.5.1250	GAF domain/TIP41-like family, putative	1.20033
Tb927.2.2770	hypothetical protein, conserved	1.2025
Tb927.7.4000	glutathione synthetase, putative	1.2028
Tb927.10.15740	hypothetical protein, conserved	1.2035
Tb927.6.2200	DJ-1 family protein, putative	1.20385
Tb927.10.5770	Valosin-containing protein	1.20466
Tb927.10.2370	Lupus La protein homolog, putative	1.20475
Tb927.10.11700	guanylate kinase, putative	1.2056
Tb927.11.370	repressor activator protein 1	1.2067
Tb927.9.14070	short-chain dehydrogenase, putative	1.20706	+
Tb927.11.10090	hypothetical protein, conserved	1.20754
Tb927.10.16120	inosine-5-monophosphate dehydrogenase	1.20768
Tb927.4.470	snoRNP protein GAR1, putative	1.20802
Tb927.8.5630	dihydroorotase, putative	1.21007
Tb927.10.5840	translation elongation factor 1-beta, putative	1.21019
Tb927.11.11210	paraflagellar rod component, putative	1.21035
Tb927.7.4910	hypothetical protein, conserved	1.21137
Tb927.9.6940	DNA topoisomerase type IB small subunit	1.21182
Tb927.11.4450	ALBA-Domain Protein	1.21377
Tb927.7.3880	Basal body protein	1.21455
Tb927.11.5910	WASH complex subunit 7, N-terminal/WASH complex subunit 7/WASH complex subunit 7, C-terminal, putative	1.21566
Tb927.11.2060	60S acidic ribosomal protein P0, putative	1.21645
Tb927.6.1080	hydroxyacylglutathione hydrolase, putative	1.21793
Tb927.8.5250	delta-coat protein, putative	1.21968
Tb927.11.15190	Domain of unknown function (DUF4200), putative	1.22225
Tb927.10.2470	Cleft lip and palate transmembrane protein 1 (CLPTM1), putative	1.22241
Tb927.9.12300	replication factor C, subunit 3, putative	1.22264
Tb927.7.1130	trypanothione/tryparedoxin dependent peroxidase 2	1.22342	+
Tb927.11.12380	hypothetical protein, conserved	1.22387
Tb927.6.2060	histidyl-tRNA synthetase	1.22423	+
Tb927.10.5300	eukaryotic translation initiation factor 6 (eIF-6), putative	1.22465
Tb927.9.9940	parkin coregulated gene protein	1.22807
Tb927.8.2290	hypothetical protein, conserved	1.22833
Tb927.7.2980	Nitroreductase family, putative	1.2284	+
Tb927.8.5580	N-terminal region of Chorein, a TM vesicle-mediated sorter/Integral peroxisomal membrane peroxin, putative	1.22878
Tb927.11.2270	inner dynein arm I1 intermediate chain, axonemal	1.22878
Tb927.3.3410	aspartyl aminopeptidase, putative	1.22896
Tb927.1.700	phosphoglycerate kinase	1.22917
Tb927.8.4210	basal body component, putative	1.22952
Tb927.9.6090	PTP1-interacting protein, 39 kDa	1.22966
Tb927.6.2690	ubiquitin carboxyl-terminal hydrolase, putative	1.23038
Tb927.3.4720	dynamin-1-like protein	1.23244
Tb927.11.6390	START domain containing protein, putative	1.23267	+
Tb927.7.3500	Prostaglandin E synthase	1.2327	+
Tb927.9.5520	ubiquitin carboxyl-terminal hydrolase, putative	1.23298
Tb927.8.3550	mitogen-activated protein kinase 3, putative	1.23325
Tb927.11.4880	Calmodulin-binding, putative	1.23344
Tb927.11.12920	hypothetical protein, conserved	1.23376
Tb927.9.8880	actin B	1.23393
Tb927.4.2740	p25-alpha, putative	1.23396	+
Tb927.9.9060	Lsm12 protein, putative	1.23407
Tb927.9.4210	fatty acyl CoA synthetase 3	1.23542
Tb927.11.4550	Domain of unknown function (DUF4200), putative	1.2356
Tb927.6.4000	small glutamine-rich tetratricopeptide repeat protein, putative	1.2356
Tb927.5.2750	Alpha/beta hydrolase family, putative	1.2356
Tb927.5.3970	adenylate kinase, putative	1.23562
Tb927.10.2640	intraflagellar transport protein 81	1.23655
Tb927.5.1260	Sulfate transporter N-terminal domain with GLY motif/Sulfate transporter family, putative	1.23743
Tb927.7.3420	peptidyl-prolyl cis-trans isomerase, putative	1.23757
Tb927.9.10920	kinetoplastid kinetochore protein 3	1.23815
Tb927.8.6910	cyclophilin, putative	1.2391
Tb927.6.1730	hypothetical protein, conserved	1.24024
Tb927.5.1000	ubiquitin-conjugating enzyme E2, putative	1.24093
Tb927.10.7200	TPR repeat, putative	1.24127
Tb927.9.13320	hypothetical protein, conserved	1.24136
Tb927.8.6950	roadblock/LC7 family member	1.24153
Tb927.9.13970	KKT-interacting protein 9	1.24281
Tb927.2.5060	GTP binding protein, putative	1.24344
Tb927.7.3330	Flagellar attachment zone protein 10	1.24512
Tb927.3.3690	flagellar radial spoke protein-like, putative	1.24604
Tb927.9.1780	sec1 family transport protein, putative	1.24617
Tb11.v5.0589.1-p1	Clusterin-associated protein-1, putative	1.24627
Tb927.4.3480	hypothetical protein	1.24647
Tb927.7.2360	N-acetyltransferase, putative	1.24707
Tb927.4.1510	phospholipid-translocating ATPase, putative	1.24755
Tb927.3.640	hypothetical protein, conserved	1.24823	+
Tb927.3.5580	tryptophanyl-tRNA synthetase	1.24939
Tb927.10.13290	ethanolamine phosphotransferase (EPT)	1.24951
Tb11.v5.0660.1-p1	histone deacetylase, putative	1.25004
Tb927.3.4330	Paraflagellar rod protein 1-5	1.25069
Tb927.11.16770	glucosamine-6-phosphate isomerase, putative	1.25077
Tb927.4.3740	flagellar attachment zone protein 1	1.25132
Tb927.4.4690	hypothetical protein, conserved	1.25271
Tb927.1.3450	hypothetical protein, conserved	1.25272
Tb927.9.9410	inositol phosphorylceramide synthase	1.25457
Tb927.11.1370	Dithiol glutaredoxin 1	1.25473
Tb927.11.16740	chaperone protein DnaJ, putative	1.25514	+
Tb927.3.3750	paraflagellar rod component, putative	1.25525
Tb927.9.4850	leucine-rich repeat protein (LRRP), putative	1.25603
Tb927.11.12150	flagellar pocket cytoskeletal protein bilbo1	1.25949
Tb927.8.6720	hypothetical protein, conserved	1.25985
Tb927.5.1300	V-type proton ATPase subunit a, putative	1.26002
Tb927.11.2730	UDP-galactose 4-epimerase	1.26003
Tb927.10.15000	hypothetical protein, conserved	1.26014
Tb927.11.10900	Component of motile flagella 9	1.26032
Tb927.11.3880	actin, putative	1.26089
Tb927.7.190	thimet oligopeptidase, putative	1.26094	+
Tb927.7.4060	cysteine peptidase, Clan CA, family C2, putative	1.2614
Tb927.8.6330	WD domain, G-beta repeat/PFU (PLAA family ubiquitin binding), putative	1.26253
Tb06.3A7.960	hypothetical protein	1.26329
Tb11.v5.0480.1-p1	DNA-directed RNA polymerase, alpha subunit, putative	1.26454
Tb927.11.12850	oligopeptidase b	1.26538	+
Tb927.6.1520	Aquaglyceroporin 1	1.26608
Tb927.11.8770	ATP-dependent RNA helicase FAL1, putative	1.26789
Tb927.10.14890	C-terminal motor kinesin, putative	1.26954
Tb927.10.12360	hypothetical protein, conserved	1.26983
Tb927.7.6460.2	Defective in exine formation 1 homolog, putative	1.2715
Tb927.9.4500	heat shock protein, putative	1.27199	+
Tb927.11.10010	vacuolar sorting-associated protein-like, putative	1.27274
Tb927.10.14490	hypothetical protein, conserved	1.27427
Tb927.5.1930	signal peptidase subunit, putative	1.27506	+
Tb927.11.10990	methylthioribose-1-phosphate isomerase, putative	1.27624
Tb927.3.3450	ADP-ribosylation factor-like protein 3, putative	1.27624
Tb927.10.14690	syntaxin, putative	1.27626
Tb927.4.1950	NADPH-dependent diflavin oxidoreductase 1	1.27673
Tb927.3.1430	chaperone protein DnaJ, putative	1.27721
Tb927.5.4440	dynein light chain, putative	1.27892
Tb927.9.5650	E2-like ubiquitin-conjugation enzyme, putative	1.27909
Tb927.6.2250	rac serine-threonine kinase, putative	1.27976
Tb927.3.3970	Cell growth-regulating nucleolar protein, putative	1.27985
Tb927.11.13920	kinesin-II 85 Kd subunit, putative	1.28005
Tb927.2.2120	Serine/threonine-protein kinase NEK22, putative	1.28044
Tb927.3.910	tubulin gamma chain	1.2806
Tb927.8.7610	amino acid transporter 1, putative	1.28172
Tb927.10.14980	intraflagellar transport protein 52	1.283
Tb927.9.9000	isopentenyl-diphosphate delta-isomerase (type II)	1.28513
Tb11.v5.0697.1-p1	Xaa-Pro aminopeptidase, putative	1.28672
Tb927.8.8030	emp24/gp25L/p24 family/GOLD, putative	1.28769
Tb927.1.3300	Myotubularin-related protein, putative	1.28825
Tb927.11.2360	phenylalanyl-tRNA synthetase (beta subunit), putative	1.29	+
Tb927.6.2090	pdz domain containing protein, putative	1.29255
Tb927.10.6640	transmembrane emp24 domain-containing protein	1.29409
Tb927.5.1780	hypothetical protein, conserved	1.29458
Tb927.10.14180	protein transport protein SEC13	1.29546
Tb927.8.6440	RNA-binding protein, putative	1.29706
Tb927.10.14760	clathrin light chain, putative	1.29748
Tb927.3.2960	inosine-adenosine-guanosine-nucleosidehydrolase	1.29779
Tb927.9.5410	hypothetical protein, conserved	1.2979
Tb927.11.7270	proteasome beta 3 subunit, putative	1.29811
Tb927.8.570	proteasome regulatory non-ATP-ase subunit 10	1.29824
Tb927.9.13380	Autophagy-related protein 24	1.29845
Tb927.8.4280	nuclear transport factor 2, putative	1.29864
Tb927.10.8020	prolyl endopeptidase	1.29937	+
Tb927.8.810	radial spoke protein RSP9, putative	1.29965
Tb927.11.15870	hypothetical protein, conserved	1.30006
Tb927.2.3880	heterogeneous nuclear ribonucleoproteins F/H homologue	1.30261
Tb927.1.990	Enkuring domain-containig protein	1.30805
Tb927.7.1300	protein disulfide isomerase, putative	1.31002	+
Tb927.10.2320	Nucleoporin NUP41	1.31228
Tb927.11.10070	Bromodomain, putative	1.31321
Tb927.11.16110	integrin alpha chain protein, putative	1.31527
Tb927.2.3030	ATP-dependent Clp protease subunit, heat shock protein 78 (HSP78), putative	1.31624	+
Tb927.8.1550	paraflagellar rod component, putative	1.31636
Tb927.5.3510	structural maintenance of chromosome 3 , putative	1.31669
Tb927.11.12640	PH domain containing protein, putative	1.31866
Tb927.7.540	chaperone protein DnaJ, putative	1.32025	+
Tb927.11.15990	Nucleoporin NUP109	1.32227
Tb927.10.11020	DNA mismatch repair protein MSH2, putative	1.32249
Tb927.9.10570	predicted zinc finger protein	1.32264
Tb927.3.5340	Hsc70-interacting protein (Hip), putative	1.32264
Tb927.10.9360	L-2-hydroxyglutarate dehydrogenase, mitochondrial, putative	1.32427
Tb927.4.3400	hypothetical protein, conserved	1.32448
Tb927.10.1420	metallo-peptidase, Clan MG, Family M24	1.32637
Tb927.7.3740	SUMO-interacting motif-containing protein	1.32865
Tb927.11.15130	DnaJ homolog, putative	1.32923	+
Tb927.11.1960	leucine-rich repeat protein (LRRP), putative	1.32937
Tb927.4.380	WD domain, G-beta repeat, putative	1.3303
Tb927.10.2810	hypothetical protein, conserved	1.33041
Tb927.3.1840	3-oxo-5-alpha-steroid 4-dehydrogenase, putative	1.33057	+
Tb927.2.5660	adenylate kinase, putative	1.33085
Tb927.9.10230	Co-chaperone protein P23	1.33193
Tb927.3.5540	dynein intermediate chain WDRD34, putative	1.33369
Tb927.10.11400	WD domain, G-beta repeat, putative	1.33423
Tb927.10.6310	major vault protein, putative	1.33501
Tb927.10.12590	hypothetical protein, conserved	1.33615
Tb927.7.2240	hypothetical protein, conserved	1.33832
Tb927.8.2820	hypothetical protein, conserved	1.33843	+
Tb927.11.1090	calpain-like protein, putative	1.33873
Tb927.10.1990	major vault protein, putative	1.33906
Tb927.7.5160	deoxyuridine triphosphatase	1.34	+
Tb927.10.2860	POC1 centriolar protein homolog	1.34029
Tb927.8.8140	small GTP-binding rab protein, putative	1.34256
Tb927.11.14280	septum formation protein MAF homologue, putative	1.34333
Tb927.5.390	75 kDa invariant surface glycoprotein, putative	1.34516
Tb927.4.4580	hypothetical protein, conserved	1.34898
Tb927.10.10610	protein tyrosine phosphatase, putative	1.35217	+
Tb927.3.2100	hypothetical protein, conserved	1.35394
Tb927.10.13630	glucosidase, putative	1.35609
Tb927.5.4400	hypothetical protein, conserved	1.35637
Tb927.10.16190	procyclic-enriched flagellar receptor adenylate cyclase 2	1.35647
Tb927.7.4420	proteasome alpha 3 subunit, putative	1.35659
Tb927.5.2260	conserved protein	1.35688	+
Tb927.10.1860	hypothetical protein, conserved	1.35714
Tb927.9.11000	ras-related protein RAB7, putative	1.35858
Tb927.5.3710	Inositol phosphosphingolipids phospholipase C	1.3587	+
Tb927.5.940	NADH-dependent fumarate reductase, putative	1.36148
Tb927.8.5330	tyrosyl/methionyl-tRNA synthetase, putative	1.36227
Tb927.11.8120	protein transport protein SEC13, putative	1.36393
Tb927.9.15050	nexin-dynein regulatory complex 4	1.36653
Tb927.3.2890	radial spoke protein RSP10, putative	1.36727
Tb927.9.6350	inositol-1(or 4)-monophosphatase, putative	1.36808
Tb927.11.7550	hypothetical protein, conserved	1.36972
Tb927.6.4210	aldehyde dehydrogenase, putative	1.37102	+
Tb927.7.7510.1	hypothetical protein	1.37145
Tb927.7.4570	inosine-guanine nucleoside hydrolase	1.37174
Tb927.7.2070	heat shock protein DNAJ, putative	1.37188
Tb927.6.3890	replication factor C, subunit 2, putative	1.3723
Tb927.11.1560	1,2-Dihydroxy-3-keto-5-methylthiopentene dioxygenase, putative	1.37429
Tb927.11.16810	dynein light intermediate chain D1bLIC, putative	1.3748
Tb927.10.12940	predicted zinc finger protein	1.37735
Tb927.6.2300	adenosine kinase, putative	1.37865
Tb11.v5.0196.1-p1	Proteasome subunit A N-terminal signature/Proteasome subunit, putative	1.37886
Tb927.8.2160	p-glycoprotein	1.37932
Tb927.8.1160	vacuolar-type Ca2+-ATPase, putative	1.38095
Tb927.4.1080	V-type ATPase, A subunit, putative	1.38335
Tb927.10.6350	trypanin	1.38521
Tb927.9.3760	Nucleoporin GLE2	1.38527
Tb927.2.1700	Enriched in surface-labeled proteome protein 10	1.38696
Tb927.5.1160	Degradation arginine-rich protein for mis-folding, putative	1.38702
Tb927.9.11940	replication factor A protein 3, putative	1.38786	+
Tb927.10.13720	RNA-binding protein 29, putative	1.38942
Tb927.2.4590	branched-chain amino acid aminotransferase, putative	1.38953	+
Tb927.9.7230	ADP-ribosylation factor-like protein, putative	1.39358
Tb927.5.2250	META domain/Domain of unknown function (DUF1935), putative	1.39489
Tb927.9.9860	170 kDa glucose-regulated protein, putative	1.39547	+
Tb927.11.8440.1	haloacid dehalogenase-like hydrolase, putative	1.39651
Tb927.11.16830	Rab-like 5, small G protein	1.39772
Tb927.11.2670	Nucleoporin NUP59	1.39859
Tb927.10.7930	2,3-bisphosphoglycerate-independent phosphoglycerate mutase	1.39928
Tb927.6.3640	zinc finger of C3HC4-type, RING/B-box zinc finger, putative	1.40037
Tb927.10.1430	hypothetical protein, conserved	1.40046	+
Tb927.7.710	heat shock 70 kDa protein, putative	1.40066
Tb927.11.7930	RNA polymerase B subunit RPB8, putative	1.40128
Tb927.5.1700	replication Factor A 28 kDa subunit, putative	1.40285
Tb927.11.13400	Bromodomain, putative	1.40706
Tb927.7.3080	Kinetochore interacting protein 4	1.40791
Tb927.11.3380	Ran-binding protein 1, putative	1.40937
Tb927.8.5230	peptidyl-prolyl cis-trans isomerase, putative	1.40991
Tb927.4.430	proteasome beta 7 subunit	1.41104
Tb927.9.13070	Heat shock factor binding 1 domain-containing protein	1.41137
Tb927.8.7450	myosin heavy chain kinase A, putative	1.41179
Tb927.11.1020	ribokinase, putative	1.41253
Tb927.6.930	metacaspase MCA3	1.41362
Tb927.10.13710	Activator of Hsp90 ATPase, N-terminal/Activator of Hsp90 ATPase homolog 1-like protein, putative	1.41442
Tb927.10.7880	Sperm tail/Sperm tail C-terminal domain containing protein, putative	1.41733
Tb927.8.7980	Pyrophosphate-energized vacuolar membrane proton pump 2, putative	1.41983
Tb927.9.1970	syntaxin binding protein 1, putative	1.42055
Tb927.11.9470	ADP-ribosylation factor GTPase activating protein, putative	1.42125
Tb927.10.7140	membrane-bound acid phosphatase 2	1.42167
Tb927.7.6890	methyltransferase domain containing protein, putative	1.42275
Tb927.10.2730	START domain containing protein, putative	1.42374
Tb927.4.3620	serine threonine-protein phosphatase PP1, putative	1.42399
Tb927.2.2160	paraflagellar rod component, putative	1.42588
Tb927.11.4860	Ring finger domain containing protein, putative	1.42888
Tb927.10.9400	splicing factor 1	1.4311
Tb927.1.2260	small myristoylated protein 1-2	1.43237
Tb927.5.360	75 kDa invariant surface glycoprotein	1.43272
Tb927.11.740	eukaryotic translation initiation factor 5A	1.43353
Tb927.11.4170	kinetoplastid-specific dual specificity phosphatase, putative	1.43469
Tb11.v5.0162.1-p1	proteasome beta 6 subunit	1.43598
Tb927.2.3310	65 kDa invariant surface glycoprotein	1.43768
Tb927.9.11600	glycosomal membrane protein	1.44024
Tb927.10.5520	AmmeMemoRadiSam system protein B, putative	1.44078
Tb927.10.2940	Soluble NSF attachment protein, SNAP, putative	1.4415
Tb927.5.4580	Flagellum adhesion protein 3	1.44385
Tb927.11.15100	Tb5.20	1.44404
Tb927.3.5500	DNA-directed RNA polymerase II subunit 3, putative	1.44804
Tb927.8.8120	hypothetical protein, conserved	1.44812
Tb927.9.5730	nucleosome assembly protein-like protein	1.4489
Tb927.4.1040	hypothetical protein, conserved	1.4493
Tb927.4.2040	DNA/RNA-binding protein Alba 3	1.45056
Tb927.1.3110	soluble N-ethylmaleimide sensitive factor (NSF) attachment protein, putative	1.45086
Tb927.3.5090	tryparedoxin 2, putative	1.45099
Tb927.6.4760	T-complex protein 11, putative	1.45139
Tb927.9.7770	spermidine synthase	1.45486
Tb927.6.2720	calcium-binding protein, putative	1.4569
Tb927.11.9420	ATP synthase, putative	1.45936
Tb927.10.290	proteasome alpha 2 subunit, putative	1.46053
Tb927.9.5860	tryparedoxin peroxidase	1.46164
Tb927.11.8380	NADPH--cytochrome P450 reductase, putative	1.46173	+
Tb927.11.4460	ALBA-Domain Protein	1.46176
Tb927.8.5460	Flagellar calcium-binding 44 kDa protein	1.46295
Tb927.3.4420	hypothetical protein, conserved	1.46446
Tb927.8.4890	endoplasmic reticulum oxidoreductin, putative	1.467
Tb927.2.2430	casein kinase II, alpha chain	1.47005	+
Tb927.7.3630	TPR-repeat-containing chaperone protein DNAJ, putative	1.4701
Tb927.1.4680	Kinetochore interacting protein 6	1.47056
Tb927.11.10060	Biotin--acetyl-CoA-carboxylase ligase, putative	1.47068
Tb927.11.11370	receptor for activated C kinase 1	1.47274
Tb927.9.1680	Lys-63-specific deubiquitinase BRCC36, putative	1.47352
Tb927.8.590	carnitine O-palmitoyltransferase, putative	1.47586
Tb927.9.2470	nucleolar protein	1.47696
Tb927.6.1400	cyclophilin-type peptidyl-prolyl cis-trans isomerase, putative	1.4813
Tb927.4.2760	Protein of unknown function (DUF3808), putative	1.48613
Tb927.11.1440	hypothetical protein, conserved	1.48666
Tb927.3.5180	ADF/Cofilin	1.48674
Tb927.7.5230	lanosterol synthase	1.49022
Tb927.11.11290	heat shock protein 70, putative	1.4907
Tb927.11.5180	hypothetical protein, conserved	1.49098	+
Tb927.7.4290	Nuclear distribution protein C homolog	1.49264
Tb927.10.8230	protein disulfide isomerase 2	1.49476	+
Tb927.8.1870	Golgi/lysosome glycoprotein 1	1.49486
Tb927.6.2330	RGG protein	1.49519
Tb927.7.2740	hypothetical protein, conserved	1.49529
Tb927.1.2210	nucleosome assembly protein (NAP), putative	1.4955
Tb927.7.2100	GMP synthase [glutamine-hydrolysing]	1.4957
Tb927.11.4700	prostaglandin f synthase	1.49642
Tb927.10.12510	P-type H+-ATPase, putative	1.49896
Tb927.9.8450	UMP/CMP kinase	1.50161
Tb927.7.1670	Eukaryotic translation initiation factor 4E type 6	1.50277
Tb927.6.4610	Ankyrin repeats (3 copies), putative	1.50355
Tb927.7.2190	translocon-associated protein (TRAP), alpha subunit, putative	1.50405
Tb927.9.6250	arginine kinase	1.50647
Tb927.8.7720	hypothetical protein, conserved	1.50954
Tb927.9.4040	nicotinamidase, putative	1.50982
Tb927.10.8650	ran binding protein, putative	1.51051
Tb927.6.3940	Autophagy-related protein 27, putative	1.5109
Tb927.4.4360	monoglyceride lipase, putative	1.51154
Tb927.3.4630	UDP-glucose:glycoprotein glucosyltransferase, putative	1.51178	+
Tb927.3.720	zinc finger protein 3	1.51207
Tb927.6.4390	kinesin, putative	1.51604
Tb927.10.9410	Selenophosphate synthetase 2	1.51733
Tb927.11.7080	acidocalcisomal pyrophosphatase	1.51862
Tb927.10.4980	ubiquitin-like protein DSK2, putative	1.51863
Tb927.11.11250	cytosolic malate dehydrogenase	1.52275
Tb927.11.760	protein phosphatase 2C, putative	1.52865
Tb927.11.2470	metallo-peptidase, Clan MF, Family M17	1.52961
Tb927.3.3040	Right handed beta helix region, putative	1.53073
Tb927.9.1960	nitrilase, putative	1.5326	+
Tb927.6.2740	pyridoxal kinase	1.53786
Tb927.7.4180	Fatty acid elongase	1.54455	+
Tb927.10.4260	hypothetical protein, conserved	1.54522
Tb927.10.14000	aconitase	1.54962	+
Tb927.10.15410	glycosomal malate dehydrogenase	1.55281
Tb927.11.1890	Serine-threonine kinase receptor-associated protein, putative	1.55385
Tb927.1.860	transmembrane protein, putative	1.55752
Tb927.3.4660	WD domain, G-beta repeat, putative	1.55808
Tb927.6.1800	protein phosphatase 2C, putative	1.56002
Tb927.3.780	proteasome alpha 7 subunit	1.56016
Tb927.7.1120	trypanothione/tryparedoxin dependent peroxidase 1, cytosolic	1.56056
Tb927.7.6960.2	ubiquitin-conjugating enzyme E2, putative	1.56652
Tb927.10.2890	enolase	1.56839
Tb927.9.6290	arginine kinase	1.57021
Tb927.5.3240	hypothetical protein, conserved	1.57168
Tb927.5.4480	paraflagellar rod component par4, putative	1.57198
Tb927.11.4920	hypothetical protein, conserved	1.57863
Tb927.6.2860	WD domain, G-beta repeat, putative	1.58286
Tb927.8.4430	uridine phosphorylase	1.59252
Tb927.4.1890	hypothetical protein, conserved	1.59253
Tb927.10.14500	hypothetical protein, conserved	1.59448
Tb11.v5.0752.1-p1	expression site-associated gene 3 (ESAG3) protein, putative	1.59696
Tb927.7.4770	cyclophilin-type peptidyl-prolyl cis-trans isomerase, putative	1.59735
Tb927.11.3310	ubiquitin-conjugating enzyme, putative	1.59839
Tb927.6.4670	MORN repeat-containing protein 1	1.59882
Tb927.11.14620	expression site-associated gene 2 (ESAG2) protein, putative	1.60136
Tb927.7.5790	protein disulfide isomerase, putative	1.60577	+
Tb927.10.7020.2-p1	acid phosphatase, putative	1.61016
Tb927.6.400	peptidase M20/M25/M40, putative	1.61482
Tb927.6.4020	hypothetical protein, conserved	1.61704
Tb927.6.1530	Glutamine amidotransferase class-I, putative	1.62025
Tb927.10.3660	aspartate aminotransferase	1.62553
Tb927.2.4370	trypanothione synthetase	1.62667
Tb927.11.4200	mannose-specific lectin, putative	1.6289	+
Tb927.11.15760	GPI transamidase subunit Tta1	1.62911
Tb927.8.4570	Zinc finger, C3HC4 type (RING finger), putative	1.64005
Tb927.11.14780	phosphomannose isomerase	1.64101
Tb927.5.309b	invariant surface glycoprotein, putative	1.64377
Tb927.9.13030	QA-SNARE protein putative	1.64542
Tb927.2.5160	Chaperone protein DnaJ 2	1.65149
Tb927.11.7150	NGG1 interacting factor 3-like	1.65305
Tb927.4.2060	Flagellum attachment zone protein 8	1.65596
Tb927.11.13870	uncharacterized protein, PH0010 family/AmmeMemoRadiSam system protein A, putative	1.66028
Tb927.3.800	Vacuolar iron transporter 1, putative	1.66052
Tb11.v5.0826.1-p1	expression site-associated gene (ESAG) protein, putative	1.66419
Tb927.9.2290	hypothetical protein, conserved	1.66487
Tb927.6.4950	Protein mago nashi homolog	1.66712
Tb927.10.5980	leucine-rich repeat protein (LRRP), putative	1.67115
Tb927.8.6250	Nucleoporin NUP76	1.67808
Tb927.3.4840	ubiquitin carboxyl-terminal hydrolase, putative	1.68375
Tb927.5.1810	lysosomal/endosomal membrane protein p67	1.68596
Tb927.10.390	DUF2407 ubiquitin-like domain containing protein, putative	1.69026
Tb927.5.300b	2-oxoglutarate (2OG) and Fe(II)-dependent oxygenase superfamily protein, putative	1.70709
Tb927.1.4830	phospholipase A1	1.71147
Tb927.10.12990	predicted ankyrin repeat family protein	1.72829
Tb927.5.2590	Macro domain containing protein, putative	1.7285	+
Tb927.10.9250	adenylyl cyclase-associated protein, putative	1.729
Tb927.10.10960	heat shock protein, putative	1.72915
Tb11.02.5420b.1-p1	NADPH-cytochrome p450 reductase, putative	1.7321
Tb927.10.12710	heat shock protein 110, putative	1.73331
Tb927.4.2840	hypothetical protein, conserved	1.73427
Tb927.1.3950	alanine aminotransferase	1.74433	+
Tb927.5.1990.1	hypothetical protein, conserved	1.74788
Tb927.7.7500	thymine-7-hydroxylase, putative	1.74984
Tb927.7.470	Enriched in surface-labeled proteome protein 14	1.75021
Tb927.2.4930	esterase, putative	1.75271
Tb927.9.2490	nucleolar protein	1.76974
Tb927.10.15270	metallo- peptidase, Clan MG, Family M24	1.78829
Tb927.10.2570	lysosomal alpha-mannosidase precursor, putative	1.78928
Tb927.10.14170	aquaglyceroporin 2	1.79092
Tb927.4.2380	sarcoplasmic reticulum glycoprotein, putative	1.79981
Tb927.11.3220	metacaspase	1.80545
Tb927.3.4640	VIT family, putative	1.80669	+
Tb927.3.3330	heat shock protein 20, putative	1.83264	+
Tb927.10.11140	hypothetical protein, conserved	1.83712
Tb927.5.1410	64 kDa invariant surface glycoprotein	1.83928
Tb927.6.1650	single strand-specific nuclease, putative	1.85958
Tb927.11.7510	luminal binding protein 1 (BiP), putative	1.87727
Tb927.9.9780	peptidyl-prolyl cis-trans isomerase (cyclophilin- 40), putative	1.87958
Tb927.1.2100	Calpain-like protein 1.1	1.88351
Tb927.8.7410	calreticulin, putative	1.88566
Tb927.11.11330	heat shock protein 70	1.88848	+
Tb927.11.2400	Flabarin-like protein	1.90071
Tb927.7.1790	Adenine phosphoribosyltransferase, putative	1.92201
Tb927.9.8520	hypothetical protein, conserved	1.94161
Tb927.5.2940	stress-induced protein sti1, putative	1.94289
Tb927.10.2440	Metacaspase-4	1.95006
Tb927.10.6440	phosphomannomutase	1.95654
Tb927.11.2500	Metallocarboxypeptidase 1	1.96399	+
Tb927.11.8260	carbonic anhydrase-like protein	1.98736
Tb927.6.3720	hypothetical protein, conserved	2.00973
Tb927.1.4900	expression site-associated gene 11 (ESAG11) protein, putative	2.01537
Tb927.11.6590	metallo-peptidase, Clan MF, Family M17	2.01928
Tb927.10.8630	Sucrase/ferredoxin-like, putative	2.02315
Tb927.10.14030	hypothetical protein, conserved	2.0528
Tb927.9.15090	cytosolic coat protein, putative	2.08488
Tb927.1.3200	Suppressor of G2 allele of SKP1, putative	2.09628
Tb927.7.940	protein kinase C substrate protein, heavy chain, putative	2.12016	+
Tb927.6.560	cysteine peptidase C (CPC)	2.13797
Tb927.10.9150	hypothetical protein, conserved	2.18483	+
Tb927.4.3450	Mitochondrial ATP synthase subunit, putative	2.19055	+
Tb927.5.1280	alanine racemase, putative	2.1936
Tb927.9.14100	hypothetical protein, conserved	2.20875	+
Tb927.4.2030	DNA/RNA-binding protein Alba 4	2.26655
Tb927.10.16100	FK506-binding protein (FKBP)-type peptidyl-prolyl isomerase, putative	2.31371
Tb927.11.13130	membrane-bound acid phosphatase 1 precursor	2.32652
Tb927.11.8030	hypothetical protein, conserved	2.32926
Tb927.3.3580	heat shock protein 90, putative	2.34841	+
Tb11.v5.0307.1-p1	THT1 - hexose transporter, putative	2.37397
Tb927.2.6320	adenosine transporter 2, putative	2.3781
Tb927.10.1040	serine peptidase, Clan SC, Family S10	2.38399
Tb927.10.15590	macrophage infectivity potentiator, precursor, putative	2.38836
Tb927.5.630	acidic phosphatase, putative	2.44411
Tb927.4.2450	protein disulfide isomerase 1	2.45751	+
Tb927.6.4260	hypothetical protein, conserved	2.49992
Tb927.11.7710.1-p1	Gp63-1 surface protease homolog, putative	2.72006
Tb927.8.4060	Flagellum adhesion protein 2, putative	2.74251
Tb927.11.15480	heat shock protein Hsp20, putative	2.95419
Tb927.2.5980	chaperone protein ClpB1, putative	3.17916
Tb927.5.1430	64 kDa invariant surface glycoprotein	Detected only in Mitotam
Tb927.4.4740	Sphingosine N-acyltransferase, putative	Detected only in Mitotam
Tb927.7.3170	Beta-lactamase superfamily domain containing protein, putative	Detected only in Mitotam
Tb927.11.13470	PPPDE putative peptidase domain containing protein, putative	Detected only in Mitotam
Tb927.9.15890	expression site-associated gene 5 (ESAG5) protein, putative	Detected only in Mitotam
Tb11.v5.0487.1-p1	Programmed cell death protein 2, C-terminal putative domain containing protein, putative	Detected only in Mitotam
Tb927.8.1790	hypothetical protein, conserved	Detected only in Mitotam
Tb927.4.3160	dihydroxyacetone phosphate acyltransferase, putative	Detected only in Mitotam
Tb927.8.3710	3-5 exonuclease	Detected only in Mitotam
Tb927.11.7140	cell cycle sequence binding phosphoprotein (RBP33), putative	Detected only in Mitotam
Tb927.3.2190	Capping enzyme RNA triphosphatase 1	Detected only in Mitotam
Tb927.11.6270	inositol-1,4,5-trisphosphate (IP3) 5-phosphatase, putative	Detected only in Mitotam
Tb927.9.6320	hypothetical protein, conserved	Detected only in Mitotam
Tb927.11.6010	conserved protein, unknown function	Detected only in Mitotam
Tb927.10.1320	hypothetical protein, conserved	Detected only in Mitotam
Tb927.10.6820	hypothetical protein, conserved	Detected only in Mitotam
Tb927.10.3080	methionine biosynthetic protein, putative	Detected only in Mitotam	+
Tb927.11.10520	kinetoplastid kinetochore protein 2	Detected only in Mitotam
Tb927.11.10650	Adaptor protein complex AP-3 subunit beta-3	Detected only in Mitotam
Tb927.11.12220	catalytic subunit of the vacuolar transporter chaperone 4	Detected only in Mitotam
Tb11.02.5380b.1-p1	exosome complex exonuclease RRP44p homologue, putative	Detected only in Mitotam
Tb927.11.850	Atypical serine/threonine protein kinase BUD32, putative	Detected only in Mitotam
Tb927.9.12880	STE20-like serine/threonine-protein kinase 2, putative	Detected only in Mitotam
Tb927.10.3010	hook complex protein, conserved	Detected only in Mitotam
Tb927.11.1600	tatD related deoxyribonuclease, putative	Detected only in Mitotam
Tb927.3.4510	hypothetical protein, conserved	Detected only in Mitotam
Tb927.10.12720	Bait On Hook 1	Detected only in Mitotam
Tb927.7.6600	Nonvariant coat protein SGM1.7	Detected only in Mitotam
Tb927.6.3220	hypothetical protein, conserved	Detected only in Mitotam
Tb927.11.8790	target SNARE, putative	Detected only in Mitotam
Tb927.8.5650	hypothetical protein, conserved	Detected only in Mitotam
Tb927.10.14700	hypothetical protein, conserved	ND in Mitotam
Tb927.7.4470	hypothetical protein, conserved	ND in Mitotam
Tb927.5.2620	hypothetical protein, conserved	ND in Mitotam
Tb927.4.4850	amino acid transporter, putative	ND in Mitotam
Tb927.10.6020	hypothetical protein, conserved	ND in Mitotam
Tb927.2.4445	hypothetical protein, conserved	ND in Mitotam	+
Tb927.11.15180	hypothetical protein, conserved	ND in Mitotam
Tb927.11.3790	hypothetical protein, conserved	ND in Mitotam
Tb927.9.2760	EB1-like C-terminal motif containing protein, putative	ND in Mitotam
Tb927.1.3310	hypothetical protein, conserved	ND in Mitotam
Tb927.7.2590	prefoldin, putative	ND in Mitotam
Tb927.8.3470	Vesicle transport v-SNARE protein N-terminus, putative	ND in Mitotam
Tb927.9.7670	hypothetical protein, conserved	ND in Mitotam
Tb927.11.1380	Right handed beta helix region/Periplasmic copper-binding protein (NosD), putative	ND in Mitotam
Tb927.11.6250	Mitochondrial ATP synthase subunit, putative	ND in Mitotam	+
Tb927.11.8270	hypothetical protein, conserved	ND in Mitotam
Tb927.10.3540	DNA-directed RNA polymerase I subunit RPA31	ND in Mitotam
Tb927.10.5880	Proteophosphoglycan, putative	ND in Mitotam
Tb927.9.4000	hypothetical protein, conserved	ND in Mitotam
Tb927.6.1920	hypothetical protein, conserved	ND in Mitotam
Tb927.3.4140	hypothetical protein, conserved	ND in Mitotam
Tb927.11.14220	Regulator of ESAG9-1	ND in Mitotam
Tb927.8.7970	hypothetical protein	ND in Mitotam
Tb927.10.8890	kinetoplast DNA-associated protein, putative	ND in Mitotam	+
Tb927.11.11435	dynein light chain type 1, putative	ND in Mitotam
Tb927.4.1610	Tripartite attachment complex 40	ND in Mitotam	+
Tb927.9.9520	zinc finger protein family member, putative	ND in Mitotam
Tb927.8.4480	hypothetical protein, conserved	ND in Mitotam
Tb927.7.4120	hypothetical protein, conserved	ND in Mitotam
Tb927.11.6430	hypothetical protein, conserved	ND in Mitotam
Tb927.4.3130	Component of motile flagella 18	ND in Mitotam
Tb927.7.2260	SEP domain containing protein, putative	ND in Mitotam
Tb927.11.6630	3-methylcrotonoyl-CoA carboxylase beta subunit, putative	ND in Mitotam	+
Tb927.10.14950	Zinc finger CCCH domain-containing protein 40	ND in Mitotam
Tb927.8.1950	hypothetical protein, conserved	ND in Mitotam
Tb927.7.5920	mercaptopyruvate sulfurtransferase, putative	ND in Mitotam
Tb927.11.8050	Sas10/Utp3/C1D family/Sas10 C-terminal domain containing protein, putative	ND in Mitotam
Tb927.9.8350	Flagellum attachment zone protein 27	ND in Mitotam
Tb927.1.3170	CHORD, putative	ND in Mitotam
Tb927.8.2040	Domain of unknown function (DUF1767), putative	ND in Mitotam
Tb927.2.4530	hypothetical protein, conserved	ND in Mitotam
Tb927.8.5070	hypothetical protein, conserved	ND in Mitotam
Tb927.11.1620	hypothetical protein, conserved	ND in Mitotam	+
Tb927.9.1350	hypothetical protein, conserved	ND in Mitotam
Tb927.11.16610	zinc-finger of a C2HC-type, putative	ND in Mitotam
Tb927.9.2050	membrane protein YIP1, putative	ND in Mitotam
Tb927.6.1140	dolichyl-P-Man:GDP-Man5GlcNAc2-PP-dolichyl alpha-1,2-mannosyltransferase, putative	ND in Mitotam	+
Tb927.11.2340	hypothetical protein, conserved	ND in Mitotam
Tb927.11.1230	hypothetical protein, conserved	ND in Mitotam
Tb927.3.740	ZFP family member, putative	ND in Mitotam
Tb11.v5.0767.1-p1	pumillo RNA binding protein PUF1, putative	ND in Mitotam
Tb927.9.11220	tRNA import complex component, putative	ND in Mitotam	+
Tb927.11.190	elongation factor, putative	ND in Mitotam	+
Tb927.2.3180	kinetoplast polyadenylation/uridylation factor 1	ND in Mitotam	+
Tb927.9.10790	hypothetical protein	ND in Mitotam
Tb927.3.3370	hypothetical protein, conserved	ND in Mitotam
Tb927.11.3120	nucleolar GTP-binding protein 1	ND in Mitotam
Tb927.2.4550	2-O-ribose RNA methyltransferase SPB1 homolog	ND in Mitotam
Tb927.9.7650	ADP-ribosylation factor, putative	ND in Mitotam
Tb927.10.13730	60S ribosomal protein L7, putative	ND in Mitotam
Tb927.8.2550	mitochondrial DNA primase	ND in Mitotam	+
Tb927.8.3870	Nucleolar protein 127	ND in Mitotam
Tb927.10.8030	Mitochondrial ATP synthase subunit 5	ND in Mitotam	+
Tb927.7.4990	hypothetical protein, conserved	ND in Mitotam
Tb927.11.10230	RNA polymerase-associated protein CDC73, putative	ND in Mitotam
Tb927.3.1140	Surp module, putative	ND in Mitotam
Tb927.3.3170	SUMO-interacting motif-containing protein	ND in Mitotam
Tb927.10.14870	hypothetical protein, conserved	ND in Mitotam
Tb927.1.2730	conserved protein, unknown function	ND in Mitotam	+
Tb927.10.7810	Pre-rRNA-processing protein ESF1, putative	ND in Mitotam
Tb927.8.2860	hypothetical protein, conserved	ND in Mitotam
Tb927.7.580	GTP-binding protein, putative	ND in Mitotam
Tb11.v5.0159.1-p1	hypothetical protein, conserved	ND in Mitotam
Tb927.6.1950	N-acetyltransferase B complex (NatB) non catalytic subunit, putative	ND in Mitotam
Tb927.9.8200	Pescadillo N-terminus/BRCA1 C Terminus (BRCT) domain containing protein, putative	ND in Mitotam
Tb927.11.1660	vesicular transport protein (CDC48 homologue), putative	ND in Mitotam
Tb927.9.3820	syntaxin, putative	ND in Mitotam
Tb927.1.2600	pumilio/PUF RNA binding protein 9	ND in Mitotam
Tb927.11.8210	RAD50 DNA repair-like protein	ND in Mitotam
Tb927.10.8960	hypothetical protein, conserved	ND in Mitotam
Tb927.10.10280	Microtubule-associated repetitive protein 2	ND in Mitotam
Tb927.11.12600	ATP-dependent DNA helicase, putative	ND in Mitotam
Tb927.8.2380	ABC transporter, putative	ND in Mitotam
Tb927.10.6010	Cohesin subunit SCC3, putative	ND in Mitotam
Tb927.9.2550	Domain of unknown function (DUF4457), putative	ND in Mitotam
Tb927.10.5830	hypothetical protein, conserved	ND in Mitotam	+
Tb927.9.5490	cation transporter, putative	ND in Mitotam
Tb927.11.14970	hypothetical protein, conserved	ND in Mitotam
Tb927.9.12340	hypothetical protein, conserved	ND in Mitotam
Tb927.11.8300	hypothetical protein, conserved	ND in Mitotam
Tb927.11.9040	conserved protein	ND in Mitotam
Tb927.1.3070	hypothetical protein, conserved	ND in Mitotam
Tb927.10.5010	Elongation factor G1, mitochondrial, putative	ND in Mitotam	+
Tb927.10.14680	ribosome biogenesis protein, putative	ND in Mitotam
Tb927.11.15750	AMP deaminase, putative	ND in Mitotam
Tb927.10.15430	Ankyrin repeats (3 copies), putative	ND in Mitotam
Tb927.11.5190	leucine-rich repeat protein (LRRP), putative	ND in Mitotam
Tb927.1.5030	Flagellum attachment zone protein 37	ND in Mitotam
Tb927.9.13330	hypothetical protein, conserved	ND in Mitotam
Tb11.v5.0609.1-p1	DNA-directed RNA polymerase III largest subunit, putative	ND in Mitotam
Tb927.4.4550	Purine-Responsive Element Binding Protein 1	ND in Mitotam
Tb927.8.4450	RNA-binding protein, putative	ND in Mitotam
Tb927.11.15040	Chaperonin HSP60, mitochondrial	ND in Mitotam	+
Tb927.7.2450	SUMO-interacting motif-containing protein	ND in Mitotam
Tb927.8.8170	RNA editing mediator complex protein 5	ND in Mitotam	+
Tb927.4.2200	Sec7 domain containing protein, putative	ND in Mitotam
Tb927.6.3310	cysteine peptidase, Clan CA, family C2, putative	ND in Mitotam
Tb927.3.1300	hypothetical protein, conserved	ND in Mitotam
Tb927.10.1520	ras-related protein Rab21, putative	ND in Mitotam
Tb927.9.14120	NLI interacting factor-like phosphatase, putative	ND in Mitotam
Tb927.11.15800	Cytokinesis initiation factor 1	ND in Mitotam
Tb927.11.4030	hypothetical protein, conserved	ND in Mitotam
Tb927.10.13510	zinc metallopeptidase, putative	ND in Mitotam	+
Tb927.6.2050	Ribosome biogenesis regulatory protein RRS1	ND in Mitotam
Tb927.10.5870	Flagellum attachment zone protein 25	ND in Mitotam
Tb927.10.13180	Nrap protein, putative	ND in Mitotam
Tb927.3.690	CMGC/RCK protein kinase, putative	ND in Mitotam
Tb927.11.2140	cyclic nucleotide-binding domain containing protein, putative	ND in Mitotam
Tb11.v5.0377.1-p1	hypothetical protein, conserved	ND in Mitotam
Tb927.11.6070	hypothetical protein, conserved	ND in Mitotam
Tb927.7.1240	Sphingosine kinase	ND in Mitotam
Tb927.8.4460	Domain of Unknown Function (DUF1042), putative	ND in Mitotam
Tb927.7.6770	Acyl CoA binding protein, putative	ND in Mitotam
Tb927.11.1670	cysteine desulfurase	ND in Mitotam	+
Tb927.7.970	60S ribosomal export protein NMD3	ND in Mitotam
Tb927.10.14360	U2 small nuclear ribonucleoprotein 40K	ND in Mitotam
Tb927.8.1290	SUMO-interacting motif-containing protein	ND in Mitotam
Tb927.10.6900	base J-associated glucosyltransferase	ND in Mitotam
Tb927.11.15120	hypothetical protein, conserved	ND in Mitotam
[truncated: 16 more rows]

## Sheet: Downregulated in MitoTam
Gene ID	Gene product TritrypDB annotation	Fold change	Mitochondrial localization
Tb927.10.14700	hypothetical protein, conserved	ND in Mitotam
Tb927.7.4470	hypothetical protein, conserved	ND in Mitotam
Tb927.5.2620	hypothetical protein, conserved	ND in Mitotam
Tb927.4.4850	amino acid transporter, putative	ND in Mitotam
Tb927.10.6020	hypothetical protein, conserved	ND in Mitotam
Tb927.2.4445	hypothetical protein, conserved	ND in Mitotam	+
Tb927.11.15180	hypothetical protein, conserved	ND in Mitotam
Tb927.11.3790	hypothetical protein, conserved	ND in Mitotam
Tb927.9.2760	EB1-like C-terminal motif containing protein, putative	ND in Mitotam
Tb927.1.3310	hypothetical protein, conserved	ND in Mitotam
Tb927.7.2590	prefoldin, putative	ND in Mitotam
Tb927.8.3470	Vesicle transport v-SNARE protein N-terminus, putative	ND in Mitotam
Tb927.9.7670	hypothetical protein, conserved	ND in Mitotam
Tb927.11.1380	Right handed beta helix region/Periplasmic copper-binding protein (NosD), putative	ND in Mitotam
Tb927.11.6250	Mitochondrial ATP synthase subunit, putative	ND in Mitotam	+
Tb927.11.8270	hypothetical protein, conserved	ND in Mitotam
Tb927.10.3540	DNA-directed RNA polymerase I subunit RPA31	ND in Mitotam
Tb927.10.5880	Proteophosphoglycan, putative	ND in Mitotam
Tb927.9.4000	hypothetical protein, conserved	ND in Mitotam
Tb927.6.1920	hypothetical protein, conserved	ND in Mitotam
Tb927.3.4140	hypothetical protein, conserved	ND in Mitotam
Tb927.11.14220	Regulator of ESAG9-1	ND in Mitotam
Tb927.8.7970	hypothetical protein	ND in Mitotam
Tb927.10.8890	kinetoplast DNA-associated protein, putative	ND in Mitotam	+
Tb927.11.11435	dynein light chain type 1, putative	ND in Mitotam
Tb927.4.1610	Tripartite attachment complex 40	ND in Mitotam	+
Tb927.9.9520	zinc finger protein family member, putative	ND in Mitotam
Tb927.8.4480	hypothetical protein, conserved	ND in Mitotam
Tb927.7.4120	hypothetical protein, conserved	ND in Mitotam
Tb927.11.6430	hypothetical protein, conserved	ND in Mitotam
Tb927.4.3130	Component of motile flagella 18	ND in Mitotam
Tb927.7.2260	SEP domain containing protein, putative	ND in Mitotam
Tb927.11.6630	3-methylcrotonoyl-CoA carboxylase beta subunit, putative	ND in Mitotam	+
Tb927.10.14950	Zinc finger CCCH domain-containing protein 40	ND in Mitotam
Tb927.8.1950	hypothetical protein, conserved	ND in Mitotam
Tb927.7.5920	mercaptopyruvate sulfurtransferase, putative	ND in Mitotam
Tb927.11.8050	Sas10/Utp3/C1D family/Sas10 C-terminal domain containing protein, putative	ND in Mitotam
Tb927.9.8350	Flagellum attachment zone protein 27	ND in Mitotam
Tb927.1.3170	CHORD, putative	ND in Mitotam
Tb927.8.2040	Domain of unknown function (DUF1767), putative	ND in Mitotam
Tb927.2.4530	hypothetical protein, conserved	ND in Mitotam
Tb927.8.5070	hypothetical protein, conserved	ND in Mitotam
Tb927.11.1620	hypothetical protein, conserved	ND in Mitotam	+
Tb927.9.1350	hypothetical protein, conserved	ND in Mitotam
Tb927.11.16610	zinc-finger of a C2HC-type, putative	ND in Mitotam
Tb927.9.2050	membrane protein YIP1, putative	ND in Mitotam
Tb927.6.1140	dolichyl-P-Man:GDP-Man5GlcNAc2-PP-dolichyl alpha-1,2-mannosyltransferase, putative	ND in Mitotam	+
Tb927.11.2340	hypothetical protein, conserved	ND in Mitotam
Tb927.11.1230	hypothetical protein, conserved	ND in Mitotam
Tb927.3.740	ZFP family member, putative	ND in Mitotam
Tb11.v5.0767.1-p1	pumillo RNA binding protein PUF1, putative	ND in Mitotam
Tb927.9.11220	tRNA import complex component, putative	ND in Mitotam	+
Tb927.11.190	elongation factor, putative	ND in Mitotam	+
Tb927.2.3180	kinetoplast polyadenylation/uridylation factor 1	ND in Mitotam	+
Tb927.9.10790	hypothetical protein	ND in Mitotam
Tb927.3.3370	hypothetical protein, conserved	ND in Mitotam
Tb927.11.3120	nucleolar GTP-binding protein 1	ND in Mitotam
Tb927.2.4550	2-O-ribose RNA methyltransferase SPB1 homolog	ND in Mitotam
Tb927.9.7650	ADP-ribosylation factor, putative	ND in Mitotam
Tb927.10.13730	60S ribosomal protein L7, putative	ND in Mitotam
Tb927.8.2550	mitochondrial DNA primase	ND in Mitotam	+
Tb927.8.3870	Nucleolar protein 127	ND in Mitotam
Tb927.10.8030	Mitochondrial ATP synthase subunit 5	ND in Mitotam	+
Tb927.7.4990	hypothetical protein, conserved	ND in Mitotam
Tb927.11.10230	RNA polymerase-associated protein CDC73, putative	ND in Mitotam
Tb927.3.1140	Surp module, putative	ND in Mitotam
Tb927.3.3170	SUMO-interacting motif-containing protein	ND in Mitotam
Tb927.10.14870	hypothetical protein, conserved	ND in Mitotam
Tb927.1.2730	conserved protein, unknown function	ND in Mitotam	+
Tb927.10.7810	Pre-rRNA-processing protein ESF1, putative	ND in Mitotam
Tb927.8.2860	hypothetical protein, conserved	ND in Mitotam
Tb927.7.580	GTP-binding protein, putative	ND in Mitotam
Tb11.v5.0159.1-p1	hypothetical protein, conserved	ND in Mitotam
Tb927.6.1950	N-acetyltransferase B complex (NatB) non catalytic subunit, putative	ND in Mitotam
Tb927.9.8200	Pescadillo N-terminus/BRCA1 C Terminus (BRCT) domain containing protein, putative	ND in Mitotam
Tb927.11.1660	vesicular transport protein (CDC48 homologue), putative	ND in Mitotam
Tb927.9.3820	syntaxin, putative	ND in Mitotam
Tb927.1.2600	pumilio/PUF RNA binding protein 9	ND in Mitotam
Tb927.11.8210	RAD50 DNA repair-like protein	ND in Mitotam
Tb927.10.8960	hypothetical protein, conserved	ND in Mitotam
Tb927.10.10280	Microtubule-associated repetitive protein 2	ND in Mitotam
Tb927.11.12600	ATP-dependent DNA helicase, putative	ND in Mitotam
Tb927.8.2380	ABC transporter, putative	ND in Mitotam
Tb927.10.6010	Cohesin subunit SCC3, putative	ND in Mitotam
Tb927.9.2550	Domain of unknown function (DUF4457), putative	ND in Mitotam
Tb927.10.5830	hypothetical protein, conserved	ND in Mitotam	+
Tb927.9.5490	cation transporter, putative	ND in Mitotam
Tb927.11.14970	hypothetical protein, conserved	ND in Mitotam
Tb927.9.12340	hypothetical protein, conserved	ND in Mitotam
Tb927.11.8300	hypothetical protein, conserved	ND in Mitotam
Tb927.11.9040	conserved protein	ND in Mitotam
Tb927.1.3070	hypothetical protein, conserved	ND in Mitotam
Tb927.10.5010	Elongation factor G1, mitochondrial, putative	ND in Mitotam	+
Tb927.10.14680	ribosome biogenesis protein, putative	ND in Mitotam
Tb927.11.15750	AMP deaminase, putative	ND in Mitotam
Tb927.10.15430	Ankyrin repeats (3 copies), putative	ND in Mitotam
Tb927.11.5190	leucine-rich repeat protein (LRRP), putative	ND in Mitotam
Tb927.1.5030	Flagellum attachment zone protein 37	ND in Mitotam
Tb927.9.13330	hypothetical protein, conserved	ND in Mitotam
Tb11.v5.0609.1-p1	DNA-directed RNA polymerase III largest subunit, putative	ND in Mitotam
Tb927.4.4550	Purine-Responsive Element Binding Protein 1	ND in Mitotam
Tb927.8.4450	RNA-binding protein, putative	ND in Mitotam
Tb927.11.15040	Chaperonin HSP60, mitochondrial	ND in Mitotam	+
Tb927.7.2450	SUMO-interacting motif-containing protein	ND in Mitotam
Tb927.8.8170	RNA editing mediator complex protein 5	ND in Mitotam	+
Tb927.4.2200	Sec7 domain containing protein, putative	ND in Mitotam
Tb927.6.3310	cysteine peptidase, Clan CA, family C2, putative	ND in Mitotam
Tb927.3.1300	hypothetical protein, conserved	ND in Mitotam
Tb927.10.1520	ras-related protein Rab21, putative	ND in Mitotam
Tb927.9.14120	NLI interacting factor-like phosphatase, putative	ND in Mitotam
Tb927.11.15800	Cytokinesis initiation factor 1	ND in Mitotam
Tb927.11.4030	hypothetical protein, conserved	ND in Mitotam
Tb927.10.13510	zinc metallopeptidase, putative	ND in Mitotam	+
Tb927.6.2050	Ribosome biogenesis regulatory protein RRS1	ND in Mitotam
Tb927.10.5870	Flagellum attachment zone protein 25	ND in Mitotam
Tb927.10.13180	Nrap protein, putative	ND in Mitotam
Tb927.3.690	CMGC/RCK protein kinase, putative	ND in Mitotam
Tb927.11.2140	cyclic nucleotide-binding domain containing protein, putative	ND in Mitotam
Tb11.v5.0377.1-p1	hypothetical protein, conserved	ND in Mitotam
Tb927.11.6070	hypothetical protein, conserved	ND in Mitotam
Tb927.7.1240	Sphingosine kinase	ND in Mitotam
Tb927.8.4460	Domain of Unknown Function (DUF1042), putative	ND in Mitotam
Tb927.7.6770	Acyl CoA binding protein, putative	ND in Mitotam
Tb927.11.1670	cysteine desulfurase	ND in Mitotam	+
Tb927.7.970	60S ribosomal export protein NMD3	ND in Mitotam
Tb927.10.14360	U2 small nuclear ribonucleoprotein 40K	ND in Mitotam
Tb927.8.1290	SUMO-interacting motif-containing protein	ND in Mitotam
Tb927.10.6900	base J-associated glucosyltransferase	ND in Mitotam
Tb927.11.15120	hypothetical protein, conserved	ND in Mitotam
Tb927.6.4990	mitochondrial ATP synthase delta chain	ND in Mitotam	+
Tb927.11.15400	synaptobrevin, putative	ND in Mitotam
Tb927.6.3780	E3 ubiquitin-protein ligase, putative	ND in Mitotam
Tb927.3.880	Ankyrin repeats (3 copies), putative	ND in Mitotam
Tb927.11.1820	translation initiation factor eIF2B delta subunit, putative	ND in Mitotam
Tb927.9.13540	hypothetical protein, conserved	ND in Mitotam	+
Tb927.11.15430	U5 small nuclear ribonucleoprotein component, putative	ND in Mitotam
Tb927.4.620	hypothetical protein, conserved	ND in Mitotam
Tb927.11.14450	hypothetical protein, conserved	ND in Mitotam
Tb927.3.1690	Mitochondrial ATP synthase subunit, putative	ND in Mitotam	+
Tb927.8.4230	hypothetical protein, conserved	ND in Mitotam	+
Tb927.5.570	Bait on Hook 2	ND in Mitotam
Tb927.10.13100	Cytokinesis initiation factor 3	ND in Mitotam
Tb927.5.4470	hypothetical protein, conserved	ND in Mitotam
Tb927.8.3980	chromatin assembly factor 1 subunit A	ND in Mitotam
Tb927.9.6460	hypothetical protein, conserved	ND in Mitotam
Tb927.3.1030	RNA-binding protein	-7.57
Tb927.10.8940	flagellum targeting protein kharon1, putative	-6.3164
Tb927.11.11480	Trichohyalin, putative	-5.67281
Tb927.11.720	hypothetical protein, conserved	-5.35141	+
Tb927.10.8980	hypothetical protein, conserved	-4.66572	+
Tb10.v4.0052	microtubule-associated protein 2	-4.51821
Tb927.11.6440	hypothetical protein, conserved	-4.10813
Tb927.3.3300	Flagellum attachment zone protein 19	-4.06403
Tb927.8.1270	Nucleolar protein 54	-3.88637
Tb927.10.12030	hypothetical protein, conserved	-3.80836
Tb927.9.9550	EnigmRBP2	-3.66062	+
Tb927.7.5020	60S ribosomal protein L19, putative	-3.18881
Tb927.10.6630	ATP-dependent RNA helicase DBP2A, putative	-3.10853
Tb927.9.11050	4E-interacting protein, putative	-2.91054
Tb927.10.9440	NADH dehydrogenase	-2.90263	+
Tb927.3.1820	mitochondrial RNA binding complex 1 subunit	-2.89642	+
Tb927.10.190	40S ribosomal protein S6, putative	-2.88688
Tb927.9.15210	ribosomal protein L36, putative	-2.68353
Tb927.5.1820	60S acidic ribosomal protein, putative	-2.64281
Tb927.10.14810	multiprotein-bridging factor 1, putative	-2.60234
Tb927.7.6610	hypothetical protein, conserved	-2.5819
Tb927.10.8950	kinetoplast-associated protein 4 isoform 1	-2.55141	+
Tb927.8.4220	hypothetical protein, conserved	-2.43841
Tb927.5.1520	ATP-dependent protease ATPase subunit HslU1	-2.38652	+
Tb927.10.520	Mitochondrial ATP synthase subunit, putative	-2.33889	+
Tb927.1.4280	hypothetical protein, conserved	-2.33799
Tb927.2.2460	ubiquitin-conjugating enzyme E2, putative	-2.31726
Tb927.10.12630	Flagellum attachment zone protein 34	-2.31489
Tb927.9.9450	zinc finger protein family member, putative	-2.30613
Tb927.4.3060	hypothetical protein, conserved	-2.29159	+
Tb927.3.1010	hypothetical protein, conserved	-2.24401	+
Tb927.11.2610	hypothetical protein, conserved	-2.23771	+
Tb927.9.1340	Myosin-like protein 2	-2.23391
Tb927.2.6090	60S ribosomal protein L44	-2.23264
Tb927.8.1860	pitrilysin-like metalloprotease	-2.23076	+
Tb927.5.2780	mitochondrial DNA polymerase beta	-2.21973	+
Tb927.11.16400	kinetoplast-associated protein 3, putative	-2.2	+
Tb927.11.550	Suppressor of clathrin deficiency 6, putative	-2.19841
Tb927.10.5810	The ARF-like 2 binding protein BART, putative	-2.19768
Tb927.3.3320	60S ribosomal protein L13, putative	-2.16256
Tb927.8.3060	metallo-peptidase, Clan MF, Family M17	-2.16012
Tb927.11.12590	Der1-like family, putative	-2.13933	+
Tb927.9.4420	Beat-regulation protein	-2.13497
Tb927.10.4850	hypothetical protein, conserved	-2.1177	+
Tb927.9.6920	hypothetical protein, conserved	-2.09466	+
Tb927.10.14840	Mitochondrial ADP/ATP carrier protein 5a	-2.07026	+
Tb927.2.2970	mitochondrial carrier protein	-2.05362	+
Tb927.11.4360	Protein of unknown function (DUF1014), putative	-2.05267
Tb927.7.7430	ATP synthase F1, alpha subunit	-2.04841	+
Tb927.10.7090	Alternative oxidase, mitochondrial	-2.03592	+
Tb927.9.12240	60S ribosomal subunit protein L31, putative	-2.02454
Tb927.11.10780	Voltage-dependent anion channel, putative	-2.00411	+

## Sheet: Upregulated in MitoTam
Gene ID	Gene product TritrypDB annotation	Fold change	Mitochondrial localization
Tb927.5.1430	64 kDa invariant surface glycoprotein	Detected only in Mitotam
Tb927.4.4740	Sphingosine N-acyltransferase, putative	Detected only in Mitotam
Tb927.7.3170	Beta-lactamase superfamily domain containing protein, putative	Detected only in Mitotam
Tb927.11.13470	PPPDE putative peptidase domain containing protein, putative	Detected only in Mitotam
Tb927.9.15890	expression site-associated gene 5 (ESAG5) protein, putative	Detected only in Mitotam
Tb11.v5.0487.1-p1	Programmed cell death protein 2, C-terminal putative domain containing protein, putative	Detected only in Mitotam
Tb927.8.1790	hypothetical protein, conserved	Detected only in Mitotam
Tb927.4.3160	dihydroxyacetone phosphate acyltransferase, putative	Detected only in Mitotam
Tb927.8.3710	3-5 exonuclease	Detected only in Mitotam
Tb927.11.7140	cell cycle sequence binding phosphoprotein (RBP33), putative	Detected only in Mitotam
Tb927.3.2190	Capping enzyme RNA triphosphatase 1	Detected only in Mitotam
Tb927.11.6270	inositol-1,4,5-trisphosphate (IP3) 5-phosphatase, putative	Detected only in Mitotam
Tb927.9.6320	hypothetical protein, conserved	Detected only in Mitotam
Tb927.11.6010	conserved protein, unknown function	Detected only in Mitotam
Tb927.10.1320	hypothetical protein, conserved	Detected only in Mitotam
Tb927.10.6820	hypothetical protein, conserved	Detected only in Mitotam
Tb927.10.3080	methionine biosynthetic protein, putative	Detected only in Mitotam	+
Tb927.11.10520	kinetoplastid kinetochore protein 2	Detected only in Mitotam
Tb927.11.10650	Adaptor protein complex AP-3 subunit beta-3	Detected only in Mitotam
Tb927.11.12220	catalytic subunit of the vacuolar transporter chaperone 4	Detected only in Mitotam
Tb11.02.5380b.1-p1	exosome complex exonuclease RRP44p homologue, putative	Detected only in Mitotam
Tb927.11.850	Atypical serine/threonine protein kinase BUD32, putative	Detected only in Mitotam
Tb927.9.12880	STE20-like serine/threonine-protein kinase 2, putative	Detected only in Mitotam
Tb927.10.3010	hook complex protein, conserved	Detected only in Mitotam
Tb927.11.1600	tatD related deoxyribonuclease, putative	Detected only in Mitotam
Tb927.3.4510	hypothetical protein, conserved	Detected only in Mitotam
Tb927.10.12720	Bait On Hook 1	Detected only in Mitotam
Tb927.7.6600	Nonvariant coat protein SGM1.7	Detected only in Mitotam
Tb927.6.3220	hypothetical protein, conserved	Detected only in Mitotam
Tb927.11.8790	target SNARE, putative	Detected only in Mitotam
Tb927.8.5650	hypothetical protein, conserved	Detected only in Mitotam
Tb927.2.5980	chaperone protein ClpB1, putative	3.17916
Tb927.11.15480	heat shock protein Hsp20, putative	2.95419
Tb927.8.4060	Flagellum adhesion protein 2, putative	2.74251
Tb927.11.7710.1-p1	Gp63-1 surface protease homolog, putative	2.72006
Tb927.6.4260	hypothetical protein, conserved	2.49992
Tb927.4.2450	protein disulfide isomerase 1	2.45751	+
Tb927.5.630	acidic phosphatase, putative	2.44411
Tb927.10.15590	macrophage infectivity potentiator, precursor, putative	2.38836
Tb927.10.1040	serine peptidase, Clan SC, Family S10	2.38399
Tb927.2.6320	adenosine transporter 2, putative	2.3781
Tb11.v5.0307.1-p1	THT1 - hexose transporter, putative	2.37397
Tb927.3.3580	heat shock protein 90, putative	2.34841	+
Tb927.11.8030	hypothetical protein, conserved	2.32926
Tb927.11.13130	membrane-bound acid phosphatase 1 precursor	2.32652
Tb927.10.16100	FK506-binding protein (FKBP)-type peptidyl-prolyl isomerase, putative	2.31371
Tb927.4.2030	DNA/RNA-binding protein Alba 4	2.26655
Tb927.9.14100	hypothetical protein, conserved	2.20875	+
Tb927.5.1280	alanine racemase, putative	2.1936
Tb927.4.3450	Mitochondrial ATP synthase subunit, putative	2.19055	+
Tb927.10.9150	hypothetical protein, conserved	2.18483	+
Tb927.6.560	cysteine peptidase C (CPC)	2.13797
Tb927.7.940	protein kinase C substrate protein, heavy chain, putative	2.12016	+
Tb927.1.3200	Suppressor of G2 allele of SKP1, putative	2.09628
Tb927.9.15090	cytosolic coat protein, putative	2.08488
Tb927.10.14030	hypothetical protein, conserved	2.0528
Tb927.10.8630	Sucrase/ferredoxin-like, putative	2.02315
Tb927.11.6590	metallo-peptidase, Clan MF, Family M17	2.01928
Tb927.1.4900	expression site-associated gene 11 (ESAG11) protein, putative	2.01537
Tb927.6.3720	hypothetical protein, conserved	2.00973

## Sheet: Raw data
	LFQ intensity 1 Mitotam	LFQ intensity 2 Mitotam	LFQ intensity 3 Mitotam	LFQ intensity 4 WT	LFQ intensity 5 WT	LFQ intensity 6 WT	Median Mitotam	Median WT	Difference (WT-Mitotam)	Only identified by site	Reverse	Potential contaminant	Peptides	Razor + unique peptides	Unique peptides	Sequence coverage [%]	Unique + razor sequence coverage [%]	Unique sequence coverage [%]	Mol. weight [kDa]	Q-value	Score	Intensity	MS/MS count	Peptides 1	Peptides 2	Peptides 3	Peptides 4	Peptides 5	Peptides 6	MitoMatch	Protein IDs	Majority protein IDs	id	Fasta headers
hypothetical protein, conserved	NaN	NaN	NaN	25.35	25.264	25.5354							7	7	7	298	298	298	377	0	35277	566050000	27	2	2	1	7	7	7		Tb927.10.14700:mRNA-p1	Tb927.10.14700:mRNA-p1	555	Tb927.10.14700
hypothetical protein, conserved	NaN	NaN	NaN	24.841	24.7221	24.9423							2	2	2	13	13	13	22398	0	6127	280960000	9	1	1	1	2	2	2		Tb927.7.4470:mRNA-p1	Tb927.7.4470:mRNA-p1	2475	Tb927.7.4470
hypothetical protein, conserved	NaN	NaN	NaN	24.7401	NaN	24.9137							6	6	6	226	226	226	48704	0	15545	120600000	9	1	1	3	3	2	3		Tb927.5.2620:mRNA-p1	Tb927.5.2620:mRNA-p1	2078	Tb927.5.2620
amino acid transporter, putative	NaN	NaN	NaN	24.5447	24.6044	NaN							3	3	3	82	82	82	48013	0	10006	215740000	8	2	2	2	2	3	2		Tb927.4.4850:mRNA-p1;Tb927.4.4830:mRNA-p1;Tb927.4.4870:mRNA-p1;Tb11.v5.0541.1-p1	Tb927.4.4850:mRNA-p1;Tb927.4.4830:mRNA-p1;Tb927.4.4870:mRNA-p1;Tb11.v5.0541.1-p1	1990	Tb927.4.4850
hypothetical protein, conserved	NaN	NaN	NaN	24.2894	24.4635	24.3574							3	3	3	371	371	371	18564	0	27655	118340000	9	0	0	0	3	3	3		Tb927.10.6020:mRNA-p1	Tb927.10.6020:mRNA-p1	770	Tb927.10.6020
hypothetical protein, conserved	NaN	NaN	NaN	24.5654	24.1204	24.0914							2	2	2	353	353	353	15441	0	23884	145350000	12	1	2	1	2	2	2	+	Tb927.2.4445:mRNA-p1	Tb927.2.4445:mRNA-p1	1614	Tb927.2.4445
hypothetical protein, conserved	NaN	NaN	NaN	24.2606	NaN	23.9579							2	2	2	189	189	189	12897	0	13502	132020000	5	1	1	1	2	1	2		Tb927.11.15180:mRNA-p1	Tb927.11.15180:mRNA-p1	1138	Tb927.11.15180
hypothetical protein, conserved	NaN	NaN	NaN	24.2044	NaN	23.9958							3	3	3	168	168	168	32372	0	12305	66576000	7	2	0	1	2	1	2		Tb927.11.3790:mRNA-p1	Tb927.11.3790:mRNA-p1	1315	Tb927.11.3790
EB1-like C-terminal motif containing protein, putative	NaN	NaN	NaN	24.0772	24.1028	24.0646							7	7	7	257	257	257	56997	0	65859	91551000	12	0	0	0	4	3	6		Tb927.9.2760:mRNA-p1	Tb927.9.2760:mRNA-p1	2998	Tb927.9.2760
hypothetical protein, conserved	NaN	NaN	NaN	24.2262	23.8545	23.9449							6	6	6	302	302	302	28503	0	14197	113640000	12	1	0	1	5	5	5		Tb927.1.3310:mRNA-p1	Tb927.1.3310:mRNA-p1	350	Tb927.1.3310
prefoldin, putative	NaN	NaN	NaN	NaN	23.7894	23.8788							3	3	3	341	341	341	18777	0	36842	71823000	6	1	1	0	1	2	3		Tb927.7.2590:mRNA-p1	Tb927.7.2590:mRNA-p1	2395	Tb927.7.2590
Vesicle transport v-SNARE protein N-terminus, putative	NaN	NaN	NaN	24.0206	NaN	23.5879							2	2	2	132	132	132	26369	0	96258	47637000	4	0	0	0	2	1	2		Tb927.8.3470:mRNA-p1	Tb927.8.3470:mRNA-p1	2656	Tb927.8.3470
hypothetical protein, conserved	NaN	NaN	NaN	24.2156	23.557	23.7735							4	4	4	209	209	209	26419	0	15426	81699000	9	1	1	0	4	4	4		Tb927.9.7670:mRNA-p1	Tb927.9.7670:mRNA-p1	3093	Tb927.9.7670
Right handed beta helix region/Periplasmic copper-binding protein (NosD), putative	NaN	NaN	NaN	23.4397	NaN	24.022							6	6	6	27	27	27	32555	0	91873	141280000	8	1	2	4	2	4	4		Tb927.11.1380:mRNA-p1	Tb927.11.1380:mRNA-p1	1072	Tb927.11.1380
Mitochondrial ATP synthase subunit, putative	NaN	NaN	NaN	23.8053	NaN	23.6113							3	3	3	208	208	208	27599	0	11403	57823000	7	0	0	0	2	2	3	+	Tb927.11.6250:mRNA-p1	Tb927.11.6250:mRNA-p1	1405	Tb927.11.6250
hypothetical protein, conserved	NaN	NaN	NaN	23.9158	23.4262	23.7077							4	4	4	56	56	56	84474	0	12002	86133000	8	2	1	1	2	3	4		Tb927.11.8270:mRNA-p1	Tb927.11.8270:mRNA-p1	1488	Tb927.11.8270
DNA-directed RNA polymerase I subunit RPA31	NaN	NaN	NaN	24.0172	23.666	23.576							3	3	3	301	301	301	24291	0	25914	84472000	9	0	0	0	2	3	3		Tb927.10.3540:mRNA-p1	Tb927.10.3540:mRNA-p1	686	Tb927.10.3540
Proteophosphoglycan, putative	NaN	NaN	NaN	23.6293	23.4312	24.4652							7	7	7	173	173	173	66774	0	73201	200790000	10	1	1	0	7	5	6		Tb927.10.5880:mRNA-p1	Tb927.10.5880:mRNA-p1	766	Tb927.10.5880
hypothetical protein, conserved	NaN	NaN	NaN	23.6853	22.8587	23.6105							3	3	3	139	139	139	383	0	93053	60844000	6	0	0	0	3	3	3		Tb927.9.4000:mRNA-p1;Tb927.9.3930:mRNA-p1	Tb927.9.4000:mRNA-p1;Tb927.9.3930:mRNA-p1	3018	Tb927.9.4000
hypothetical protein, conserved	NaN	NaN	NaN	23.8012	23.2663	23.6012							7	7	7	249	249	249	42421	0	90811	199690000	17	2	2	3	7	7	7		Tb927.6.1920:mRNA-p1	Tb927.6.1920:mRNA-p1	2189	Tb927.6.1920
hypothetical protein, conserved	NaN	NaN	NaN	23.545	23.5305	23.162							5	5	5	216	216	216	61891	0	2274	143020000	15	2	3	2	2	2	3		Tb927.3.4140:mRNA-p1	Tb927.3.4140:mRNA-p1	1773	Tb927.3.4140
Regulator of ESAG9-1	NaN	NaN	NaN	23.4735	NaN	23.4571							4	4	4	118	118	118	54405	0	11937	63118000	8	2	1	2	2	1	2		Tb927.11.14220:mRNA-p1	Tb927.11.14220:mRNA-p1	1093	Tb927.11.14220
hypothetical protein	NaN	NaN	NaN	23.598	22.9482	23.4583							5	5	5	101	101	101	53211	0	16327	95412000	8	1	1	1	4	4	3		Tb927.8.7970:mRNA-p1	Tb927.8.7970:mRNA-p1	2820	Tb927.8.7970
kinetoplast DNA-associated protein, putative	NaN	NaN	NaN	23.4534	23.0018	23.3962							4	4	4	206	206	206	23503	0	95288	81435000	12	1	1	1	3	3	3	+	Tb927.10.8890:mRNA-p1	Tb927.10.8890:mRNA-p1	876	Tb927.10.8890
dynein light chain type 1, putative	NaN	NaN	NaN	23.3737	23.3403	23.7411							4	4	4	533	533	533	10549	0	11791	95586000	7	1	1	2	3	4	3		Tb927.11.11435:mRNA-p1	Tb927.11.11435:mRNA-p1	984	Tb927.11.11435
Tripartite attachment complex 40	NaN	NaN	NaN	23.002	23.3676	23.7988							9	9	9	379	379	379	39631	0	20919	152330000	11	4	2	1	6	6	6	+	Tb927.4.1610:mRNA-p1	Tb927.4.1610:mRNA-p1	1865	Tb927.4.1610
zinc finger protein family member, putative	NaN	NaN	NaN	23.3465	23.3401	23.497							3	3	3	87	87	87	37741	0	13354	74682000	9	1	1	2	3	2	3		Tb927.9.9520:mRNA-p1	Tb927.9.9520:mRNA-p1	3132	Tb927.9.9520
hypothetical protein, conserved	NaN	NaN	NaN	NaN	23.3736	23.2921							3	3	3	239	239	239	28604	0	67021	49337000	3	0	1	0	2	2	2		Tb927.8.4480:mRNA-p1	Tb927.8.4480:mRNA-p1	2699	Tb927.8.4480
hypothetical protein, conserved	NaN	NaN	NaN	23.0815	NaN	23.5486							3	3	3	93	93	93	52135	0	10002	62566000	5	1	0	1	2	2	3		Tb927.7.4120:mRNA-p1	Tb927.7.4120:mRNA-p1	2461	Tb927.7.4120
hypothetical protein, conserved	NaN	NaN	NaN	23.2295	23.2879	23.4094							3	3	3	46	46	46	13473	0	15546	86231000	9	1	1	1	3	3	3		Tb927.11.6430:mRNA-p1	Tb927.11.6430:mRNA-p1	1418	Tb927.11.6430
Component of motile flagella 18	NaN	NaN	NaN	NaN	22.9858	23.5298							2	2	2	171	171	171	30637	0	12293	59611000	8	1	1	1	1	2	2		Tb927.4.3130:mRNA-p1	Tb927.4.3130:mRNA-p1	1929	Tb927.4.3130
SEP domain containing protein, putative	NaN	NaN	NaN	NaN	23.3023	23.208							3	3	3	133	133	133	30059	0	84883	89407000	11	1	1	1	2	3	3		Tb927.7.2260:mRNA-p1	Tb927.7.2260:mRNA-p1	2379	Tb927.7.2260
3-methylcrotonoyl-CoA carboxylase beta subunit, putative	NaN	NaN	NaN	23.0588	23.2487	23.2239							5	5	5	176	176	176	66531	0	15399	68059000	8	0	1	1	3	5	2	+	Tb927.11.6630:mRNA-p1	Tb927.11.6630:mRNA-p1	1427	Tb927.11.6630
Zinc finger CCCH domain-containing protein 40	NaN	NaN	NaN	23.6964	23.1154	23.222							5	5	5	192	192	192	46194	0	21081	99616000	14	0	1	1	4	4	3		Tb927.10.14950:mRNA-p1	Tb927.10.14950:mRNA-p1	568	Tb927.10.14950
hypothetical protein, conserved	NaN	NaN	NaN	23.1498	23.2035	23.2206							5	5	5	104	104	104	78766	0	12467	80784000	11	1	2	1	3	3	4		Tb927.8.1950:mRNA-p1	Tb927.8.1950:mRNA-p1	2603	Tb927.8.1950
mercaptopyruvate sulfurtransferase, putative	NaN	NaN	NaN	23.2818	NaN	23.0801							2	2	2	134	134	134	41971	0	89137	66346000	4	1	1	1	2	0	2		Tb927.7.5920:mRNA-p1	Tb927.7.5920:mRNA-p1	2510	Tb927.7.5920
Sas10/Utp3/C1D family/Sas10 C-terminal domain containing protein, putative	NaN	NaN	NaN	23.2647	23.1646	23.1205							6	6	6	193	193	193	60004	0	24739	99879000	15	1	0	0	5	5	6		Tb927.11.8050:mRNA-p1	Tb927.11.8050:mRNA-p1	1473	Tb927.11.8050
Flagellum attachment zone protein 27	NaN	NaN	NaN	23.1647	23.1183	NaN							5	5	5	114	114	114	66853	0	13968	63545000	8	0	2	0	2	4	2		Tb927.9.8350:mRNA-p1	Tb927.9.8350:mRNA-p1	3108	Tb927.9.8350
CHORD, putative	NaN	NaN	NaN	23.1682	22.9902	23.138							2	2	2	134	134	134	34259	0	95897	74983000	4	1	1	1	2	2	2		Tb927.1.3170:mRNA-p1	Tb927.1.3170:mRNA-p1	342	Tb927.1.3170
Domain of unknown function (DUF1767), putative	NaN	NaN	NaN	23.0532	23.1231	23.1565							2	2	2	12	12	12	27476	0	91629	64014000	5	1	1	1	2	2	2		Tb927.8.2040:mRNA-p1	Tb927.8.2040:mRNA-p1	2609	Tb927.8.2040
hypothetical protein, conserved	NaN	NaN	NaN	22.5667	23.0964	23.1463							3	3	3	219	219	219	25526	0	14473	55285000	10	0	1	1	3	3	3		Tb927.2.4530:mRNA-p1	Tb927.2.4530:mRNA-p1	1617	Tb927.2.4530
hypothetical protein, conserved	NaN	NaN	NaN	22.6969	NaN	23.4957							2	2	2	192	192	192	14678	0	94395	59868000	7	1	1	1	2	2	2		Tb927.8.5070:mRNA-p1	Tb927.8.5070:mRNA-p1	2721	Tb927.8.5070
hypothetical protein, conserved	NaN	NaN	NaN	23.0541	23.0835	23.0877							5	5	5	286	286	286	21598	0	10909	74997000	13	1	2	2	3	4	3	+	Tb927.11.1620:mRNA-p1	Tb927.11.1620:mRNA-p1	1182	Tb927.11.1620
hypothetical protein, conserved	NaN	NaN	NaN	23.1062	23.0799	22.9107							6	6	6	207	207	207	59813	0	20058	74487000	10	0	0	1	3	5	4		Tb927.9.1350:mRNA-p1	Tb927.9.1350:mRNA-p1	2928	Tb927.9.1350
zinc-finger of a C2HC-type, putative	NaN	NaN	NaN	23.044	23.0779	23.1811							6	6	6	146	146	146	66988	0	24471	115570000	16	2	1	2	5	5	5		Tb927.11.16610:mRNA-p1	Tb927.11.16610:mRNA-p1	1198	Tb927.11.16610
membrane protein YIP1, putative	NaN	NaN	NaN	23.1011	22.9199	23.0625							4	4	4	173	173	173	46169	0	14076	105240000	8	1	1	1	2	3	4		Tb927.9.2050:mRNA-p1	Tb927.9.2050:mRNA-p1	2984	Tb927.9.2050
dolichyl-P-Man:GDP-Man5GlcNAc2-PP-dolichyl alpha-1,2-mannosyltransferase, putative	NaN	NaN	NaN	NaN	23.04	23.0818							2	2	2	45	45	45	75202	0	67425	44739000	7	1	1	1	1	2	2	+	Tb927.6.1140:mRNA-p1	Tb927.6.1140:mRNA-p1	2160	Tb927.6.1140
hypothetical protein, conserved	NaN	NaN	NaN	NaN	23.1776	22.8902							4	4	4	104	104	104	58674	0	20473	50129000	9	0	2	1	1	3	2		Tb927.11.2340:mRNA-p1	Tb927.11.2340:mRNA-p1	1246	Tb927.11.2340
hypothetical protein, conserved	NaN	NaN	NaN	22.8816	23.0292	23.2061							4	4	4	109	109	109	53366	0	31205	38119000	14	3	1	0	3	4	3		Tb927.11.1230:mRNA-p1	Tb927.11.1230:mRNA-p1	1019	Tb927.11.1230
ZFP family member, putative	NaN	NaN	NaN	23.2064	NaN	22.8312							2	2	2	163	163	163	25529	0	56048	36043000	3	1	1	0	2	0	2		Tb927.3.740:mRNA-p1	Tb927.3.740:mRNA-p1	1833	Tb927.3.740
pumillo RNA binding protein PUF1, putative	NaN	NaN	NaN	NaN	22.7368	23.2674							3	3	3	169	169	169	55776	0	15247	53784000	6	0	1	0	2	2	3		Tb11.v5.0767.1-p1;Tb927.10.4430:mRNA-p1;Tb10.v4.0033:mRNA-p1	Tb11.v5.0767.1-p1;Tb927.10.4430:mRNA-p1;Tb10.v4.0033:mRNA-p1	132	Tb11.v5.0767.1-p1
tRNA import complex component, putative	NaN	NaN	NaN	NaN	23.1248	22.8737							4	4	4	14	14	14	41551	0	13276	32718000	7	1	0	0	3	3	4	+	Tb927.9.11220:mRNA-p1	Tb927.9.11220:mRNA-p1	2871	Tb927.9.11220
elongation factor, putative	NaN	NaN	NaN	22.8399	23.0438	22.9867							4	4	4	88	88	88	71948	0	12837	42967000	8	1	1	1	2	4	2	+	Tb927.11.190:mRNA-p1	Tb927.11.190:mRNA-p1	1222	Tb927.11.190
kinetoplast polyadenylation/uridylation factor 1	NaN	NaN	NaN	22.7568	23.3464	22.983							7	7	7	92	92	92	11438	0	19001	55001000	12	0	0	1	3	5	6	+	Tb927.2.3180:mRNA-p1;Tb11.v5.0782.1-p1	Tb927.2.3180:mRNA-p1;Tb11.v5.0782.1-p1	1583	Tb927.2.3180
hypothetical protein	NaN	NaN	NaN	22.9714	22.514	23.035							3	3	3	102	102	102	33139	0	13292	44445000	9	1	0	0	3	3	3		Tb927.9.10790:mRNA-p1	Tb927.9.10790:mRNA-p1	2860	Tb927.9.10790
hypothetical protein, conserved	NaN	NaN	NaN	22.9705	22.9623	23.1106							4	4	4	185	185	185	44043	0	1465	72612000	13	1	1	1	4	3	3		Tb927.3.3370:mRNA-p1	Tb927.3.3370:mRNA-p1	1743	Tb927.3.3370
nucleolar GTP-binding protein 1	NaN	NaN	NaN	22.9454	22.9367	23.0766							6	6	6	165	165	165	74753	0	10084	57967000	6	0	0	0	3	3	4		Tb927.11.3120:mRNA-p1	Tb927.11.3120:mRNA-p1	1282	Tb927.11.3120
2-O-ribose RNA methyltransferase SPB1 homolog	NaN	NaN	NaN	22.8702	22.9678	22.9086							5	5	5	81	81	81	10288	0	85619	47077000	9	0	0	0	4	4	2		Tb927.2.4550:mRNA-p1	Tb927.2.4550:mRNA-p1	1619	Tb927.2.4550
ADP-ribosylation factor, putative	NaN	NaN	NaN	23.0568	NaN	22.7137							4	4	4	429	429	429	21294	0	28496	48305000	8	0	1	0	2	3	3		Tb927.9.7650:mRNA-p1	Tb927.9.7650:mRNA-p1	3092	Tb927.9.7650
60S ribosomal protein L7, putative	NaN	NaN	NaN	NaN	23.0108	22.7589							3	3	3	124	124	124	34502	0	87487	40673000	4	1	1	1	2	2	2		Tb927.10.13730:mRNA-p1	Tb927.10.13730:mRNA-p1	509	Tb927.10.13730
mitochondrial DNA primase	NaN	NaN	NaN	23.0346	22.8723	22.7283							6	6	6	175	175	175	69862	0	29661	78943000	11	0	0	0	6	5	4	+	Tb927.8.2550:mRNA-p1	Tb927.8.2550:mRNA-p1	2628	Tb927.8.2550
Nucleolar protein 127	NaN	NaN	NaN	22.5639	22.8517	23.2651							5	5	5	54	54	54	12773	0	21229	42569000	10	0	0	0	4	4	4		Tb927.8.3870:mRNA-p1;Tb11.v5.0681.1-p1	Tb927.8.3870:mRNA-p1	2676	Tb927.8.3870
Mitochondrial ATP synthase subunit 5	NaN	NaN	NaN	NaN	22.8145	22.8433							3	3	3	133	133	133	28834	0	57102	52749000	5	1	0	0	2	3	3	+	Tb927.10.8030:mRNA-p1	Tb927.10.8030:mRNA-p1	843	Tb927.10.8030
hypothetical protein, conserved	NaN	NaN	NaN	22.4414	23.1634	22.7924							6	6	6	119	119	119	82659	0	18934	60355000	15	2	1	2	6	3	3		Tb927.7.4990:mRNA-p1;Tb11.v5.0180.1-p1	Tb927.7.4990:mRNA-p1;Tb11.v5.0180.1-p1	170	Tb927.7.4990
RNA polymerase-associated protein CDC73, putative	NaN	NaN	NaN	NaN	22.7664	22.8174							2	2	2	13	13	13	40486	0	19427	54534000	4	1	1	1	0	2	2		Tb927.11.10230:mRNA-p1	Tb927.11.10230:mRNA-p1	931	Tb927.11.10230
Surp module, putative	NaN	NaN	NaN	NaN	22.7596	22.7987							3	3	3	156	156	156	43463	0	14857	64949000	8	0	1	2	1	3	2		Tb927.3.1140:mRNA-p1	Tb927.3.1140:mRNA-p1	1664	Tb927.3.1140
SUMO-interacting motif-containing protein	NaN	NaN	NaN	22.657	22.7809	22.7512							5	5	5	107	107	107	70454	0	20753	67562000	8	1	1	1	3	4	3		Tb927.3.3170:mRNA-p1	Tb927.3.3170:mRNA-p1	1733	Tb927.3.3170
hypothetical protein, conserved	NaN	NaN	NaN	22.8487	22.5199	22.7472							3	3	3	41	41	41	75914	0	82993	50117000	5	0	0	0	2	3	3		Tb927.10.14870:mRNA-p1	Tb927.10.14870:mRNA-p1	564	Tb927.10.14870
conserved protein, unknown function	NaN	NaN	NaN	NaN	22.8065	22.6662							3	3	3	198	198	198	38735	0	94418	26556000	5	0	0	0	0	3	2	+	Tb927.1.2730:mRNA-p1	Tb927.1.2730:mRNA-p1	334	Tb927.1.2730
Pre-rRNA-processing protein ESF1, putative	NaN	NaN	NaN	23.4022	22.7295	22.6739							4	4	4	77	77	77	80305	0	19028	81067000	8	0	1	1	4	2	4		Tb927.10.7810:mRNA-p1	Tb927.10.7810:mRNA-p1	834	Tb927.10.7810
hypothetical protein, conserved	NaN	NaN	NaN	22.6425	NaN	22.8125							4	4	4	56	56	56	99326	0	82718	29464000	6	2	1	1	4	2	3		Tb927.8.2860:mRNA-p1	Tb927.8.2860:mRNA-p1	2641	Tb927.8.2860
GTP-binding protein, putative	NaN	NaN	NaN	22.9685	22.4602	NaN							6	6	6	174	174	174	76908	0	22752	88520000	10	1	2	2	4	4	5		Tb927.7.580:mRNA-p1	Tb927.7.580:mRNA-p1	2506	Tb927.7.580
hypothetical protein, conserved	NaN	NaN	NaN	23.5225	22.7089	22.6996							4	4	4	166	166	166	53378	0	28738	92133000	8	1	2	3	2	3	2		Tb11.v5.0159.1-p1;Tb927.7.4760:mRNA-p1	Tb11.v5.0159.1-p1;Tb927.7.4760:mRNA-p1	161	Tb11.v5.0159.1-p1
N-acetyltransferase B complex (NatB) non catalytic subunit, putative	NaN	NaN	NaN	22.3721	23.0056	NaN							4	4	4	61	61	61	95774	0	13303	60777000	9	1	1	2	2	2	2		Tb927.6.1950:mRNA-p1	Tb927.6.1950:mRNA-p1	2190	Tb927.6.1950
Pescadillo N-terminus/BRCA1 C Terminus (BRCT) domain containing protein, putative	NaN	NaN	NaN	22.688	22.6899	22.6532							4	4	4	67	67	67	76419	0	13395	49873000	11	0	1	2	3	4	3		Tb927.9.8200:mRNA-p1;Tb11.v5.0687.1-p1	Tb927.9.8200:mRNA-p1;Tb11.v5.0687.1-p1	3105	Tb927.9.8200
vesicular transport protein (CDC48 homologue), putative	NaN	NaN	NaN	22.1083	23.2362	NaN							5	5	5	101	101	101	73318	0	14251	66326000	11	1	1	2	3	3	3		Tb927.11.1660:mRNA-p1	Tb927.11.1660:mRNA-p1	1196	Tb927.11.1660
syntaxin, putative	NaN	NaN	NaN	22.4011	22.66	23.0887							4	4	4	222	222	222	31106	0	20269	77515000	12	2	0	2	2	4	3		Tb927.9.3820:mRNA-p1	Tb927.9.3820:mRNA-p1	3016	Tb927.9.3820
pumilio/PUF RNA binding protein 9	NaN	NaN	NaN	22.2544	22.7567	22.6265							4	4	4	76	76	76	74065	0	1214	39489000	7	0	0	1	3	3	3		Tb927.1.2600:mRNA-p1	Tb927.1.2600:mRNA-p1	332	Tb927.1.2600
RAD50 DNA repair-like protein	NaN	NaN	NaN	22.4216	22.7678	NaN							7	7	7	68	68	68	15277	0	146	77026000	7	3	2	2	3	3	4		Tb927.11.8210:mRNA-p1;Tb11.v5.0572.1-p1	Tb927.11.8210:mRNA-p1;Tb11.v5.0572.1-p1	1484	Tb927.11.8210
hypothetical protein, conserved	NaN	NaN	NaN	22.5237	22.5902	22.6546							4	4	4	232	232	232	2687	0	26025	51005000	10	0	0	0	3	4	3		Tb927.10.8960:mRNA-p1	Tb927.10.8960:mRNA-p1	882	Tb927.10.8960
Microtubule-associated repetitive protein 2	NaN	NaN	NaN	22.7145	22.4457	NaN							12	2	2	868	9	9	2676	0	65	30888000	7	6	7	8	12	12	11		Tb927.10.10280:mRNA-p1	Tb927.10.10280:mRNA-p1	388	Tb927.10.10280
ATP-dependent DNA helicase, putative	NaN	NaN	NaN	22.4075	22.7292	NaN							4	4	4	88	88	88	93814	0	10408	45585000	8	2	1	1	3	2	1		Tb927.11.12600:mRNA-p1	Tb927.11.12600:mRNA-p1	1029	Tb927.11.12600
ABC transporter, putative	NaN	NaN	NaN	22.2758	22.7966	22.5659							7	7	7	103	103	103	12693	0	66236	94788000	13	4	3	4	4	2	4		Tb927.8.2380:mRNA-p1	Tb927.8.2380:mRNA-p1	2623	Tb927.8.2380
Cohesin subunit SCC3, putative	NaN	NaN	NaN	22.2413	22.5474	22.5827							8	8	8	71	71	71	12801	0	19456	61413000	13	5	3	2	2	3	5		Tb927.10.6010:mRNA-p1;Tb11.v5.0195.1-p1	Tb927.10.6010:mRNA-p1;Tb11.v5.0195.1-p1	769	Tb927.10.6010
Domain of unknown function (DUF4457), putative	NaN	NaN	NaN	NaN	22.6582	22.3717							5	5	5	85	85	85	11357	0	10481	69683000	8	2	2	2	2	3	3		Tb927.9.2550:mRNA-p1	Tb927.9.2550:mRNA-p1	2993	Tb927.9.2550
hypothetical protein, conserved	NaN	NaN	NaN	22.6727	22.3506	NaN							2	2	2	77	77	77	59941	0	12129	22866000	5	0	0	0	2	2	1	+	Tb927.10.5830:mRNA-p1	Tb927.10.5830:mRNA-p1	763	Tb927.10.5830
cation transporter, putative	NaN	NaN	NaN	NaN	22.8165	22.1976							4	4	4	89	89	89	75936	0	87416	90686000	6	2	1	1	2	3	4		Tb927.9.5490:mRNA-p1	Tb927.9.5490:mRNA-p1	3051	Tb927.9.5490
hypothetical protein, conserved	NaN	NaN	NaN	22.5013	22.4061	22.5844							6	6	6	97	97	97	93162	0	21939	49145000	9	1	1	0	2	4	5		Tb927.11.14970:mRNA-p1	Tb927.11.14970:mRNA-p1	1127	Tb927.11.14970
hypothetical protein, conserved	NaN	NaN	NaN	NaN	22.4365	22.5581							4	4	4	85	85	85	76666	0	7957	44671000	5	0	0	2	2	3	2		Tb927.9.12340:mRNA-p1;Tb11.v5.0895.1-p1	Tb927.9.12340:mRNA-p1;Tb11.v5.0895.1-p1	2899	Tb927.9.12340
hypothetical protein, conserved	NaN	NaN	NaN	NaN	22.29	22.5873							2	2	2	51	51	51	7296	0	55047	52220000	3	1	1	1	2	2	2		Tb927.11.8300:mRNA-p1	Tb927.11.8300:mRNA-p1	1489	Tb927.11.8300
conserved protein	NaN	NaN	NaN	22.4043	22.4348	22.7505							2	2	2	239	239	239	13034	0	19767	42324000	4	2	0	1	2	2	2		Tb927.11.9040:mRNA-p1	Tb927.11.9040:mRNA-p1	1508	Tb927.11.9040
hypothetical protein, conserved	NaN	NaN	NaN	22.3117	22.4289	23.3049							5	5	5	237	237	237	4499	0	15437	63835000	8	0	0	0	3	3	5		Tb927.1.3070:mRNA-p1	Tb927.1.3070:mRNA-p1	340	Tb927.1.3070
Elongation factor G1, mitochondrial, putative	NaN	NaN	NaN	22.2541	22.4273	22.4571							4	4	4	102	102	102	83982	0	15545	44124000	6	0	0	1	2	4	3	+	Tb927.10.5010:mRNA-p1	Tb927.10.5010:mRNA-p1	736	Tb927.10.5010
ribosome biogenesis protein, putative	NaN	NaN	NaN	22.5917	NaN	22.2472							4	4	4	117	117	117	35673	0	10565	49097000	5	1	1	1	2	2	3		Tb927.10.14680:mRNA-p1	Tb927.10.14680:mRNA-p1	553	Tb927.10.14680
AMP deaminase, putative	NaN	NaN	NaN	22.5086	22.3119	22.4193							8	8	8	87	87	87	16321	0	19003	75129000	10	1	0	2	4	4	6		Tb927.11.15750:mRNA-p1	Tb927.11.15750:mRNA-p1	1159	Tb927.11.15750
Ankyrin repeats (3 copies), putative	NaN	NaN	NaN	22.4042	22.5677	22.3123							4	4	4	132	132	132	5961	0	14322	88357000	9	2	2	2	2	2	3		Tb927.10.15430:mRNA-p1	Tb927.10.15430:mRNA-p1	587	Tb927.10.15430
leucine-rich repeat protein (LRRP), putative	NaN	NaN	NaN	22.3789	22.4031	22.6161							5	5	5	6	6	6	16829	0	14323	38189000	4	1	0	0	3	3	3		Tb927.11.5190:mRNA-p1	Tb927.11.5190:mRNA-p1	1364	Tb927.11.5190
Flagellum attachment zone protein 37	NaN	NaN	NaN	22.3812	22.3067	22.536							4	4	4	9	9	9	80773	0	11868	58711000	7	1	0	1	3	3	2		Tb927.1.5030:mRNA-p1	Tb927.1.5030:mRNA-p1	372	Tb927.1.5030
hypothetical protein, conserved	NaN	NaN	NaN	22.6162	22.3659	22.071							4	4	4	53	53	53	12527	0	10675	40982000	8	1	1	1	3	2	3		Tb927.9.13330:mRNA-p1	Tb927.9.13330:mRNA-p1	2922	Tb927.9.13330
DNA-directed RNA polymerase III largest subunit, putative	NaN	NaN	NaN	22.0417	22.6696	NaN							2	2	2	95	95	95	45009	0	55239	34364000	3	1	1	0	2	2	1		Tb11.v5.0609.1-p1;Tb927.10.2780:mRNA-p1	Tb11.v5.0609.1-p1;Tb927.10.2780:mRNA-p1	253	Tb11.v5.0609.1-p1
Purine-Responsive Element Binding Protein 1	NaN	NaN	NaN	22.1407	22.5768	22.3548							5	4	4	109	94	94	92148	0	10003	38067000	9	2	1	1	3	5	3		Tb927.4.4550:mRNA-p1	Tb927.4.4550:mRNA-p1	1979	Tb927.4.4550
RNA-binding protein, putative	NaN	NaN	NaN	22.497	22.3478	22.1126							5	5	5	138	138	138	47214	0	18273	64680000	8	3	3	1	4	4	3		Tb927.8.4450:mRNA-p1	Tb927.8.4450:mRNA-p1	2697	Tb927.8.4450
Chaperonin HSP60, mitochondrial	NaN	NaN	NaN	22.3417	22.4077	22.0589							7	7	7	141	141	141	64159	0	13799	72329000	10	4	3	0	5	4	5	+	Tb927.11.15040:mRNA-p1	Tb927.11.15040:mRNA-p1	1132	Tb927.11.15040
SUMO-interacting motif-containing protein	NaN	NaN	NaN	22.0221	NaN	22.6474							4	4	4	13	13	13	54394	0	22559	44915000	11	1	1	1	3	1	4		Tb927.7.2450:mRNA-p1	Tb927.7.2450:mRNA-p1	2390	Tb927.7.2450
RNA editing mediator complex protein 5	NaN	NaN	NaN	NaN	22.3258	22.2003							2	2	2	39	39	39	1004	0	8975	20368000	3	0	0	0	0	2	2	+	Tb927.8.8170:mRNA-p1	Tb927.8.8170:mRNA-p1	2830	Tb927.8.8170
Sec7 domain containing protein, putative	NaN	NaN	NaN	NaN	22.1352	22.3757							3	3	3	15	15	15	18392	0	51572	30380000	7	2	0	1	2	2	2		Tb927.4.2200:mRNA-p1	Tb927.4.2200:mRNA-p1	1893	Tb927.4.2200
cysteine peptidase, Clan CA, family C2, putative	NaN	NaN	NaN	22.1326	22.3766	NaN							3	3	3	4	4	4	11338	0	56942	33914000	7	1	2	1	2	2	0		Tb927.6.3310:mRNA-p1	Tb927.6.3310:mRNA-p1	2247	Tb927.6.3310
hypothetical protein, conserved	NaN	NaN	NaN	NaN	22.1364	22.3646							2	2	2	61	61	61	46085	0	79312	31988000	9	1	1	1	1	2	2		Tb927.3.1300:mRNA-p1	Tb927.3.1300:mRNA-p1	1672	Tb927.3.1300
ras-related protein Rab21, putative	NaN	NaN	NaN	NaN	22.2675	22.179							2	2	2	123	123	123	28639	0	12998	56310000	8	1	1	1	2	2	2		Tb927.10.1520:mRNA-p1	Tb927.10.1520:mRNA-p1	579	Tb927.10.1520
NLI interacting factor-like phosphatase, putative	NaN	NaN	NaN	NaN	22.292	22.1228							2	2	2	72	72	72	59066	0	6109	18690000	3	1	0	0	0	2	2		Tb927.9.14120:mRNA-p1	Tb927.9.14120:mRNA-p1	2941	Tb927.9.14120
Cytokinesis initiation factor 1	NaN	NaN	NaN	22.1063	NaN	22.2967							5	5	5	87	87	87	89585	0	18651	31312000	9	2	2	1	3	3	4		Tb927.11.15800:mRNA-p1	Tb927.11.15800:mRNA-p1	1161	Tb927.11.15800
hypothetical protein, conserved	NaN	NaN	NaN	22.1223	22.201	22.5644							5	5	5	47	47	47	1832	0	16487	34081000	5	0	0	0	3	2	4		Tb927.11.4030:mRNA-p1	Tb927.11.4030:mRNA-p1	1323	Tb927.11.4030
zinc metallopeptidase, putative	NaN	NaN	NaN	22.0687	NaN	22.3086							3	3	3	116	116	116	62779	0	61573	52243000	5	2	2	1	3	2	1	+	Tb927.10.13510:mRNA-p1	Tb927.10.13510:mRNA-p1	497	Tb927.10.13510
Ribosome biogenesis regulatory protein RRS1	NaN	NaN	NaN	23.229	22.0495	22.1653							2	2	2	141	141	141	24654	0	12022	30260000	6	1	1	0	2	2	2		Tb927.6.2050:mRNA-p1	Tb927.6.2050:mRNA-p1	2196	Tb927.6.2050
Flagellum attachment zone protein 25	NaN	NaN	NaN	22.4981	NaN	21.828							6	6	6	143	143	143	49467	0	18238	52167000	8	0	0	0	5	2	4		Tb927.10.5870:mRNA-p1	Tb927.10.5870:mRNA-p1	765	Tb927.10.5870
Nrap protein, putative	NaN	NaN	NaN	22.2414	21.8974	22.1592							5	5	5	54	54	54	13667	0	7418	45695000	11	1	0	2	4	4	4		Tb927.10.13180:mRNA-p1	Tb927.10.13180:mRNA-p1	483	Tb927.10.13180
CMGC/RCK protein kinase, putative	NaN	NaN	NaN	NaN	22.2416	21.9844							3	3	3	51	51	51	63827	0	56394	50639000	4	2	2	2	2	2	2		Tb927.3.690:mRNA-p1	Tb927.3.690:mRNA-p1	1831	Tb927.3.690
cyclic nucleotide-binding domain containing protein, putative	NaN	NaN	NaN	22.0916	22.1396	21.9002							5	5	5	81	81	81	12296	0	29712	53786000	8	2	1	2	2	4	4		Tb927.11.2140:mRNA-p1	Tb927.11.2140:mRNA-p1	1233	Tb927.11.2140
hypothetical protein, conserved	NaN	NaN	NaN	NaN	21.7243	22.3743							2	2	2	196	196	196	81219	0	13672	18247000	4	0	0	0	0	2	2		Tb11.v5.0377.1-p1;Tb11.v5.0762.1-p1;Tb11.v5.0378.1-p1;Tb927.11.10660:mRNA-p1	Tb11.v5.0377.1-p1;Tb11.v5.0762.1-p1;Tb11.v5.0378.1-p1;Tb927.11.10660:mRNA-p1	214	Tb11.v5.0377.1-p1
hypothetical protein, conserved	NaN	NaN	NaN	NaN	21.897	22.1969							5	5	5	193	193	193	43467	0	16679	92117000	6	3	3	3	3	3	3		Tb927.11.6070:mRNA-p1	Tb927.11.6070:mRNA-p1	1395	Tb927.11.6070
Sphingosine kinase	NaN	NaN	NaN	22.0817	22.0253	21.9825							4	4	4	85	85	85	83577	0	99794	38067000	7	0	1	2	3	2	2		Tb927.7.1240:mRNA-p1	Tb927.7.1240:mRNA-p1	2342	Tb927.7.1240
Domain of Unknown Function (DUF1042), putative	NaN	NaN	NaN	21.9968	NaN	22.0147							4	4	4	55	55	55	10959	0	11186	53421000	7	1	1	4	2	2	2		Tb927.8.4460:mRNA-p1	Tb927.8.4460:mRNA-p1	2698	Tb927.8.4460
Acyl CoA binding protein, putative	NaN	NaN	NaN	NaN	21.8583	22.1487							4	4	4	515	515	515	10985	0	99183	36070000	6	1	1	1	0	4	3		Tb927.7.6770:mRNA-p1	Tb927.7.6770:mRNA-p1	2533	Tb927.7.6770
cysteine desulfurase	NaN	NaN	NaN	21.9001	22.0853	NaN							3	3	3	101	101	101	48151	0	9219	29847000	7	1	0	2	2	2	1	+	Tb927.11.1670:mRNA-p1	Tb927.11.1670:mRNA-p1	1202	Tb927.11.1670
60S ribosomal export protein NMD3	NaN	NaN	NaN	22.0324	21.9894	21.7103							5	5	5	114	114	114	62792	0	14575	28794000	9	1	2	1	3	3	5		Tb927.7.970:mRNA-p1	Tb927.7.970:mRNA-p1	2565	Tb927.7.970
U2 small nuclear ribonucleoprotein 40K	NaN	NaN	NaN	21.578	22.3527	NaN							3	3	3	98	98	98	36492	0	59631	17948000	3	1	0	1	2	2	1		Tb927.10.14360:mRNA-p1	Tb927.10.14360:mRNA-p1	537	Tb927.10.14360
SUMO-interacting motif-containing protein	NaN	NaN	NaN	22.0622	21.8425	21.9414							5	5	5	71	71	71	12005	0	18776	34436000	6	0	0	0	3	5	3		Tb927.8.1290:mRNA-p1	Tb927.8.1290:mRNA-p1	2579	Tb927.8.1290
base J-associated glucosyltransferase	NaN	NaN	NaN	NaN	21.8084	22.0445							2	2	2	46	46	46	71799	0	43623	18696000	3	0	0	0	1	2	2		Tb927.10.6900:mRNA-p1;Tb10.v4.0246:mRNA-p1	Tb927.10.6900:mRNA-p1;Tb10.v4.0246:mRNA-p1	141	Tb927.10.6900
hypothetical protein, conserved	NaN	NaN	NaN	21.9115	21.789	22.0155							2	2	2	3	3	3	78567	0	54563	28975000	8	1	1	1	2	2	2		Tb927.11.15120:mRNA-p1	Tb927.11.15120:mRNA-p1	1134	Tb927.11.15120
mitochondrial ATP synthase delta chain	NaN	NaN	NaN	NaN	21.8447	21.9099							2	2	2	176	176	176	20147	0	91712	13289000	5	0	0	0	0	2	2	+	Tb927.6.4990:mRNA-p1	Tb927.6.4990:mRNA-p1	2308	Tb927.6.4990
synaptobrevin, putative	NaN	NaN	NaN	21.8576	21.6367	21.8979							4	4	4	71	71	71	1336	0	12272	26609000	6	1	2	2	2	2	2		Tb927.11.15400:mRNA-p1;Tb11.v5.0678.1-p1	Tb927.11.15400:mRNA-p1;Tb11.v5.0678.1-p1	1149	Tb927.11.15400
E3 ubiquitin-protein ligase, putative	NaN	NaN	NaN	21.9591	21.5999	NaN							5	5	5	142	142	142	54783	0	16995	53961000	6	3	3	2	3	3	2		Tb927.6.3780:mRNA-p1	Tb927.6.3780:mRNA-p1	2258	Tb927.6.3780
Ankyrin repeats (3 copies), putative	NaN	NaN	NaN	21.2235	NaN	21.9502							2	2	2	135	135	135	27133	0	68651	21076000	3	1	1	0	2	1	2		Tb927.3.880:mRNA-p1	Tb927.3.880:mRNA-p1	1839	Tb927.3.880
translation initiation factor eIF2B delta subunit, putative	NaN	NaN	NaN	21.4597	21.824	21.5448							6	6	6	118	118	118	68582	0	20646	37263000	10	2	2	1	4	3	4		Tb927.11.1820:mRNA-p1	Tb927.11.1820:mRNA-p1	1220	Tb927.11.1820
hypothetical protein, conserved	NaN	NaN	NaN	21.5204	21.5535	NaN							3	3	3	118	118	118	41261	0	63704	11261000	4	0	0	0	3	2	1	+	Tb927.9.13540:mRNA-p1	Tb927.9.13540:mRNA-p1	2931	Tb927.9.13540
U5 small nuclear ribonucleoprotein component, putative	NaN	NaN	NaN	21.0356	21.494	21.4929							7	7	7	94	94	94	10547	0	19423	72689000	17	5	6	2	2	4	5		Tb927.11.15430:mRNA-p1	Tb927.11.15430:mRNA-p1	1151	Tb927.11.15430
hypothetical protein, conserved	NaN	NaN	NaN	NaN	21.5994	21.3497							4	4	4	2	2	2	27614	0	91676	24418000	5	1	1	1	3	4	2		Tb927.4.620:mRNA-p1	Tb927.4.620:mRNA-p1	2008	Tb927.4.620
hypothetical protein, conserved	NaN	NaN	NaN	NaN	21.3955	21.5255							5	5	5	102	102	102	85454	0	12611	18218000	10	2	1	1	2	2	2		Tb927.11.14450:mRNA-p1	Tb927.11.14450:mRNA-p1	1107	Tb927.11.14450
Mitochondrial ATP synthase subunit, putative	NaN	NaN	NaN	21.2711	NaN	21.6202							3	3	3	248	248	248	17154	0	47708	29496000	3	1	1	2	2	2	2	+	Tb927.3.1690:mRNA-p1	Tb927.3.1690:mRNA-p1	1683	Tb927.3.1690
hypothetical protein, conserved	NaN	NaN	NaN	21.5148	NaN	21.3475							4	4	4	68	68	68	11902	0	13025	16288000	4	0	0	0	4	3	2	+	Tb927.8.4230:mRNA-p1	Tb927.8.4230:mRNA-p1	2685	Tb927.8.4230
Bait on Hook 2	NaN	NaN	NaN	NaN	21.1266	21.3883							6	6	6	47	47	47	23339	0	32292	24974000	11	3	2	2	3	3	3		Tb927.5.570:mRNA-p1	Tb927.5.570:mRNA-p1	2137	Tb927.5.570
Cytokinesis initiation factor 3	NaN	NaN	NaN	21.292	NaN	21.1652							4	4	4	11	11	11	50915	0	95894	9315900	4	1	1	0	2	2	4		Tb927.10.13100:mRNA-p1	Tb927.10.13100:mRNA-p1	481	Tb927.10.13100
hypothetical protein, conserved	NaN	NaN	NaN	21.2391	NaN	21.186							5	5	5	67	67	67	95764	0	11403	33704000	12	2	2	2	3	3	3		Tb927.5.4470:mRNA-p1;Tb05.5K5.120:mRNA-p1	Tb927.5.4470:mRNA-p1;Tb05.5K5.120:mRNA-p1	114	Tb927.5.4470
chromatin assembly factor 1 subunit A	NaN	NaN	NaN	21.4472	20.9707	NaN							3	3	3	68	68	68	77811	0	11805	14604000	4	0	0	1	2	2	2		Tb927.8.3980:mRNA-p1	Tb927.8.3980:mRNA-p1	2679	Tb927.8.3980
hypothetical protein, conserved	NaN	NaN	NaN	NaN	21.1521	20.9752							3	3	3	24	24	24	17034	0	83135	22851000	5	1	1	2	1	2	2		Tb927.9.6460:mRNA-p1	Tb927.9.6460:mRNA-p1	3072	Tb927.9.6460
64 kDa invariant surface glycoprotein	NaN	24.6048	24.6338	NaN	NaN	NaN							7	2	2	143	76	76	46711	0	195	198650000	3	5	6	6	3	4	4		Tb927.5.1430:mRNA-p1	Tb927.5.1430:mRNA-p1	2037	Tb927.5.1430
Sphingosine N-acyltransferase, putative	24.029	NaN	24.2848	NaN	NaN	NaN							2	2	2	6	6	6	45288	0	76932	110390000	9	2	2	2	2	1	2		Tb927.4.4740:mRNA-p1	Tb927.4.4740:mRNA-p1	1988	Tb927.4.4740
Beta-lactamase superfamily domain containing protein, putative	NaN	24.0036	24.1399	NaN	NaN	NaN							2	2	2	72	72	72	43185	0	81615	79393000	5	1	2	2	1	0	1		Tb927.7.3170:mRNA-p1	Tb927.7.3170:mRNA-p1	2419	Tb927.7.3170
PPPDE putative peptidase domain containing protein, putative	23.4425	23.7522	23.8373	NaN	NaN	NaN							3	3	3	178	178	178	26244	0	12973	144440000	7	2	3	3	2	1	0		Tb927.11.13470:mRNA-p1	Tb927.11.13470:mRNA-p1	1059	Tb927.11.13470
expression site-associated gene 5 (ESAG5) protein, putative	23.3589	NaN	23.5831	NaN	NaN	NaN							2	2	2	7	7	7	53253	0	80445	78742000	7	2	1	2	1	0	1		Tb927.9.15890:mRNA-p1;Tb11.v5.0463.1-p1;Tb09.v4.0016:mRNA-p1;Tb09.v4.0107:mRNA-p1	Tb927.9.15890:mRNA-p1;Tb11.v5.0463.1-p1;Tb09.v4.0016:mRNA-p1;Tb09.v4.0107:mRNA-p1	131	Tb927.9.15890
Programmed cell death protein 2, C-terminal putative domain containing protein, putative	23.2608	23.6784	22.974	NaN	NaN	NaN							4	4	4	203	203	203	38911	0	1038	104230000	6	2	2	3	1	2	2		Tb11.v5.0487.1-p1;Tb927.10.1200:mRNA-p1	Tb11.v5.0487.1-p1;Tb927.10.1200:mRNA-p1	231	Tb11.v5.0487.1-p1
hypothetical protein, conserved	23.2731	NaN	23.1852	NaN	NaN	NaN							2	2	2	109	109	109	17441	0	48559	134970000	2	2	2	2	2	2	2		Tb927.8.1790:mRNA-p1	Tb927.8.1790:mRNA-p1	2597	Tb927.8.1790
dihydroxyacetone phosphate acyltransferase, putative	23.374	NaN	23.0508	NaN	NaN	NaN							3	3	3	52	52	52	13714	0	18128	84089000	10	3	1	2	1	1	1		Tb927.4.3160:mRNA-p1	Tb927.4.3160:mRNA-p1	1931	Tb927.4.3160
3-5 exonuclease	NaN	23.2163	22.9631	NaN	NaN	NaN							3	3	3	67	67	67	84503	0	13232	60177000	9	1	2	3	1	1	1		Tb927.8.3710:mRNA-p1	Tb927.8.3710:mRNA-p1	2669	Tb927.8.3710
cell cycle sequence binding phosphoprotein (RBP33), putative	22.9223	23.0965	22.3772	NaN	NaN	NaN							5	5	5	224	224	224	35476	0	27633	103620000	12	3	2	3	3	4	3		Tb927.11.7140:mRNA-p1	Tb927.11.7140:mRNA-p1	1442	Tb927.11.7140
Capping enzyme RNA triphosphatase 1	NaN	22.8695	22.7744	NaN	NaN	NaN							3	3	3	154	154	154	29326	0	56018	58611000	4	1	2	3	2	1	1		Tb927.3.2190:mRNA-p1	Tb927.3.2190:mRNA-p1	1703	Tb927.3.2190
inositol-1,4,5-trisphosphate (IP3) 5-phosphatase, putative	22.718	22.7192	NaN	NaN	NaN	NaN							3	3	3	117	117	117	62121	0	98297	55416000	6	2	2	1	1	1	3		Tb927.11.6270:mRNA-p1	Tb927.11.6270:mRNA-p1	1406	Tb927.11.6270
hypothetical protein, conserved	NaN	22.7148	22.5714	NaN	NaN	NaN							2	2	2	165	165	165	31904	0	49939	46627000	2	0	2	2	1	1	0		Tb927.9.6320:mRNA-p1;Tb11.v5.0828.1-p1	Tb927.9.6320:mRNA-p1;Tb11.v5.0828.1-p1	288	Tb927.9.6320
conserved protein, unknown function	22.4573	22.6173	22.6493	NaN	NaN	NaN							3	3	3	232	232	232	17987	0	10669	76255000	7	3	3	2	2	2	2		Tb927.11.6010:mRNA-p1	Tb927.11.6010:mRNA-p1	1393	Tb927.11.6010
hypothetical protein, conserved	NaN	22.5973	22.5946	NaN	NaN	NaN							4	4	4	81	81	81	7789	0	10314	74753000	9	1	3	3	4	3	2		Tb927.10.1320:mRNA-p1	Tb927.10.1320:mRNA-p1	484	Tb927.10.1320
hypothetical protein, conserved	22.7393	NaN	22.2592	NaN	NaN	NaN							4	4	4	143	143	143	3482	0	85472	70936000	4	2	2	4	2	2	2		Tb927.10.6820:mRNA-p1	Tb927.10.6820:mRNA-p1	792	Tb927.10.6820
methionine biosynthetic protein, putative	22.3936	22.6016	NaN	NaN	NaN	NaN							2	2	2	56	56	56	44444	0	53688	33553000	5	2	2	0	1	2	2	+	Tb927.10.3080:mRNA-p1	Tb927.10.3080:mRNA-p1	669	Tb927.10.3080
kinetoplastid kinetochore protein 2	22.6499	NaN	22.3112	NaN	NaN	NaN							4	4	4	43	43	43	1392	0	11765	56699000	5	2	2	2	0	2	3		Tb927.11.10520:mRNA-p1	Tb927.11.10520:mRNA-p1	944	Tb927.11.10520
Adaptor protein complex AP-3 subunit beta-3	NaN	22.1627	22.7325	NaN	NaN	NaN							3	3	3	53	53	53	10036	0	12009	45106000	4	0	2	2	1	1	1		Tb927.11.10650:mRNA-p1	Tb927.11.10650:mRNA-p1	950	Tb927.11.10650
catalytic subunit of the vacuolar transporter chaperone 4	22.3922	22.4742	NaN	NaN	NaN	NaN							4	4	4	64	64	64	91361	0	95065	54729000	5	3	3	3	2	1	1		Tb927.11.12220:mRNA-p1	Tb927.11.12220:mRNA-p1	1016	Tb927.11.12220
exosome complex exonuclease RRP44p homologue, putative	22.2384	NaN	22.379	NaN	NaN	NaN							7	7	7	124	124	124	10888	0	18351	42544000	6	3	1	3	3	4	3		Tb11.02.5380b.1-p1;Tb11.02.5380.1-p1	Tb11.02.5380b.1-p1;Tb11.02.5380.1-p1	146	Tb11.02.5380b.1-p1
Atypical serine/threonine protein kinase BUD32, putative	22.4187	22.3009	22.1506	NaN	NaN	NaN							4	4	4	252	252	252	27013	0	12323	47209000	7	2	4	2	1	0	1		Tb927.11.850:mRNA-p1	Tb927.11.850:mRNA-p1	1497	Tb927.11.850
STE20-like serine/threonine-protein kinase 2, putative	22.2368	22.3562	NaN	NaN	NaN	NaN							5	5	5	131	131	131	75729	0	96876	47298000	6	2	3	3	2	1	0		Tb927.9.12880:mRNA-p1	Tb927.9.12880:mRNA-p1	2912	Tb927.9.12880
hook complex protein, conserved	21.8731	22.1106	NaN	NaN	NaN	NaN							3	3	3	29	29	29	13339	0	56041	38455000	3	2	2	3	1	0	1		Tb927.10.3010:mRNA-p1	Tb927.10.3010:mRNA-p1	668	Tb927.10.3010
tatD related deoxyribonuclease, putative	21.4317	NaN	22.3281	NaN	NaN	NaN							4	4	4	105	105	105	4065	0	51002	51285000	4	2	2	3	1	1	2		Tb927.11.1600:mRNA-p1	Tb927.11.1600:mRNA-p1	1169	Tb927.11.1600
hypothetical protein, conserved	21.8068	21.3852	NaN	NaN	NaN	NaN							2	2	2	21	21	21	15091	0	1404	12699000	3	2	2	1	1	0	0		Tb927.3.4510:mRNA-p1	Tb927.3.4510:mRNA-p1	1782	Tb927.3.4510
Bait On Hook 1	21.2955	21.5118	21.4388	NaN	NaN	NaN							8	8	8	103	103	103	10464	0	2128	25728000	19	4	6	3	2	6	1		Tb927.10.12720:mRNA-p1	Tb927.10.12720:mRNA-p1	466	Tb927.10.12720
Nonvariant coat protein SGM1.7	21.4258	21.3682	NaN	NaN	NaN	NaN							2	2	2	97	97	97	29311	0	86815	23307000	3	2	2	1	1	1	1		Tb927.7.6600:mRNA-p1	Tb927.7.6600:mRNA-p1	2527	Tb927.7.6600
hypothetical protein, conserved	21.5752	NaN	21.1569	NaN	NaN	NaN							6	6	6	68	68	68	11574	0	20327	40781000	9	3	1	2	3	4	4		Tb927.6.3220:mRNA-p1;Tb11.v5.0720.1-p1	Tb927.6.3220:mRNA-p1;Tb11.v5.0720.1-p1	2244	Tb927.6.3220
target SNARE, putative	21.2082	21.2167	21.6124	NaN	NaN	NaN							3	3	3	157	157	157	35541	0	74724	26573000	7	2	2	2	3	0	2		Tb927.11.8790:mRNA-p1	Tb927.11.8790:mRNA-p1	1499	Tb927.11.8790
hypothetical protein, conserved	19.8967	NaN	20.5532	NaN	NaN	NaN							2	2	2	32	32	32	10311	0	63433	12809000	3	2	1	2	0	1	1		Tb927.8.5650:mRNA-p1	Tb927.8.5650:mRNA-p1	2747	Tb927.8.5650
chaperone protein ClpB1, putative	26.6366	26.7412	26.7863	25.1283	25.0724	25.0726							49	49	49	636	636	636	97037	0	32331	8447800000	231	43	47	47	36	35	34		Tb927.2.5980:mRNA-p1	Tb927.2.5980:mRNA-p1	1648	Tb927.2.5980
heat shock protein Hsp20, putative	26.1395	26.1861	26.2875	25.0713	24.6217	24.6233							12	12	12	673	673	673	23085	0	11338	2162500000	59	9	9	9	10	11	11		Tb927.11.15480:mRNA-p1	Tb927.11.15480:mRNA-p1	1153	Tb927.11.15480
Flagellum adhesion protein 2, putative	24.4592	24.5645	24.7914	23.5308	22.934	23.109							10	10	10	203	203	203	64417	0	40241	469110000	22	5	6	9	5	5	5		Tb927.8.4060:mRNA-p1;Tb927.8.4110:mRNA-p1	Tb927.8.4060:mRNA-p1;Tb927.8.4110:mRNA-p1	2681	Tb927.8.4060
Gp63-1 surface protease homolog, putative	23.7758	24.5038	24.2967	22.8531	22.9131	22.6876							11	11	7	293	293	181	62083	0	42174	368460000	34	6	9	10	3	4	5		Tb927.11.7710.1-p1;Tb11.0380:mRNA-p1;Tb11.v5.0710.1-p1;Tb11.v5.0510.1-p1;Tb11.v5.0511.1-p1;Tb927.11.7760:mRNA-p1	Tb927.11.7710.1-p1	1463	Tb927.11.7710.1-p1
hypothetical protein, conserved	22.9842	23.2065	23.1753	NaN	21.8534	NaN							4	4	4	189	189	189	34251	0	2663	111930000	16	4	3	4	1	3	2		Tb927.6.4260:mRNA-p1	Tb927.6.4260:mRNA-p1	2280	Tb927.6.4260
protein disulfide isomerase 1	28.4598	28.6078	28.5286	27.535	27.2216	27.2314							20	20	20	596	596	596	44722	0	32331	14116000000	135	20	19	20	18	19	19	+	Tb927.4.2450:mRNA-p1	Tb927.4.2450:mRNA-p1	1908	Tb927.4.2450
acidic phosphatase, putative	26.5047	26.4125	26.201	25.2267	25.0123	25.1232							10	10	10	259	259	259	43663	0	50046	2134100000	58	10	10	9	8	9	8		Tb927.5.630:mRNA-p1	Tb927.5.630:mRNA-p1	2140	Tb927.5.630
macrophage infectivity potentiator, precursor, putative	26.27	26.1632	25.9039	25.4099	24.9072	24.8178							7	7	7	408	408	408	21394	0	85326	811340000	27	4	7	6	5	3	5		Tb927.10.15590:mRNA-p1	Tb927.10.15590:mRNA-p1	593	Tb927.10.15590
serine peptidase, Clan SC, Family S10	26.2455	26.5876	27.1128	25.7553	25.3343	24.9192							11	11	4	425	425	14	51509	0	96613	1597900000	44	7	8	10	9	7	6		Tb927.10.1040:mRNA-p1;Tb11.v5.0638.1-p1;Tb927.10.1050:mRNA-p1	Tb927.10.1040:mRNA-p1;Tb11.v5.0638.1-p1;Tb927.10.1050:mRNA-p1	395	Tb927.10.1040
adenosine transporter 2, putative	23.0154	22.9261	22.8411	22.3773	21.6762	21.6128							5	5	3	123	123	58	50856	0	21278	128460000	23	5	4	4	3	2	2		Tb927.2.6320:mRNA-p1	Tb927.2.6320:mRNA-p1	1657	Tb927.2.6320
THT1 - hexose transporter, putative	27.74	27.0215	27.7891	26.9378	26.4927	26.2729							4	4	4	104	104	104	56521	0	21831	1443000000	15	3	3	3	3	3	3		Tb11.v5.0307.1-p1;Tb927.10.8480:mRNA-p1;Tb11.v5.0308.1-p1;Tb11.v5.0309.1-p1;Tb11.v5.0330.1-p1;Tb927.10.8440:mRNA-p1;Tb927.10.8460:mRNA-p1;Tb927.10.8470:mRNA-p1;Tb927.10.8450:mRNA-p1;Tb11.v5.0310.1-p1;Tb927.10.8510:mRNA-p1;Tb927.10.8530:mRNA-p1;Tb927.10.8520:mRNA-p1;Tb11.v5.0333.1-p1;Tb927.10.8500:mRNA-p1;Tb927.10.8490:mRNA-p1;Tb11.v5.0332.1-p1;Tb11.v5.0331.1-p1	Tb11.v5.0307.1-p1;Tb927.10.8480:mRNA-p1;Tb11.v5.0308.1-p1;Tb11.v5.0309.1-p1;Tb11.v5.0330.1-p1;Tb927.10.8440:mRNA-p1;Tb927.10.8460:mRNA-p1;Tb927.10.8470:mRNA-p1;Tb927.10.8450:mRNA-p1;Tb11.v5.0310.1-p1	208	Tb11.v5.0307.1-p1
heat shock protein 90, putative	27.4273	27.4725	27.3827	26.3041	26.063	26.1956							31	31	31	413	413	413	87766	0	32331	11187000000	217	31	31	30	28	28	29	+	Tb927.3.3580:mRNA-p1	Tb927.3.3580:mRNA-p1	1753	Tb927.3.3580
hypothetical protein, conserved	23.4618	23.7684	23.6801	23.0429	22.4603	22.4394							10	10	10	331	331	331	46474	0	59122	313000000	30	9	8	9	7	4	7		Tb927.11.8030:mRNA-p1	Tb927.11.8030:mRNA-p1	1472	Tb927.11.8030
membrane-bound acid phosphatase 1 precursor	24.4694	24.6101	24.695	23.3919	23.5262	23.2379							9	9	9	197	197	197	59376	0	4763	652480000	35	9	9	9	7	7	8		Tb927.11.13130:mRNA-p1	Tb927.11.13130:mRNA-p1	1044	Tb927.11.13130
FK506-binding protein (FKBP)-type peptidyl-prolyl isomerase, putative	29.4599	29.6956	29.777	28.4854	28.3141	28.5584							19	19	19	661	661	661	47604	0	26326	25679000000	179	18	17	17	16	17	17		Tb927.10.16100:mRNA-p1;Tb11.v5.0411.1-p1	Tb927.10.16100:mRNA-p1;Tb11.v5.0411.1-p1	605	Tb927.10.16100
DNA/RNA-binding protein Alba 4	27.0071	27.375	27.7632	26.2354	26.1945	26.1441							9	4	4	442	138	138	22704	0	78195	2014200000	34	9	9	9	9	6	7		Tb927.4.2030:mRNA-p1	Tb927.4.2030:mRNA-p1	1884	Tb927.4.2030
hypothetical protein, conserved	24.9917	24.8291	25.1733	23.9268	23.8484	23.7617							6	6	6	341	341	341	34916	0	30253	536460000	16	5	6	5	4	5	3	+	Tb927.9.14100:mRNA-p1	Tb927.9.14100:mRNA-p1	2940	Tb927.9.14100
alanine racemase, putative	24.0629	23.9952	24.5744	NaN	23.0233	22.8359							6	6	6	393	393	393	27575	0	18228	334200000	16	5	4	6	2	5	4		Tb927.5.1280:mRNA-p1	Tb927.5.1280:mRNA-p1	2033	Tb927.5.1280
Mitochondrial ATP synthase subunit, putative	NaN	28.739	25.1968	25.8366	NaN	NaN							3	3	3	289	289	289	13735	0	19245	822480000	8	1	2	2	2	1	2	+	Tb927.4.3450:mRNA-p1	Tb927.4.3450:mRNA-p1	1940	Tb927.4.3450
hypothetical protein, conserved	24.0033	24.418	23.9976	23.8823	22.6955	22.8758							6	6	6	39	39	39	33243	0	39214	242410000	14	4	4	4	4	4	4	+	Tb927.10.9150:mRNA-p1	Tb927.10.9150:mRNA-p1	887	Tb927.10.9150
cysteine peptidase C (CPC)	25.6668	26.1756	26.0232	25.1857	24.9269	24.376							7	7	7	553	553	553	37223	0	60875	926290000	46	5	6	7	6	5	4		Tb927.6.560:mRNA-p1	Tb927.6.560:mRNA-p1	2317	Tb927.6.560
protein kinase C substrate protein, heavy chain, putative	24.4094	24.5254	24.43	23.5932	23.0261	23.3458							9	9	9	331	331	331	54435	0	72997	679140000	34	9	9	7	9	7	6	+	Tb927.7.940:mRNA-p1	Tb927.7.940:mRNA-p1	2564	Tb927.7.940
Suppressor of G2 allele of SKP1, putative	25.8465	26.1059	26.1091	25.101	25.0381	25.0221							11	11	11	656	656	656	24493	0	13624	1921300000	64	9	10	9	10	10	11		Tb927.1.3200:mRNA-p1	Tb927.1.3200:mRNA-p1	344	Tb927.1.3200
cytosolic coat protein, putative	24.6106	24.9461	24.845	24.1807	23.7851	23.6763							8	8	8	406	406	406	24595	0	30307	747650000	37	7	8	7	5	5	7		Tb927.9.15090:mRNA-p1	Tb927.9.15090:mRNA-p1	2956	Tb927.9.15090
hypothetical protein, conserved	25.1251	25.3195	25.4849	24.3962	24.0541	24.2819							12	12	12	292	292	292	50474	0	7146	2006900000	76	11	12	12	11	12	11		Tb927.10.14030:mRNA-p1	Tb927.10.14030:mRNA-p1	523	Tb927.10.14030
Sucrase/ferredoxin-like, putative	23.3465	23.6661	23.5954	22.5788	22.5165	22.7095							4	4	4	231	231	231	27968	0	18798	146400000	14	2	2	4	2	2	2		Tb927.10.8630:mRNA-p1	Tb927.10.8630:mRNA-p1	864	Tb927.10.8630
metallo-peptidase, Clan MF, Family M17	27.1737	27.4613	27.4929	26.4433	26.4636	26.4475							25	25	25	62	62	62	55359	0	22716	8950600000	194	25	25	25	24	24	24		Tb927.11.6590:mRNA-p1;Tb11.v5.0360.1-p1	Tb927.11.6590:mRNA-p1	1424	Tb927.11.6590
expression site-associated gene 11 (ESAG11) protein, putative	25.0041	25.4339	25.3361	24.8739	24.2993	24.3251							5	5	2	148	148	65	40662	0	36891	546420000	15	4	4	5	5	5	5		Tb927.1.4900:mRNA-p1;Tb927.1.5110:mRNA-p1;Tb11.v5.0677.1-p1;Tb11.01.6251:mRNA-p1	Tb927.1.4900:mRNA-p1;Tb927.1.5110:mRNA-p1	370	Tb927.1.4900
hypothetical protein, conserved	NaN	NaN	23.1032	22.2823	NaN	21.9102							3	3	3	69	69	69	75008	0	20071	56815000	9	1	1	3	2	1	2		Tb927.6.3720:mRNA-p1	Tb927.6.3720:mRNA-p1	2256	Tb927.6.3720
carbonic anhydrase-like protein	25.1571	25.0113	25.3118	24.4881	24.1662	23.9555							5	5	5	168	168	168	45777	0	51035	567430000	19	5	4	5	2	3	3		Tb927.11.8260:mRNA-p1	Tb927.11.8260:mRNA-p1	1487	Tb927.11.8260
Metallocarboxypeptidase 1	25.7336	25.9251	26.114	24.9513	24.8708	25.0779							20	20	20	517	517	517	57683	0	10783	2354200000	108	19	18	19	15	17	17	+	Tb927.11.2500:mRNA-p1	Tb927.11.2500:mRNA-p1	1256	Tb927.11.2500
phosphomannomutase	23.8379	23.9479	23.9388	23.003	22.9705	22.9051							5	5	5	306	306	306	27884	0	17573	248090000	11	5	5	4	4	5	3		Tb927.10.6440:mRNA-p1	Tb927.10.6440:mRNA-p1	779	Tb927.10.6440
Metacaspase-4	27.6491	27.865	27.8826	26.7466	26.9015	27.1422							11	11	11	518	518	518	38969	0	88784	6228700000	84	11	10	10	9	8	9		Tb927.10.2440:mRNA-p1	Tb927.10.2440:mRNA-p1	639	Tb927.10.2440
stress-induced protein sti1, putative	28.0486	28.1108	28.1488	27.2088	26.9994	27.1526							45	45	45	693	693	693	62327	0	32331	14309000000	307	43	44	42	41	39	42		Tb927.5.2940:mRNA-p1	Tb927.5.2940:mRNA-p1	2094	Tb927.5.2940
hypothetical protein, conserved	22.911	23.3628	23.5375	22.2992	22.4055	22.6665							4	4	4	164	164	164	32198	0	27432	166290000	11	3	3	4	3	3	4		Tb927.9.8520:mRNA-p1	Tb927.9.8520:mRNA-p1	3111	Tb927.9.8520
Adenine phosphoribosyltransferase, putative	23.5367	23.9347	23.262	22.5941	22.522	22.7696							5	5	5	417	417	417	25624	0	57002	139120000	16	3	2	4	3	3	3		Tb927.7.1790:mRNA-p1	Tb927.7.1790:mRNA-p1	2362	Tb927.7.1790
Flabarin-like protein	26.7494	26.5571	26.6157	26.1837	25.5194	25.6892							10	10	10	532	532	532	24436	0	81329	2393600000	70	10	10	8	10	10	10		Tb927.11.2400:mRNA-p1	Tb927.11.2400:mRNA-p1	1250	Tb927.11.2400
heat shock protein 70	30.8917	31.0159	30.9371	30.0339	29.9259	30.0198							43	43	33	697	697	53	71408	0	32331	157000000000	526	41	41	39	41	41	42	+	Tb927.11.11330:mRNA-p1;Tb11.v5.1035.1-p1;Tb11.v5.1034.1-p1	Tb927.11.11330:mRNA-p1;Tb11.v5.1035.1-p1	980	Tb927.11.11330
calreticulin, putative	28.9797	29.2041	29.3171	28.5079	28.289	28.2167							29	29	29	656	656	656	45021	0	282	30053000000	236	27	28	28	26	24	26		Tb927.8.7410:mRNA-p1;Tb927.4.5010:mRNA-p1	Tb927.8.7410:mRNA-p1;Tb927.4.5010:mRNA-p1	2806	Tb927.8.7410
Calpain-like protein 1.1	25.8837	25.981	25.9274	25.014	24.9507	25.1317							34	34	34	509	509	509	12615	0	19919	3143300000	137	26	31	30	20	25	25		Tb927.1.2100:mRNA-p1	Tb927.1.2100:mRNA-p1	321	Tb927.1.2100
peptidyl-prolyl cis-trans isomerase (cyclophilin- 40), putative	26.1153	26.1845	26.2882	25.3855	25.0496	25.2741							8	8	8	308	308	308	38095	0	95646	1511900000	39	8	8	7	8	7	8		Tb927.9.9780:mRNA-p1	Tb927.9.9780:mRNA-p1	3143	Tb927.9.9780
luminal binding protein 1 (BiP), putative	29.5154	29.6135	29.3857	28.8754	28.5789	28.6068							46	46	46	701	701	701	71434	0	32331	67402000000	472	44	46	39	43	43	46		Tb927.11.7510:mRNA-p1;Tb927.11.7460:mRNA-p1	Tb927.11.7510:mRNA-p1;Tb927.11.7460:mRNA-p1	1452	Tb927.11.7510
single strand-specific nuclease, putative	24.9996	25.1495	25.1208	24.2258	24.2672	24.0503							7	7	7	282	282	282	35682	0	33138	453760000	27	5	5	6	4	4	6		Tb927.6.1650:mRNA-p1;Tb927.6.1640:mRNA-p1	Tb927.6.1650:mRNA-p1	2173	Tb927.6.1650
64 kDa invariant surface glycoprotein	26.4839	26.5387	26.3827	25.9592	25.6048	25.5937							10	10	5	248	248	182	46895	0	41922	885380000	34	8	8	6	4	5	7		Tb927.5.1410:mRNA-p1	Tb927.5.1410:mRNA-p1	2036	Tb927.5.1410
hypothetical protein, conserved	23.6368	23.635	NaN	22.7478	22.7691	NaN							4	4	4	44	44	44	16926	0	16937	99697000	12	3	3	2	2	2	1		Tb927.10.11140:mRNA-p1	Tb927.10.11140:mRNA-p1	415	Tb927.10.11140
heat shock protein 20, putative	25.0079	24.8342	24.8918	23.5931	24.0179	24.0768							8	8	8	78	78	78	15842	0	30273	665530000	25	8	7	6	7	4	6	+	Tb927.3.3330:mRNA-p1	Tb927.3.3330:mRNA-p1	1742	Tb927.3.3330
VIT family, putative	23.2009	NaN	NaN	22.3426	NaN	22.3524							3	3	3	158	158	158	30378	0	53742	61998000	5	2	1	1	3	2	2	+	Tb927.3.4640:mRNA-p1	Tb927.3.4640:mRNA-p1	1787	Tb927.3.4640
metacaspase	25.9727	26.0849	26.1094	25.2054	25.2326	25.2484							11	11	11	384	384	384	4018	0	75176	2064300000	59	11	10	10	9	11	11		Tb927.11.3220:mRNA-p1	Tb927.11.3220:mRNA-p1	1287	Tb927.11.3220
sarcoplasmic reticulum glycoprotein, putative	22.3855	23.0787	23.0424	22.3155	22.0922	22.1945							8	8	8	221	221	221	70735	0	17261	167020000	14	3	6	3	7	3	5		Tb927.4.2380:mRNA-p1	Tb927.4.2380:mRNA-p1	1904	Tb927.4.2380
aquaglyceroporin 2	NaN	23.9349	24.371	NaN	23.6592	22.9653							6	3	3	212	87	87	33593	0	15521	219720000	11	4	5	5	5	6	6		Tb927.10.14170:mRNA-p1	Tb927.10.14170:mRNA-p1	530	Tb927.10.14170
lysosomal alpha-mannosidase precursor, putative	23.1103	23.4578	23.6733	22.5747	22.6621	NaN							5	5	5	117	117	117	11175	0	24512	206380000	10	4	4	5	3	3	2		Tb927.10.2570:mRNA-p1;Tb11.v5.0498.1-p1	Tb927.10.2570:mRNA-p1;Tb11.v5.0498.1-p1	646	Tb927.10.2570
metallo- peptidase, Clan MG, Family M24	23.406	23.8355	23.7321	23.346	22.8935	22.5713							7	7	7	266	266	266	43784	0	44713	236900000	24	4	4	5	4	5	5		Tb927.10.15270:mRNA-p1;Tb11.v5.0998.1-p1;Tb11.1240:mRNA-p1	Tb927.10.15270:mRNA-p1;Tb11.v5.0998.1-p1;Tb11.1240:mRNA-p1	157	Tb927.10.15270
nucleolar protein	NaN	NaN	23.5484	22.9753	22.4744	NaN							33	2	2	561	4	4	66546	0	47954	100350000	5	29	30	29	31	29	28		Tb927.9.2490:mRNA-p1	Tb927.9.2490:mRNA-p1	2992	Tb927.9.2490
esterase, putative	23.26	23.7463	23.8419	22.9367	22.7906	23.2532							7	7	7	424	424	424	27191	0	30667	312790000	24	5	4	6	3	6	4		Tb927.2.4930:mRNA-p1	Tb927.2.4930:mRNA-p1	1629	Tb927.2.4930
Enriched in surface-labeled proteome protein 14	24.1327	23.9781	24.3076	23.3251	23.2734	23.3766							5	5	5	263	263	263	33145	0	25773	329480000	22	4	4	5	4	4	4		Tb927.7.470:mRNA-p1	Tb927.7.470:mRNA-p1	2476	Tb927.7.470
thymine-7-hydroxylase, putative	23.2594	22.4805	22.8866	NaN	21.8763	22.2824							5	4	4	20	178	178	36926	0	16772	81985000	16	4	4	3	2	3	4		Tb927.7.7500:mRNA-p1	Tb927.7.7500:mRNA-p1	2553	Tb927.7.7500
hypothetical protein, conserved	22.1798	22.0276	22.6482	21.4423	21.3742	21.2761							3	3	3	14	14	14	30865	0	13498	61275000	24	3	3	3	3	3	3		Tb927.5.1990.1:mRNA-p1;Tb927.5.1990.2:mRNA-p1	Tb927.5.1990.1:mRNA-p1;Tb927.5.1990.2:mRNA-p1	2059	Tb927.5.1990.1
alanine aminotransferase	28.1033	28.3546	28.2521	27.358	27.5413	27.4495							24	24	24	659	659	659	55704	0	2247	12969000000	190	23	24	23	22	23	23	+	Tb927.1.3950:mRNA-p1	Tb927.1.3950:mRNA-p1	354	Tb927.1.3950
hypothetical protein, conserved	24.1238	23.8159	23.7721	23.4386	23.0215	22.8431							9	9	9	618	618	618	28087	0	39768	374910000	22	9	7	7	7	6	4		Tb927.4.2840:mRNA-p1	Tb927.4.2840:mRNA-p1	1920	Tb927.4.2840
heat shock protein 110, putative	28.1736	28.3534	28.3206	27.5125	27.5271	27.7294							43	43	43	603	603	603	90863	0	32331	30769000000	359	39	41	41	40	40	41		Tb927.10.12710:mRNA-p1	Tb927.10.12710:mRNA-p1	465	Tb927.10.12710
NADPH-cytochrome p450 reductase, putative	24.8073	24.8713	25.1763	24.0571	24.0788	24.186							13	4	4	282	9	9	69959	0	14967	357380000	12	12	12	10	10	9	12		Tb11.02.5420b.1-p1;Tb11.02.5420:mRNA-p1	Tb11.02.5420b.1-p1;Tb11.02.5420:mRNA-p1	147	Tb11.02.5420b.1-p1
heat shock protein, putative	30.7576	30.9569	30.8243	30.0342	30.0053	30.0863							55	55	55	632	632	632	80763	0	32331	135000000000	823	53	54	54	53	54	53		Tb927.10.10960:mRNA-p1;Tb927.10.10950:mRNA-p1;Tb927.10.10940:mRNA-p1;Tb927.10.10920:mRNA-p1;Tb927.10.10900:mRNA-p1;Tb927.10.10890:mRNA-p1;Tb11.v5.0543.1-p1;Tb927.10.10980:mRNA-p1;Tb927.10.10910:mRNA-p1;Tb927.10.10970:mRNA-p1;Tb927.10.10930:mRNA-p1	Tb927.10.10960:mRNA-p1;Tb927.10.10950:mRNA-p1;Tb927.10.10940:mRNA-p1;Tb927.10.10920:mRNA-p1;Tb927.10.10900:mRNA-p1;Tb927.10.10890:mRNA-p1;Tb11.v5.0543.1-p1;Tb927.10.10980:mRNA-p1;Tb927.10.10910:mRNA-p1;Tb927.10.10970:mRNA-p1;Tb927.10.10930:mRNA-p1	243	Tb927.10.10960
adenylyl cyclase-associated protein, putative	24.4723	24.6098	24.8011	23.8467	23.8199	23.7773							11	11	11	435	435	435	29333	0	63397	726750000	56	10	8	9	9	9	9		Tb927.10.9250:mRNA-p1	Tb927.10.9250:mRNA-p1	891	Tb927.10.9250
Macro domain containing protein, putative	24.3131	24.2831	24.3221	23.5236	23.3448	23.8096							4	4	4	196	196	196	29106	0	18999	207580000	16	3	3	4	2	3	3	+	Tb927.5.2590:mRNA-p1	Tb927.5.2590:mRNA-p1	2077	Tb927.5.2590
predicted ankyrin repeat family protein	NaN	21.7641	23.1817	NaN	21.6836	NaN							3	3	3	132	132	132	32826	0	10008	56164000	6	0	2	3	2	2	2		Tb927.10.12990:mRNA-p1	Tb927.10.12990:mRNA-p1	479	Tb927.10.12990
phospholipase A1	26.8013	26.913	26.9987	26.1377	26.0783	26.1707							8	8	8	453	453	453	32404	0	8473	3209000000	52	7	6	7	7	8	7		Tb927.1.4830:mRNA-p1	Tb927.1.4830:mRNA-p1	369	Tb927.1.4830
2-oxoglutarate (2OG) and Fe(II)-dependent oxygenase superfamily protein, putative	23.8534	23.7467	23.6677	22.8325	23.3613	22.9752							9	9	8	441	441	419	36741	0	42781	313530000	31	6	6	8	4	8	6		Tb927.5.300b:mRNA-p1;Tb927.5.300:mRNA-p1;Tb11.v5.0215.1-p1	Tb927.5.300b:mRNA-p1;Tb927.5.300:mRNA-p1;Tb11.v5.0215.1-p1	184	Tb927.5.300b
DUF2407 ubiquitin-like domain containing protein, putative	25.9632	26.0537	26.1563	25.4011	25.2315	25.2965							6	6	6	651	651	651	16343	0	12704	1704200000	43	6	6	5	5	5	6		Tb927.10.390:mRNA-p1	Tb927.10.390:mRNA-p1	699	Tb927.10.390
lysosomal/endosomal membrane protein p67	27.915	28.1235	28.1731	27.3981	27.3016	27.3699							24	24	24	528	528	528	72732	0	22914	14091000000	177	22	21	23	22	20	20		Tb927.5.1810:mRNA-p1;Tb927.5.1830:mRNA-p1	Tb927.5.1810:mRNA-p1;Tb927.5.1830:mRNA-p1	2052	Tb927.5.1810
ubiquitin carboxyl-terminal hydrolase, putative	24.0885	24.6038	24.8005	23.8048	23.8521	24.0713							23	23	23	378	378	378	81752	0	10283	1151700000	87	18	21	21	16	16	14		Tb927.3.4840:mRNA-p1	Tb927.3.4840:mRNA-p1	1794	Tb927.3.4840
Nucleoporin NUP76	22.5102	22.6439	22.6374	21.9079	NaN	21.8734							6	6	6	111	111	111	75474	0	16331	69602000	16	4	3	5	3	2	3		Tb927.8.6250:mRNA-p1	Tb927.8.6250:mRNA-p1	2771	Tb927.8.6250
leucine-rich repeat protein (LRRP), putative	24.8464	25.2893	25.287	24.9782	NaN	24.1141							3	3	3	127	127	127	46794	0	16104	292060000	7	2	2	3	2	1	2		Tb927.10.5980:mRNA-p1	Tb927.10.5980:mRNA-p1	768	Tb927.10.5980
Protein mago nashi homolog	23.8883	24.0265	24.0939	NaN	NaN	23.2891							5	5	5	311	311	311	19318	0	14415	147940000	12	2	4	4	1	1	2		Tb927.6.4950:mRNA-p1	Tb927.6.4950:mRNA-p1	2306	Tb927.6.4950
hypothetical protein, conserved	22.0128	22.6958	NaN	21.6727	NaN	21.5651							2	2	2	174	174	174	15914	0	55711	49854000	4	2	2	1	2	1	2		Tb927.9.2290:mRNA-p1	Tb927.9.2290:mRNA-p1	2987	Tb927.9.2290
expression site-associated gene (ESAG) protein, putative	25.4948	25.5707	25.2549	24.4607	24.76	24.7749							2	2	2	6	6	6	50162	0	12024	442840000	10	2	2	2	2	2	2		Tb11.v5.0826.1-p1;Tb927.7.6860:mRNA-p1	Tb11.v5.0826.1-p1;Tb927.7.6860:mRNA-p1	287	Tb11.v5.0826.1-p1
Vacuolar iron transporter 1, putative	NaN	NaN	22.1951	21.4184	21.5086	NaN							3	3	3	142	142	142	30573	0	13083	57551000	12	1	2	3	1	3	1		Tb927.3.800:mRNA-p1	Tb927.3.800:mRNA-p1	1836	Tb927.3.800
uncharacterized protein, PH0010 family/AmmeMemoRadiSam system protein A, putative	23.0374	23.447	23.5035	22.5573	22.7155	22.764							6	6	6	471	471	471	21129	0	30966	222830000	20	3	3	4	3	3	4		Tb927.11.13870:mRNA-p1	Tb927.11.13870:mRNA-p1	1076	Tb927.11.13870
Flagellum attachment zone protein 8	24.0034	24.0413	24.1679	23.645	23.2994	23.3137							18	18	18	333	333	333	66835	0	14367	762440000	68	14	13	15	11	8	14		Tb927.4.2060:mRNA-p1	Tb927.4.2060:mRNA-p1	1886	Tb927.4.2060
NGG1 interacting factor 3-like	23.8215	23.9142	23.8391	23.56	23.114	22.9208							9	9	9	37	37	37	30459	0	23931	445600000	32	9	7	7	8	8	7		Tb927.11.7150:mRNA-p1	Tb927.11.7150:mRNA-p1	1443	Tb927.11.7150
Chaperone protein DnaJ 2	27.8587	27.9418	28.1148	27.3393	27.1194	27.2181							21	21	21	538	538	538	44327	0	20066	10096000000	173	20	20	19	20	19	19		Tb927.2.5160:mRNA-p1	Tb927.2.5160:mRNA-p1	1637	Tb927.2.5160
QA-SNARE protein putative	23.418	22.9534	23.2963	22.5068	22.5798	22.5778							6	6	6	23	23	23	35982	0	16093	209200000	12	5	5	4	3	5	2		Tb927.9.13030:mRNA-p1	Tb927.9.13030:mRNA-p1	2916	Tb927.9.13030
invariant surface glycoprotein, putative	26.0335	25.9568	25.6351	25.3148	25.0659	25.2398							5	5	2	16	16	59	43143	0	55304	777560000	19	5	5	4	5	4	5		Tb927.5.309b:mRNA-p1;Tb11.v5.0216.1-p1	Tb927.5.309b:mRNA-p1;Tb11.v5.0216.1-p1	185	Tb927.5.309b
phosphomannose isomerase	24.1605	24.0222	23.6741	23.3826	23.3076	23.1513							10	10	9	318	318	301	46482	0	34506	278080000	23	6	7	8	6	3	4		Tb927.11.14780:mRNA-p1	Tb927.11.14780:mRNA-p1	1119	Tb927.11.14780
Zinc finger, C3HC4 type (RING finger), putative	NaN	23.9109	24.8076	NaN	23.58	23.7109							2	2	2	15	15	15	37012	0	19655	162890000	10	1	2	2	1	2	2		Tb927.8.4570:mRNA-p1	Tb927.8.4570:mRNA-p1	2703	Tb927.8.4570
GPI transamidase subunit Tta1	24.7911	24.9158	25.0686	24.2117	24.2541	24.0535							8	8	8	22	22	22	41915	0	27778	466230000	31	5	6	5	6	8	7		Tb927.11.15760:mRNA-p1	Tb927.11.15760:mRNA-p1	1160	Tb927.11.15760
mannose-specific lectin, putative	25.3181	25.1021	24.9285	24.7064	24.3982	23.9327							8	8	8	206	206	206	62272	0	4021	933790000	48	8	8	7	8	6	7	+	Tb927.11.4200:mRNA-p1	Tb927.11.4200:mRNA-p1	1328	Tb927.11.4200
trypanothione synthetase	25.2389	25.3328	25.1779	24.4847	24.537	24.5413							25	25	25	493	493	493	71612	0	10544	2913500000	107	24	24	25	23	23	23		Tb927.2.4370:mRNA-p1;Tb11.v5.0653.1-p1	Tb927.2.4370:mRNA-p1;Tb11.v5.0653.1-p1	1611	Tb927.2.4370
aspartate aminotransferase	27.2828	27.4633	27.4819	26.7323	26.8453	26.7624							26	26	26	722	722	722	44787	0	16788	10673000000	171	24	24	23	24	23	24		Tb927.10.3660:mRNA-p1	Tb927.10.3660:mRNA-p1	690	Tb927.10.3660
Glutamine amidotransferase class-I, putative	23.8232	23.6529	23.8033	23.1941	23.0489	23.1071							6	6	6	306	306	306	34917	0	30555	295590000	23	4	5	5	4	5	4		Tb927.6.1530:mRNA-p1	Tb927.6.1530:mRNA-p1	2168	Tb927.6.1530
hypothetical protein, conserved	26.2313	26.482	27.1802	25.8135	25.7886	25.6492							4	4	4	679	679	679	1161	0	31155	1985600000	30	4	4	4	4	4	4		Tb927.6.4020:mRNA-p1	Tb927.6.4020:mRNA-p1	2270	Tb927.6.4020
peptidase M20/M25/M40, putative	25.7064	25.9664	25.9728	25.3423	25.2332	25.275							17	17	17	575	575	575	52185	0	11647	2783200000	109	17	17	16	14	14	15		Tb927.6.400:mRNA-p1	Tb927.6.400:mRNA-p1	2267	Tb927.6.400
acid phosphatase, putative	23.8457	23.6817	23.9932	23.1584	23.0429	23.2908							11	11	11	351	351	351	48932	0	33944	497860000	38	9	7	10	7	8	7		Tb927.10.7020.2-p1;Tb927.10.7020.1-p1	Tb927.10.7020.2-p1;Tb927.10.7020.1-p1	797	Tb927.10.7020.2-p1
protein disulfide isomerase, putative	28.8314	28.7927	28.4752	28.1044	28.1095	28.1324							3	3	3	274	274	274	15401	0	45741	4926900000	28	3	3	3	3	3	3	+	Tb927.7.5790:mRNA-p1	Tb927.7.5790:mRNA-p1	2505	Tb927.7.5790
expression site-associated gene 2 (ESAG2) protein, putative	22.3913	22.9364	22.7139	22.667	21.8203	22.0346							4	4	3	12	12	81	51933	0	16199	112080000	17	3	4	2	3	4	3		Tb927.11.14620:mRNA-p1	Tb927.11.14620:mRNA-p1	1115	Tb927.11.14620
MORN repeat-containing protein 1	26.408	26.6089	26.7024	26.1091	25.9319	25.8501							18	18	18	539	539	539	40686	0	9537	3054300000	100	15	16	16	15	15	16		Tb927.6.4670:mRNA-p1	Tb927.6.4670:mRNA-p1	2298	Tb927.6.4670
ubiquitin-conjugating enzyme, putative	26.3112	26.5232	26.7073	25.8861	25.7313	25.8465							8	8	8	79	79	79	15654	0	49517	3349200000	57	7	7	8	7	7	6		Tb927.11.3310:mRNA-p1	Tb927.11.3310:mRNA-p1	1295	Tb927.11.3310
cyclophilin-type peptidyl-prolyl cis-trans isomerase, putative	26.7525	26.6657	26.6122	25.9998	25.9901	25.9858							7	7	7	52	52	52	21225	0	47109	2702300000	40	7	6	5	6	5	5		Tb927.7.4770:mRNA-p1;Tb11.v5.0160.1-p1	Tb927.7.4770:mRNA-p1;Tb11.v5.0160.1-p1	162	Tb927.7.4770
expression site-associated gene 3 (ESAG3) protein, putative	26.3108	26.4848	26.5075	25.8858	25.7669	25.8095							3	3	3	142	142	142	27482	0	13345	764880000	18	3	3	2	3	3	3		Tb11.v5.0752.1-p1	Tb11.v5.0752.1-p1	281	Tb11.v5.0752.1-p1
hypothetical protein, conserved	24.9973	24.9757	25.5165	24.6432	24.3242	24.2094							10	10	10	499	499	499	37027	0	83405	1237000000	53	9	9	8	8	8	8		Tb927.10.14500:mRNA-p1	Tb927.10.14500:mRNA-p1	543	Tb927.10.14500
hypothetical protein, conserved	25.0095	24.9579	25.0299	24.633	24.2907	24.3382							5	5	5	339	339	339	26433	0	28915	545470000	27	5	5	4	4	5	5		Tb927.4.1890:mRNA-p1	Tb927.4.1890:mRNA-p1	1877	Tb927.4.1890
uridine phosphorylase	28.1268	28.2327	28.4159	27.5614	27.5519	27.7773							20	20	20	669	669	669	36925	0	3186	18142000000	184	20	19	19	20	19	18		Tb927.8.4430:mRNA-p1	Tb927.8.4430:mRNA-p1	2696	Tb927.8.4430
WD domain, G-beta repeat, putative	24.4105	24.6042	24.4359	23.7912	23.5791	23.7733							13	13	13	404	404	404	48966	0	55741	686550000	44	9	9	12	8	8	9		Tb927.6.2860:mRNA-p1	Tb927.6.2860:mRNA-p1	2229	Tb927.6.2860
hypothetical protein, conserved	24.1548	24.5913	24.6116	24.1679	23.8271	23.9326							15	15	15	581	581	581	30707	0	79304	841160000	49	10	14	13	9	9	8		Tb927.11.4920:mRNA-p1	Tb927.11.4920:mRNA-p1	1353	Tb927.11.4920
paraflagellar rod component par4, putative	25.0178	25.0218	24.6547	24.5869	24.3653	24.191							19	19	19	364	364	364	68313	0	89961	1151000000	87	18	19	16	15	16	17		Tb927.5.4480:mRNA-p1;Tb05.5K5.130:mRNA-p1	Tb927.5.4480:mRNA-p1;Tb05.5K5.130:mRNA-p1	115	Tb927.5.4480
hypothetical protein, conserved	NaN	22.2344	NaN	22.1271	21.5821	21.4439							5	5	5	84	84	84	88633	0	21332	52052000	8	2	2	2	4	4	4		Tb927.5.3240:mRNA-p1	Tb927.5.3240:mRNA-p1	2106	Tb927.5.3240
arginine kinase	27.3589	27.1879	26.3798	26.3353	26.537	26.8267							22	3	3	531	28	28	40196	0	82172	1312800000	16	22	22	20	22	22	22		Tb927.9.6290:mRNA-p1	Tb927.9.6290:mRNA-p1	3066	Tb927.9.6290
enolase	30.7022	30.9005	30.8415	30.2599	30.0492	30.1923							34	34	34	769	769	769	46592	0	32331	137000000000	521	33	34	34	32	33	31		Tb927.10.2890:mRNA-p1;Tb11.v5.0650.1-p1	Tb927.10.2890:mRNA-p1;Tb11.v5.0650.1-p1	262	Tb927.10.2890
ubiquitin-conjugating enzyme E2, putative	23.4619	23.7458	23.5024	NaN	NaN	22.8548							7	7	7	377	377	377	34192	0	29376	170400000	16	7	5	5	1	1	2		Tb927.7.6960.2:mRNA-p1;Tb927.7.6960.1:mRNA-p1	Tb927.7.6960.2:mRNA-p1;Tb927.7.6960.1:mRNA-p1	2538	Tb927.7.6960.2
trypanothione/tryparedoxin dependent peroxidase 1, cytosolic	25.0541	25.4335	25.5982	24.7916	24.7319	24.7914							10	4	2	693	386	325	18588	0	36964	569770000	24	10	10	10	10	10	10		Tb927.7.1120:mRNA-p1	Tb927.7.1120:mRNA-p1	2339	Tb927.7.1120
proteasome alpha 7 subunit	25.1215	25.5216	25.515	24.9064	24.6779	24.8733							11	11	11	578	578	578	25463	0	77226	1107400000	43	8	8	10	9	8	11		Tb927.3.780:mRNA-p1	Tb927.3.780:mRNA-p1	1835	Tb927.3.780
protein phosphatase 2C, putative	25.7471	26.0062	26.1633	25.3646	25.5124	25.3359							13	13	13	458	458	458	41135	0	11495	3376400000	100	13	13	13	13	13	12		Tb927.6.1800:mRNA-p1	Tb927.6.1800:mRNA-p1	2180	Tb927.6.1800
WD domain, G-beta repeat, putative	23.3781	23.6249	23.6268	22.8958	22.9851	23.3717							7	7	7	205	205	205	63424	0	31554	284930000	27	5	6	6	6	2	5		Tb927.3.4660:mRNA-p1	Tb927.3.4660:mRNA-p1	1788	Tb927.3.4660
transmembrane protein, putative	23.518	23.7817	23.7033	23.106	23.0312	23.0641							4	4	4	254	254	254	29562	0	55353	221900000	18	4	4	4	4	4	4		Tb927.1.860:mRNA-p1	Tb927.1.860:mRNA-p1	381	Tb927.1.860
Serine-threonine kinase receptor-associated protein, putative	25.3036	25.5966	25.7446	24.9729	24.8756	24.9608							16	16	16	66	66	66	36025	0	1194	2528500000	94	13	15	16	12	13	14		Tb927.11.1890:mRNA-p1	Tb927.11.1890:mRNA-p1	1221	Tb927.11.1890
glycosomal malate dehydrogenase	24.1521	23.9709	24.5584	23.4661	23.5173	24.0092							5	5	5	313	313	313	3371	0	24469	270570000	17	5	5	3	5	4	3		Tb927.10.15410:mRNA-p1	Tb927.10.15410:mRNA-p1	586	Tb927.10.15410
aconitase	22.5529	22.7284	23.031	22.203	NaN	21.99							12	12	12	232	232	232	98314	0	4641	199320000	26	6	9	10	4	2	5	+	Tb927.10.14000:mRNA-p1	Tb927.10.14000:mRNA-p1	521	Tb927.10.14000
hypothetical protein, conserved	23.5935	24.2503	23.859	23.2312	NaN	NaN							3	3	3	89	89	89	52328	0	16557	190740000	11	3	3	3	2	1	1		Tb927.10.4260:mRNA-p1	Tb927.10.4260:mRNA-p1	714	Tb927.10.4260
Fatty acid elongase	26.9718	26.7647	27.1213	26.6814	26.3446	25.8043							5	5	5	17	17	17	3387	0	18223	1526600000	25	4	5	5	5	5	4	+	Tb927.7.4180:mRNA-p1	Tb927.7.4180:mRNA-p1	2464	Tb927.7.4180
pyridoxal kinase	25.5358	25.8654	25.6664	25.0492	25.0411	25.0454							13	13	13	623	623	623	33332	0	8139	2167300000	62	11	10	12	11	11	10		Tb927.6.2740:mRNA-p1	Tb927.6.2740:mRNA-p1	2224	Tb927.6.2740
nitrilase, putative	23.7903	23.98	24.1462	23.364	23.5651	23.3261							11	11	11	505	505	505	30298	0	64475	565510000	36	10	10	9	7	7	7	+	Tb927.9.1960:mRNA-p1	Tb927.9.1960:mRNA-p1	2980	Tb927.9.1960
Right handed beta helix region, putative	23.5929	23.7877	24.0494	23.2627	23.1734	22.9616							6	6	6	258	258	258	28762	0	64774	259990000	24	4	5	5	5	4	4		Tb927.3.3040:mRNA-p1	Tb927.3.3040:mRNA-p1	1729	Tb927.3.3040
metallo-peptidase, Clan MF, Family M17	25.725	26.0932	25.9347	25.302	25.3215	25.3412							20	20	20	618	618	618	60585	0	23663	3604200000	137	18	19	17	18	18	17		Tb927.11.2470:mRNA-p1	Tb927.11.2470:mRNA-p1	1254	Tb927.11.2470
protein phosphatase 2C, putative	25.388	25.6437	25.7824	25.0481	24.8807	25.0314							19	19	19	505	505	505	45599	0	12123	2708900000	80	13	17	18	13	15	15		Tb927.11.760:mRNA-p1	Tb927.11.760:mRNA-p1	1459	Tb927.11.760
cytosolic malate dehydrogenase	27.0098	27.0937	26.9212	26.4874	26.1908	26.4031							14	14	14	491	491	491	35151	0	1425	5424700000	102	13	14	12	13	13	13		Tb927.11.11250:mRNA-p1	Tb927.11.11250:mRNA-p1	975	Tb927.11.11250
ubiquitin-like protein DSK2, putative	23.9498	23.9949	24.0433	23.2708	NaN	23.5134							2	2	2	116	116	116	32186	0	1546	177110000	12	2	2	2	2	2	2		Tb927.10.4980:mRNA-p1	Tb927.10.4980:mRNA-p1	734	Tb927.10.4980
acidocalcisomal pyrophosphatase	26.0194	26.382	26.2756	25.683	25.5775	25.6728							16	16	16	56	56	56	47296	0	99576	3169800000	70	13	15	14	13	14	12		Tb927.11.7080:mRNA-p1;Tb927.11.7060:mRNA-p1	Tb927.11.7080:mRNA-p1;Tb927.11.7060:mRNA-p1	1439	Tb927.11.7080
Selenophosphate synthetase 2	22.5255	22.611	22.9008	22.1937	21.8252	22.0095							5	5	5	155	155	155	42984	0	14678	85113000	15	4	3	4	2	3	3		Tb927.10.9410:mRNA-p1	Tb927.10.9410:mRNA-p1	896	Tb927.10.9410
kinesin, putative	23.3362	23.6118	23.7874	23.0115	22.9463	23.2929							20	20	20	254	254	254	1259	0	74222	465600000	45	11	13	14	14	14	14		Tb927.6.4390:mRNA-p1	Tb927.6.4390:mRNA-p1	2286	Tb927.6.4390
zinc finger protein 3	25.1318	NaN	24.9549	NaN	24.5743	24.3193							3	3	3	431	431	431	14168	0	41693	355710000	13	2	2	2	3	2	3		Tb927.3.720:mRNA-p1	Tb927.3.720:mRNA-p1	1832	Tb927.3.720
UDP-glucose:glycoprotein glucosyltransferase, putative	24.4009	24.4493	24.4862	23.8634	23.8531	23.8262							25	25	25	263	263	263	18684	0	15776	1694100000	86	19	23	22	19	17	19	+	Tb927.3.4630:mRNA-p1	Tb927.3.4630:mRNA-p1	1786	Tb927.3.4630
monoglyceride lipase, putative	22.6709	23.2341	22.9631	22.3671	22.3441	22.5703							6	6	5	271	271	245	34992	0	17577	147140000	14	4	4	4	3	3	4		Tb927.4.4360:mRNA-p1	Tb927.4.4360:mRNA-p1	1971	Tb927.4.4360
Autophagy-related protein 27, putative	25.2832	25.3706	25.6007	24.7752	25.0509	24.743							8	8	8	321	321	321	39208	0	35515	1296700000	43	6	7	8	7	5	7		Tb927.6.3940:mRNA-p1	Tb927.6.3940:mRNA-p1	2265	Tb927.6.3940
ran binding protein, putative	23.4788	23.5243	23.512	22.8451	22.9169	23.2423							4	4	4	131	131	131	34723	0	1224	200320000	13	4	4	4	4	4	3		Tb927.10.8650:mRNA-p1;Tb11.v5.0707.1-p1	Tb927.10.8650:mRNA-p1;Tb11.v5.0707.1-p1	272	Tb927.10.8650
nicotinamidase, putative	23.4464	23.6646	23.9595	22.9445	23.0702	23.4189							7	7	7	387	387	387	22391	0	39169	312570000	23	7	6	4	6	6	6		Tb927.9.4040:mRNA-p1;Tb927.9.3970:mRNA-p1	Tb927.9.4040:mRNA-p1;Tb927.9.3970:mRNA-p1	3019	Tb927.9.4040
hypothetical protein, conserved	24.3514	24.359	24.9345	23.5346	23.7649	23.9573							6	6	6	396	396	396	24902	0	39881	384000000	23	6	6	4	3	5	5		Tb927.8.7720:mRNA-p1	Tb927.8.7720:mRNA-p1	2814	Tb927.8.7720
arginine kinase	29.7578	29.8402	29.7357	29.2272	29.0719	29.1666							23	23	4	532	532	49	41597	0	32331	42631000000	231	22	22	21	23	23	23		Tb927.9.6250:mRNA-p1;Tb927.9.6210:mRNA-p1	Tb927.9.6250:mRNA-p1;Tb927.9.6210:mRNA-p1	3065	Tb927.9.6250
translocon-associated protein (TRAP), alpha subunit, putative	26.1561	26.3447	26.5841	26.0166	25.6161	25.7559							6	6	6	229	229	229	29242	0	28975	2019400000	42	4	5	5	6	5	6		Tb927.7.2190:mRNA-p1	Tb927.7.2190:mRNA-p1	2376	Tb927.7.2190
Ankyrin repeats (3 copies), putative	23.2659	23.1531	22.7604	22.9594	22.5647	22.4124							6	6	6	16	16	16	46439	0	20139	138990000	19	2	4	5	2	4	4		Tb927.6.4610:mRNA-p1	Tb927.6.4610:mRNA-p1	2295	Tb927.6.4610
Eukaryotic translation initiation factor 4E type 6	24.1947	24.5339	24.4925	24.073	23.9049	23.8905							5	5	5	328	328	328	20864	0	16685	205160000	20	4	3	4	3	4	4		Tb927.7.1670:mRNA-p1	Tb927.7.1670:mRNA-p1	2358	Tb927.7.1670
UMP/CMP kinase	24.9822	25.1253	24.8167	24.6971	24.2039	24.3956							12	12	12	745	745	745	2244	0	68782	1089800000	73	10	12	11	11	8	11		Tb927.9.8450:mRNA-p1	Tb927.9.8450:mRNA-p1	3110	Tb927.9.8450
P-type H+-ATPase, putative	26.0845	26.2941	26.2914	25.6962	25.7716	25.7074							31	31	8	449	449	117	10063	0	2821	5420500000	187	26	29	29	24	28	30		Tb927.10.12510:mRNA-p1	Tb927.10.12510:mRNA-p1	458	Tb927.10.12510
prostaglandin f synthase	27.3551	27.5338	27.7168	26.8637	26.9991	26.9523							17	17	17	645	645	645	30992	0	24899	7055200000	113	15	16	13	14	17	16		Tb927.11.4700:mRNA-p1	Tb927.11.4700:mRNA-p1	1347	Tb927.11.4700
GMP synthase [glutamine-hydrolysing]	24.0786	24.4637	24.5487	23.8725	23.8829	23.9653							20	20	20	45	45	45	71794	0	89309	1063500000	57	15	16	15	13	13	14		Tb927.7.2100:mRNA-p1	Tb927.7.2100:mRNA-p1	2373	Tb927.7.2100
nucleosome assembly protein (NAP), putative	23.4805	23.0122	NaN	22.3005	22.6657	22.7992							4	4	4	195	195	195	35904	0	15706	123020000	14	2	3	3	2	2	3		Tb927.1.2210:mRNA-p1	Tb927.1.2210:mRNA-p1	325	Tb927.1.2210
hypothetical protein, conserved	21.065	NaN	22.0254	20.8879	21.0416	NaN							3	3	3	283	283	283	19538	0	14341	29500000	8	3	2	2	2	2	1		Tb927.7.2740:mRNA-p1	Tb927.7.2740:mRNA-p1	2402	Tb927.7.2740
RGG protein	23.9291	23.9165	23.8298	23.3269	23.3404	23.3362							3	3	3	204	204	204	2809	0	13076	217500000	17	3	2	3	3	3	3		Tb927.6.2330:mRNA-p1;Tb927.6.2270:mRNA-p1	Tb927.6.2330:mRNA-p1;Tb927.6.2270:mRNA-p1	2208	Tb927.6.2330
Golgi/lysosome glycoprotein 1	27.3239	27.5416	27.4927	26.9052	26.9127	26.9692							21	21	21	485	485	485	67597	0	24475	14655000000	161	20	20	21	19	20	21		Tb927.8.1870:mRNA-p1	Tb927.8.1870:mRNA-p1	2600	Tb927.8.1870
protein disulfide isomerase 2	28.2299	28.4484	28.5947	27.9503	27.8067	27.8685							23	23	23	469	469	469	55579	0	21958	22145000000	184	23	20	20	22	20	22	+	Tb927.10.8230:mRNA-p1;Tb11.v5.0668.1-p1	Tb927.10.8230:mRNA-p1;Tb11.v5.0668.1-p1	266	Tb927.10.8230
Nuclear distribution protein C homolog	25.502	25.7435	25.7354	25.1575	24.8777	25.2212							11	11	11	36	36	36	33703	0	74176	1563500000	77	11	11	10	11	11	10		Tb927.7.4290:mRNA-p1	Tb927.7.4290:mRNA-p1	2469	Tb927.7.4290
hypothetical protein, conserved	23.7899	23.9988	23.752	23.3586	23.0687	NaN							8	8	8	452	452	452	27635	0	27953	249880000	20	5	4	8	5	4	2	+	Tb927.11.5180:mRNA-p1	Tb927.11.5180:mRNA-p1	1363	Tb927.11.5180
heat shock protein 70, putative	24.0525	24.0185	23.9055	23.4425	23.8064	23.356							15	6	6	294	152	152	7363	0	33929	372910000	34	15	15	15	12	13	14		Tb927.11.11290:mRNA-p1	Tb927.11.11290:mRNA-p1	978	Tb927.11.11290
lanosterol synthase	24.116	23.6969	23.918	23.3425	23.4312	23.1113							10	10	10	193	193	193	10303	0	41987	441080000	30	8	7	7	8	8	4		Tb927.7.5230:mRNA-p1	Tb927.7.5230:mRNA-p1	2486	Tb927.7.5230
ADF/Cofilin	27.5841	27.7454	27.6591	27.2688	27.0628	27.087							8	8	8	779	779	779	15119	0	14565	6541400000	73	8	8	8	8	8	8		Tb927.3.5180:mRNA-p1	Tb927.3.5180:mRNA-p1	1808	Tb927.3.5180
hypothetical protein, conserved	23.9114	23.7803	23.3061	23.2701	NaN	23.1462							2	2	2	179	179	179	19118	0	94763	120620000	14	2	2	2	2	2	2		Tb927.11.1440:mRNA-p1	Tb927.11.1440:mRNA-p1	1104	Tb927.11.1440
Protein of unknown function (DUF3808), putative	25.3783	25.2441	25.3076	24.7361	24.6182	24.8203							9	9	9	177	177	177	75492	0	99753	839980000	37	9	9	7	5	8	9		Tb927.4.2760:mRNA-p1	Tb927.4.2760:mRNA-p1	1918	Tb927.4.2760
cyclophilin-type peptidyl-prolyl cis-trans isomerase, putative	23.3561	23.7011	23.7639	23.6234	23.1343	23.0613							5	5	5	338	338	338	28779	0	29568	290180000	24	4	5	5	5	4	5		Tb927.6.1400:mRNA-p1;Tb927.6.1380:mRNA-p1;Tb927.6.1360:mRNA-p1;Tb927.6.1340:mRNA-p1;Tb927.6.1320:mRNA-p1	Tb927.6.1400:mRNA-p1;Tb927.6.1380:mRNA-p1;Tb927.6.1360:mRNA-p1;Tb927.6.1340:mRNA-p1;Tb927.6.1320:mRNA-p1	2163	Tb927.6.1400
nucleolar protein	27.8231	27.9251	27.8989	27.4123	27.2465	27.3363							51	51	20	641	641	268	86202	0	31875	18019000000	279	44	46	44	47	42	42		Tb927.9.2470:mRNA-p1	Tb927.9.2470:mRNA-p1	2991	Tb927.9.2470
carnitine O-palmitoyltransferase, putative	23.0961	22.6206	NaN	22.4259	22.2968	22.1425							4	4	4	77	77	77	75905	0	11516	54726000	7	4	3	1	3	4	4		Tb927.8.590:mRNA-p1	Tb927.8.590:mRNA-p1	2755	Tb927.8.590
Lys-63-specific deubiquitinase BRCC36, putative	23.0237	23.6031	NaN	22.5817	22.7602	22.7541							3	3	3	123	123	123	31173	0	79071	103070000	9	2	3	1	2	3	2		Tb927.9.1680:mRNA-p1	Tb927.9.1680:mRNA-p1	2969	Tb927.9.1680
receptor for activated C kinase 1	28.5831	29.0579	28.9679	28.5413	28.403	28.4094							21	21	21	726	726	726	3469	0	32331	21014000000	170	20	19	19	20	20	20		Tb927.11.11370:mRNA-p1;Tb927.11.11360:mRNA-p1	Tb927.11.11370:mRNA-p1;Tb927.11.11360:mRNA-p1	981	Tb927.11.11370
Biotin--acetyl-CoA-carboxylase ligase, putative	24.8933	24.8962	24.971	24.1403	24.3397	24.3422							9	9	9	498	498	498	26487	0	47346	828890000	43	9	8	8	6	7	6		Tb927.11.10060:mRNA-p1	Tb927.11.10060:mRNA-p1	921	Tb927.11.10060
Kinetochore interacting protein 6	NaN	26.0814	25.7394	25.4419	NaN	25.2662							4	4	4	199	199	199	37287	0	83352	406930000	8	3	2	3	2	0	2		Tb927.1.4680:mRNA-p1	Tb927.1.4680:mRNA-p1	363	Tb927.1.4680
TPR-repeat-containing chaperone protein DNAJ, putative	25.4681	25.3596	25.2944	24.995	24.7714	24.8037							22	22	22	511	511	511	60135	0	14546	2633800000	104	20	21	21	20	18	21		Tb927.7.3630:mRNA-p1	Tb927.7.3630:mRNA-p1	2441	Tb927.7.3630
casein kinase II, alpha chain	23.3569	NaN	NaN	NaN	22.943	22.6591							5	5	5	18	18	18	43288	0	13697	58120000	7	2	1	2	1	3	3	+	Tb927.2.2430:mRNA-p1	Tb927.2.2430:mRNA-p1	1572	Tb927.2.2430
endoplasmic reticulum oxidoreductin, putative	26.4623	26.3859	26.2591	25.833	25.8977	25.6406							7	7	7	235	235	235	49202	0	3758	1830000000	36	7	7	7	7	6	7		Tb927.8.4890:mRNA-p1	Tb927.8.4890:mRNA-p1	2713	Tb927.8.4890
hypothetical protein, conserved	23.4008	23.1135	23.4635	22.874	22.8504	22.7872							7	7	7	226	226	226	49984	0	318	231970000	21	4	5	5	4	6	6		Tb927.3.4420:mRNA-p1	Tb927.3.4420:mRNA-p1	1781	Tb927.3.4420
Flagellar calcium-binding 44 kDa protein	29.5824	29.5142	29.7203	29.2146	29.0335	28.9409							9	9	9	256	256	256	45718	0	18094	10440000000	71	7	7	7	7	8	9		Tb927.8.5460:mRNA-p1;Tb11.v5.0797.1-p1;Tb927.8.5465:mRNA-p1;Tb927.8.5440:mRNA-p1;Tb11.v5.0798.1-p1;Tb927.8.5470:mRNA-p1	Tb927.8.5460:mRNA-p1;Tb11.v5.0797.1-p1;Tb927.8.5465:mRNA-p1;Tb927.8.5440:mRNA-p1;Tb11.v5.0798.1-p1	2736	Tb927.8.5460
ALBA-Domain Protein	27.801	28.1151	28.5702	27.5674	27.4968	27.7984							7	7	7	632	632	632	14038	0	11273	4811900000	74	7	7	6	7	7	6		Tb927.11.4460:mRNA-p1	Tb927.11.4460:mRNA-p1	1337	Tb927.11.4460
NADPH--cytochrome P450 reductase, putative	24.8443	24.8237	24.8179	24.1311	24.4127	24.276							19	19	10	401	401	208	70273	0	129	1668400000	89	18	17	17	16	16	18	+	Tb927.11.8380:mRNA-p1	Tb927.11.8380:mRNA-p1	1493	Tb927.11.8380
tryparedoxin peroxidase	29.1585	29.3033	29.3968	28.7218	28.7557	28.8491							15	15	15	734	734	734	22424	0	14645	23318000000	115	14	15	14	15	15	15		Tb927.9.5860:mRNA-p1;Tb927.9.5770:mRNA-p1	Tb927.9.5860:mRNA-p1;Tb927.9.5770:mRNA-p1	3059	Tb927.9.5860
proteasome alpha 2 subunit, putative	25.9079	26.2438	25.955	25.6098	25.3519	25.4085							13	13	13	697	697	697	25354	0	10459	2158700000	66	11	12	12	12	11	11		Tb927.10.290:mRNA-p1	Tb927.10.290:mRNA-p1	660	Tb927.10.290
ATP synthase, putative	25.4724	25.5927	25.4222	24.9271	24.9602	24.7802							11	11	11	551	551	551	24788	0	10874	1876500000	56	9	10	10	10	11	10		Tb927.11.9420:mRNA-p1	Tb927.11.9420:mRNA-p1	1521	Tb927.11.9420
calcium-binding protein, putative	23.4273	23.6721	NaN	23.0068	NaN	NaN							4	4	4	109	109	109	41657	0	82337	115390000	6	3	3	3	2	2	2		Tb927.6.2720:mRNA-p1	Tb927.6.2720:mRNA-p1	2223	Tb927.6.2720
spermidine synthase	26.6462	26.8528	26.8746	26.3119	26.212	26.3473							13	13	13	581	581	581	32926	0	72213	2960700000	70	12	11	12	11	12	10		Tb927.9.7770:mRNA-p1	Tb927.9.7770:mRNA-p1	3097	Tb927.9.7770
T-complex protein 11, putative	23.0889	23.3477	23.589	22.7208	22.859	22.8103							9	9	9	164	164	164	89074	0	41275	236140000	33	6	7	9	7	7	6		Tb927.6.4760:mRNA-p1	Tb927.6.4760:mRNA-p1	2302	Tb927.6.4760
tryparedoxin 2, putative	26.5713	26.6155	26.7818	25.9413	26.3014	26.0785							9	9	9	449	449	449	2218	0	50399	2450300000	53	8	9	7	9	9	8		Tb927.3.5090:mRNA-p1	Tb927.3.5090:mRNA-p1	1806	Tb927.3.5090
soluble N-ethylmaleimide sensitive factor (NSF) attachment protein, putative	24.7099	24.9427	24.798	24.1777	24.2611	24.2792							11	11	11	509	509	509	32136	0	90719	808660000	54	10	9	10	8	6	10		Tb927.1.3110:mRNA-p1	Tb927.1.3110:mRNA-p1	341	Tb927.1.3110
DNA/RNA-binding protein Alba 3	29.0104	28.9812	28.667	28.4656	28.3239	28.4446							9	9	4	542	542	195	20808	0	13423	14084000000	77	9	9	8	9	8	9		Tb927.4.2040:mRNA-p1	Tb927.4.2040:mRNA-p1	1885	Tb927.4.2040
hypothetical protein, conserved	23.4104	NaN	NaN	22.9208	22.8751	22.8255							2	2	2	151	151	151	1937	0	10351	91431000	4	2	2	2	2	2	2		Tb927.4.1040:mRNA-p1	Tb927.4.1040:mRNA-p1	1846	Tb927.4.1040
nucleosome assembly protein-like protein	25.4204	25.7149	25.637	25.1149	25.0108	25.1021							11	11	11	332	332	332	47584	0	75587	1225600000	48	11	8	9	8	7	9		Tb927.9.5730:mRNA-p1	Tb927.9.5730:mRNA-p1	3058	Tb927.9.5730
hypothetical protein, conserved	23.8292	23.5689	24.0808	23.294	23.295	23.5436							4	4	4	168	168	168	30085	0	12579	204860000	16	3	3	3	2	2	3		Tb927.8.8120:mRNA-p1	Tb927.8.8120:mRNA-p1	2827	Tb927.8.8120
DNA-directed RNA polymerase II subunit 3, putative	23.9589	24.2154	24.3444	23.6813	23.7871	23.5035							8	8	8	368	368	368	37771	0	33122	373030000	33	5	7	5	7	5	7		Tb927.3.5500:mRNA-p1	Tb927.3.5500:mRNA-p1	1820	Tb927.3.5500
Tb5.20	24.6958	24.9596	25.0759	24.4434	24.3379	24.4295							19	19	19	166	166	166	11844	0	68849	2076900000	96	17	16	18	18	17	16		Tb927.11.15100:mRNA-p1	Tb927.11.15100:mRNA-p1	1133	Tb927.11.15100
Flagellum adhesion protein 3	23.3987	23.4722	23.8858	23.0856	22.8394	22.9423							8	8	3	132	132	48	88633	0	28721	250970000	24	6	7	6	7	4	5		Tb927.5.4580:mRNA-p1;Tb05.5K5.220:mRNA-p1;Tb11.v5.0364.1-p1	Tb927.5.4580:mRNA-p1;Tb05.5K5.220:mRNA-p1;Tb11.v5.0364.1-p1	119	Tb927.5.4580
Soluble NSF attachment protein, SNAP, putative	23.6427	23.6796	23.1782	23.1152	23.0672	23.6219							4	4	4	195	195	195	38468	0	32924	183090000	15	4	4	4	4	2	2		Tb927.10.2940:mRNA-p1	Tb927.10.2940:mRNA-p1	663	Tb927.10.2940
AmmeMemoRadiSam system protein B, putative	24.5452	24.8206	24.7707	24.3584	24.2439	24.0944							11	11	11	399	399	399	36138	0	38165	686070000	34	9	10	9	8	10	8		Tb927.10.5520:mRNA-p1	Tb927.10.5520:mRNA-p1	752	Tb927.10.5520
glycosomal membrane protein	25.8677	25.8811	26.4418	25.3841	25.3548	25.1929							16	3	3	685	137	137	25975	0	10299	630650000	9	14	13	14	13	15	15		Tb927.9.11600:mRNA-p1	Tb927.9.11600:mRNA-p1	2882	Tb927.9.11600
65 kDa invariant surface glycoprotein	26.0855	25.8058	25.832	25.4401	25.3082	25.0886							3	2	2	8	39	39	48155	0	49024	451990000	11	2	3	2	3	3	3		Tb927.2.3310:mRNA-p1;Tb927.2.3300:mRNA-p1;Tb927.2.3290:mRNA-p1;Tb927.2.3280:mRNA-p1	Tb927.2.3310:mRNA-p1;Tb927.2.3300:mRNA-p1;Tb927.2.3290:mRNA-p1;Tb927.2.3280:mRNA-p1	1585	Tb927.2.3310
proteasome beta 6 subunit	25.5738	25.6251	25.7236	25.2462	25.103	25.0726							7	7	7	446	446	446	28705	0	11466	1415200000	38	6	7	5	6	6	6		Tb11.v5.0162.1-p1;Tb927.7.4790:mRNA-p1	Tb11.v5.0162.1-p1;Tb927.7.4790:mRNA-p1	163	Tb11.v5.0162.1-p1
kinetoplastid-specific dual specificity phosphatase, putative	23.5692	23.6515	23.2671	22.9611	NaN	23.1358							6	6	6	183	183	183	55809	0	22176	139250000	8	3	3	3	3	2	3		Tb927.11.4170:mRNA-p1	Tb927.11.4170:mRNA-p1	1325	Tb927.11.4170
eukaryotic translation initiation factor 5A	28.3259	28.6856	29.0844	28.3393	28.093	28.166							10	10	10	795	795	795	1782	0	10681	11008000000	81	6	9	10	9	7	5		Tb927.11.740:mRNA-p1	Tb927.11.740:mRNA-p1	1450	Tb927.11.740
75 kDa invariant surface glycoprotein	25.445	25.8194	25.7986	25.2799	25.2	25.2985							21	21	12	394	394	287	58225	0	16673	2517400000	116	17	18	15	19	18	21		Tb927.5.360:mRNA-p1;Tb11.v5.0231.1-p1;Tb927.5.400:mRNA-p1;Tb927.5.350:mRNA-p1;Tb11.v5.0552.1-p1;Tb11.v5.0421.1-p1;Tb11.v5.0227.1-p1	Tb927.5.360:mRNA-p1;Tb11.v5.0231.1-p1	190	Tb927.5.360
small myristoylated protein 1-2	26.4053	26.7613	26.6027	26.1012	26.0518	26.0843							4	4	2	271	271	155	1403	0	16984	1281900000	30	4	3	4	4	4	4		Tb927.1.2260:mRNA-p1	Tb927.1.2260:mRNA-p1	327	Tb927.1.2260
splicing factor 1	24.0593	23.9388	23.956	23.4389	23.2502	23.7043							5	5	5	255	255	255	3163	0	13703	163810000	10	4	2	2	2	3	3		Tb927.10.9400:mRNA-p1	Tb927.10.9400:mRNA-p1	895	Tb927.10.9400
Ring finger domain containing protein, putative	24.7825	25.072	25.1911	24.2382	24.5571	24.6726							13	13	13	367	367	367	52008	0	12006	1169200000	65	11	12	11	12	9	11		Tb927.11.4860:mRNA-p1	Tb927.11.4860:mRNA-p1	1349	Tb927.11.4860
paraflagellar rod component, putative	25.5285	25.8261	25.733	25.3352	25.2211	25.0372							19	19	19	571	571	571	37731	0	89291	2284200000	80	16	14	16	14	12	15		Tb927.2.2160:mRNA-p1	Tb927.2.2160:mRNA-p1	1565	Tb927.2.2160
serine threonine-protein phosphatase PP1, putative	23.5947	24.0429	24.2146	23.3729	23.7696	23.5329							12	5	5	493	293	293	33713	0	31751	263140000	18	8	11	11	11	10	8		Tb927.4.3620:mRNA-p1	Tb927.4.3620:mRNA-p1	1946	Tb927.4.3620
START domain containing protein, putative	24.9618	25.0625	25.257	24.8345	24.5529	24.4468							15	15	15	755	755	755	32833	0	15643	1815700000	74	13	14	13	13	13	13		Tb927.10.2730:mRNA-p1	Tb927.10.2730:mRNA-p1	654	Tb927.10.2730
methyltransferase domain containing protein, putative	25.6172	25.7537	25.8701	25.506	25.245	25.148							11	11	11	528	528	528	28794	0	11315	2080800000	54	11	11	10	10	10	11		Tb927.7.6890:mRNA-p1	Tb927.7.6890:mRNA-p1	2535	Tb927.7.6890
membrane-bound acid phosphatase 2	22.8336	22.8653	23.3248	22.4788	22.2365	NaN							4	4	4	116	116	116	56677	0	16389	105860000	10	4	2	3	2	2	1		Tb927.10.7140:mRNA-p1	Tb927.10.7140:mRNA-p1	805	Tb927.10.7140
ADP-ribosylation factor GTPase activating protein, putative	24.8316	25.6332	24.9669	24.696	24.1619	24.4598							7	7	7	365	365	365	37113	0	6239	694780000	25	6	4	6	7	6	6		Tb927.11.9470:mRNA-p1	Tb927.11.9470:mRNA-p1	1523	Tb927.11.9470
syntaxin binding protein 1, putative	24.1496	24.2796	24.4605	24.1925	23.76	23.7731							10	10	10	171	171	171	71788	0	33994	306980000	28	7	8	7	5	7	7		Tb927.9.1970:mRNA-p1	Tb927.9.1970:mRNA-p1	2981	Tb927.9.1970
Pyrophosphate-energized vacuolar membrane proton pump 2, putative	26.8096	26.671	26.8259	26.3038	26.3394	26.1837							19	19	19	264	264	264	86003	0	11362	3913300000	70	16	15	17	15	15	14		Tb927.8.7980:mRNA-p1;Tb927.4.4380:mRNA-p1	Tb927.8.7980:mRNA-p1;Tb927.4.4380:mRNA-p1	1973	Tb927.8.7980
Sperm tail/Sperm tail C-terminal domain containing protein, putative	22.5332	22.3245	22.5621	22.1582	21.9341	22.03							3	3	3	52	52	52	76814	0	10107	85825000	15	2	2	3	3	2	2		Tb927.10.7880:mRNA-p1	Tb927.10.7880:mRNA-p1	835	Tb927.10.7880
Activator of Hsp90 ATPase, N-terminal/Activator of Hsp90 ATPase homolog 1-like protein, putative	26.0516	26.2709	26.3439	25.7559	25.8056	25.7707							11	11	11	356	356	356	37612	0	67522	2932700000	79	11	10	10	10	10	10		Tb927.10.13710:mRNA-p1	Tb927.10.13710:mRNA-p1	507	Tb927.10.13710
metacaspase MCA3	24.63	24.8013	24.8334	24.3019	24.2034	24.3899							15	15	15	714	714	714	38738	0	92138	964850000	68	11	14	12	10	10	9		Tb927.6.930:mRNA-p1;Tb927.6.940:mRNA-p1	Tb927.6.930:mRNA-p1;Tb927.6.940:mRNA-p1	2332	Tb927.6.930
ribokinase, putative	26.3965	26.5243	26.5448	26.026	25.9507	26.2235							10	10	10	456	456	456	35288	0	17449	1765800000	44	9	7	7	7	8	7		Tb927.11.1020:mRNA-p1	Tb927.11.1020:mRNA-p1	928	Tb927.11.1020
myosin heavy chain kinase A, putative	23.8003	24.2528	24.2852	23.1352	23.7834	23.7553							5	5	5	19	19	19	36961	0	22527	252920000	22	5	4	4	3	5	4		Tb927.8.7450:mRNA-p1;Tb927.4.4970:mRNA-p1	Tb927.8.7450:mRNA-p1;Tb927.4.4970:mRNA-p1	2808	Tb927.8.7450
Heat shock factor binding 1 domain-containing protein	25.7217	25.5974	25.5739	25.3285	24.937	25.1003							5	5	5	817	817	817	92493	0	66506	1109300000	33	4	3	4	4	5	4		Tb927.9.13070:mRNA-p1	Tb927.9.13070:mRNA-p1	2917	Tb927.9.13070
proteasome beta 7 subunit	26.3932	26.5378	26.5621	26.0722	26.0039	26.041							9	9	9	784	784	784	24409	0	69732	1319400000	45	7	7	8	6	6	5		Tb927.4.430:mRNA-p1	Tb927.4.430:mRNA-p1	1968	Tb927.4.430
peptidyl-prolyl cis-trans isomerase, putative	23.85	24.4927	24.2331	23.9882	23.7037	23.7375							6	6	6	397	397	397	30645	0	39595	317910000	19	4	4	3	5	4	4		Tb927.8.5230:mRNA-p1	Tb927.8.5230:mRNA-p1	2728	Tb927.8.5230
Ran-binding protein 1, putative	24.9149	24.9925	25.2045	24.407	24.4975	24.5049							10	10	10	605	605	605	17703	0	50215	1346700000	60	10	10	10	10	10	9		Tb927.11.3380:mRNA-p1	Tb927.11.3380:mRNA-p1	1298	Tb927.11.3380
Kinetochore interacting protein 4	NaN	23.2554	22.6002	NaN	22.3227	22.5458							2	2	2	65	65	65	47366	0	98173	69837000	5	0	2	2	1	2	2		Tb927.7.3080:mRNA-p1	Tb927.7.3080:mRNA-p1	2416	Tb927.7.3080
Bromodomain, putative	23.0047	22.8405	22.2797	22.3478	22.6115	22.0974							8	8	8	173	173	173	73634	0	36734	88546000	28	2	4	3	3	4	5		Tb927.11.13400:mRNA-p1	Tb927.11.13400:mRNA-p1	1057	Tb927.11.13400
replication Factor A 28 kDa subunit, putative	25.0592	25.3234	25.4409	24.9002	24.5065	24.835							9	9	9	467	467	467	27593	0	42856	1058100000	34	9	7	7	7	8	7		Tb927.5.1700:mRNA-p1;Tb927.3.5290:mRNA-p1	Tb927.5.1700:mRNA-p1	2048	Tb927.5.1700
RNA polymerase B subunit RPB8, putative	22.099	22.1657	22.2427	21.8784	21.679	21.6544							2	2	2	134	134	134	1633	0	19668	49851000	16	2	2	1	2	2	2		Tb927.11.7930:mRNA-p1	Tb927.11.7930:mRNA-p1	1470	Tb927.11.7930
heat shock 70 kDa protein, putative	26.3173	26.5279	26.4053	25.9192	25.8264	26.0243							28	26	26	607	562	562	70211	0	31991	5115300000	171	26	27	22	24	24	24		Tb927.7.710:mRNA-p1	Tb927.7.710:mRNA-p1	2544	Tb927.7.710
hypothetical protein, conserved	25.1801	25.3187	25.5294	24.8243	24.9193	24.8328							11	11	11	60	60	60	27339	0	54108	1570500000	70	11	10	10	10	10	11	+	Tb927.10.1430:mRNA-p1	Tb927.10.1430:mRNA-p1	535	Tb927.10.1430
zinc finger of C3HC4-type, RING/B-box zinc finger, putative	23.6656	23.574	23.7638	23.5224	23.0013	23.1798							13	13	13	335	335	335	62901	0	36952	446830000	30	7	10	10	7	7	7		Tb927.6.3640:mRNA-p1	Tb927.6.3640:mRNA-p1	2253	Tb927.6.3640
2,3-bisphosphoglycerate-independent phosphoglycerate mutase	27.5561	27.7403	27.8829	27.2639	26.9643	27.2557							26	26	26	583	583	583	60603	0	24336	10326000000	200	23	24	24	24	24	24		Tb927.10.7930:mRNA-p1	Tb927.10.7930:mRNA-p1	838	Tb927.10.7930
Nucleoporin NUP59	25.1113	25.072	24.8493	24.7785	24.4513	24.588							16	16	16	477	477	477	58822	0	11268	1238300000	68	11	12	13	10	10	8		Tb927.11.2670:mRNA-p1	Tb927.11.2670:mRNA-p1	1266	Tb927.11.2670
Rab-like 5, small G protein	24.1128	24.0292	24.4982	23.8531	23.5229	23.6297							11	11	11	717	717	717	24466	0	80273	799260000	47	10	10	9	9	9	8		Tb927.11.16830:mRNA-p1	Tb927.11.16830:mRNA-p1	1209	Tb927.11.16830
haloacid dehalogenase-like hydrolase, putative	25.2201	25.3592	25.5234	24.9262	24.7786	24.8774							12	12	12	597	597	597	30596	0	1363	2181600000	79	12	12	12	12	11	12		Tb927.11.8440.1:mRNA-p1;Tb927.11.8440.2:mRNA-p1	Tb927.11.8440.1:mRNA-p1;Tb927.11.8440.2:mRNA-p1	1495	Tb927.11.8440.1
170 kDa glucose-regulated protein, putative	26.8388	26.8908	26.83	26.3757	26.3581	26.2734							26	26	26	471	471	471	79857	0	18704	4823400000	134	23	22	24	23	19	21	+	Tb927.9.9860:mRNA-p1	Tb927.9.9860:mRNA-p1	3147	Tb927.9.9860
META domain/Domain of unknown function (DUF1935), putative	24.1238	24.4545	24.4178	23.847	24.036	23.9377							8	8	8	206	206	206	48809	0	93134	545700000	25	6	8	7	6	5	7		Tb927.5.2250:mRNA-p1;Tb927.5.2220:mRNA-p1;Tb927.5.2190:mRNA-p1	Tb927.5.2250:mRNA-p1;Tb927.5.2220:mRNA-p1;Tb927.5.2190:mRNA-p1	2065	Tb927.5.2250
ADP-ribosylation factor-like protein, putative	NaN	22.5343	23.5812	22.3299	22.619	22.5789							3	3	3	181	181	181	21093	0	97812	96984000	6	2	2	2	3	2	3		Tb927.9.7230:mRNA-p1	Tb927.9.7230:mRNA-p1	3085	Tb927.9.7230
branched-chain amino acid aminotransferase, putative	28.3453	28.551	28.7273	28.0764	27.9533	28.1228							22	22	22	659	659	659	40432	0	23905	19371000000	183	21	21	17	19	22	22	+	Tb927.2.4590:mRNA-p1;Tb11.v5.0820.1-p1;Tb927.2.4610:mRNA-p1	Tb927.2.4590:mRNA-p1;Tb11.v5.0820.1-p1;Tb927.2.4610:mRNA-p1	1621	Tb927.2.4590
RNA-binding protein 29, putative	24.8224	24.9371	25.1465	24.7688	24.2627	24.4626							7	7	7	172	172	172	40678	0	19504	752660000	33	5	6	5	5	5	6		Tb927.10.13720:mRNA-p1	Tb927.10.13720:mRNA-p1	508	Tb927.10.13720
replication factor A protein 3, putative	NaN	23.3116	23.8344	NaN	23.1001	NaN							2	2	2	134	134	134	14045	0	49512	102630000	8	1	2	2	1	2	1	+	Tb927.9.11940:mRNA-p1	Tb927.9.11940:mRNA-p1	2889	Tb927.9.11940
Degradation arginine-rich protein for mis-folding, putative	27.7301	27.5156	27.1504	27.5134	26.9295	27.0436							10	10	10	513	513	513	25569	0	17359	5031900000	80	10	9	7	9	9	9		Tb927.5.1160:mRNA-p1	Tb927.5.1160:mRNA-p1	2026	Tb927.5.1160
Enriched in surface-labeled proteome protein 10	22.1263	22.2786	22.3116	22.1816	21.8067	21.7514							10	10	10	23	23	23	8272	0	94053	95614000	25	4	5	6	2	6	7		Tb927.2.1700:mRNA-p1	Tb927.2.1700:mRNA-p1	1557	Tb927.2.1700
Nucleoporin GLE2	24.4098	24.6201	24.5816	23.7939	24.4621	24.1115							9	9	9	384	384	384	38351	0	48604	410860000	25	6	8	5	7	5	6		Tb927.9.3760:mRNA-p1	Tb927.9.3760:mRNA-p1	3014	Tb927.9.3760
trypanin	23.6261	23.3099	23.6551	23.156	23.1185	23.4111							7	7	7	185	185	185	53923	0	24412	154340000	15	6	5	4	2	3	3		Tb927.10.6350:mRNA-p1;Tb11.v5.0271.1-p1	Tb927.10.6350:mRNA-p1;Tb11.v5.0271.1-p1	203	Tb927.10.6350
V-type ATPase, A subunit, putative	26.0231	26.1503	26.04	25.5639	25.6475	25.5718							31	31	31	662	662	662	67749	0	26834	6526800000	198	28	30	30	26	29	27		Tb927.4.1080:mRNA-p1	Tb927.4.1080:mRNA-p1	1847	Tb927.4.1080
vacuolar-type Ca2+-ATPase, putative	24.9246	24.8991	24.9907	24.459	24.4653	24.3776							26	26	4	327	327	51	12124	0	18703	1939700000	122	23	24	23	21	20	23		Tb927.8.1160:mRNA-p1	Tb927.8.1160:mRNA-p1	2574	Tb927.8.1160
p-glycoprotein	21.3127	NaN	21.3907	20.7461	21.0294	NaN							8	8	8	64	64	64	17468	0	38423	20816000	15	3	1	3	2	4	3		Tb927.8.2160:mRNA-p1	Tb927.8.2160:mRNA-p1	2616	Tb927.8.2160
Proteasome subunit A N-terminal signature/Proteasome subunit, putative	26.005	26.2717	26.2688	25.8053	25.809	25.7939							16	16	16	748	748	748	29335	0	86897	3014300000	93	15	15	14	15	15	15		Tb11.v5.0196.1-p1;Tb927.10.6030:mRNA-p1	Tb11.v5.0196.1-p1;Tb927.10.6030:mRNA-p1	178	Tb11.v5.0196.1-p1
adenosine kinase, putative	26.6471	26.9197	27.0309	26.4564	26.3574	26.5604							16	16	2	554	554	84	37908	0	17156	6149700000	119	16	15	15	15	15	16		Tb927.6.2300:mRNA-p1	Tb927.6.2300:mRNA-p1	2210	Tb927.6.2300
predicted zinc finger protein	24.7194	25	24.9855	24.5352	24.5236	24.5215							8	8	8	346	346	346	34477	0	69771	921160000	36	8	7	7	6	7	7		Tb927.10.12940:mRNA-p1	Tb927.10.12940:mRNA-p1	476	Tb927.10.12940
dynein light intermediate chain D1bLIC, putative	24.5446	24.7906	25.1273	24.2775	24.4798	24.3314							10	10	10	368	368	368	45168	0	49417	1040000000	60	10	10	10	7	9	8		Tb927.11.16810:mRNA-p1	Tb927.11.16810:mRNA-p1	1208	Tb927.11.16810
1,2-Dihydroxy-3-keto-5-methylthiopentene dioxygenase, putative	25.6308	25.8447	25.7112	25.2526	25.2808	25.1471							16	16	16	662	662	662	37611	0	64212	2207500000	90	14	14	15	14	13	14		Tb927.11.1560:mRNA-p1	Tb927.11.1560:mRNA-p1	1154	Tb927.11.1560
replication factor C, subunit 2, putative	23.1782	23.2999	23.3254	22.5607	22.961	22.8433							6	6	6	202	202	202	38809	0	21303	247260000	20	6	5	5	3	4	2		Tb927.6.3890:mRNA-p1	Tb927.6.3890:mRNA-p1	2263	Tb927.6.3890
heat shock protein DNAJ, putative	23.434	23.0343	23.2641	22.7559	22.808	23.2089							4	4	4	186	186	186	36377	0	7967	117020000	14	3	3	2	3	4	2		Tb927.7.2070:mRNA-p1	Tb927.7.2070:mRNA-p1	2370	Tb927.7.2070
inosine-guanine nucleoside hydrolase	26.6157	26.5803	26.908	26.3409	26.1597	26.1506							10	10	10	333	333	333	3939	0	10017	3323600000	66	10	10	10	9	10	9		Tb927.7.4570:mRNA-p1;Tb11.v5.0270.1-p1	Tb927.7.4570:mRNA-p1;Tb11.v5.0270.1-p1	202	Tb927.7.4570
hypothetical protein	23.1046	23.3081	23.3987	22.8524	22.8704	22.6856							4	4	4	138	138	138	2515	0	1622	157600000	16	3	4	4	4	3	4		Tb927.7.7510.1:mRNA-p1;Tb927.7.7510.2:mRNA-p1	Tb927.7.7510.1:mRNA-p1;Tb927.7.7510.2:mRNA-p1	2554	Tb927.7.7510.1
aldehyde dehydrogenase, putative	25.1938	25.0664	25.2249	24.8885	24.6305	24.7386							14	14	14	402	402	402	64566	0	76712	827790000	56	12	13	10	9	11	9	+	Tb927.6.4210:mRNA-p1	Tb927.6.4210:mRNA-p1	2278	Tb927.6.4210
hypothetical protein, conserved	23.7584	24.2999	24.6624	23.846	23.919	23.8164							3	3	3	176	176	176	24504	0	33263	226750000	16	3	3	3	3	3	3		Tb927.11.7550:mRNA-p1	Tb927.11.7550:mRNA-p1	1457	Tb927.11.7550
inositol-1(or 4)-monophosphatase, putative	23.1087	23.2915	23.1868	22.799	22.7009	22.7346							6	6	6	316	316	316	39976	0	4023	184460000	17	5	5	5	4	4	4		Tb927.9.6350:mRNA-p1	Tb927.9.6350:mRNA-p1	3068	Tb927.9.6350
radial spoke protein RSP10, putative	24.1981	24.5826	24.6112	24.2326	24.1313	24.0489							6	6	6	304	304	304	37011	0	56513	649510000	38	5	6	6	6	5	5		Tb927.3.2890:mRNA-p1	Tb927.3.2890:mRNA-p1	1723	Tb927.3.2890
nexin-dynein regulatory complex 4	23.574	23.3719	23.5345	23.0839	23.1371	22.9554							8	7	7	193	178	178	54165	0	17316	186270000	18	6	7	5	7	8	7		Tb927.9.15050:mRNA-p1	Tb927.9.15050:mRNA-p1	2953	Tb927.9.15050
protein transport protein SEC13, putative	23.3203	23.6066	23.5982	23.1504	23.0283	23.3604							5	5	5	297	297	297	35125	0	55539	250350000	22	4	5	5	2	5	4		Tb927.11.8120:mRNA-p1	Tb927.11.8120:mRNA-p1	1477	Tb927.11.8120
tyrosyl/methionyl-tRNA synthetase, putative	24.8662	24.9144	24.7544	24.4403	24.245	24.4202							10	10	10	507	507	507	24204	0	54601	674820000	39	6	7	9	6	6	9		Tb927.8.5330:mRNA-p1	Tb927.8.5330:mRNA-p1	2732	Tb927.8.5330
NADH-dependent fumarate reductase, putative	24.061	23.918	24.0201	23.845	23.1566	23.575							16	5	5	296	85	85	87388	0	23937	276510000	16	13	13	12	14	14	13		Tb927.5.940:mRNA-p1	Tb927.5.940:mRNA-p1	2150	Tb927.5.940
Inositol phosphosphingolipids phospholipase C	23.7515	23.7771	23.9754	23.3343	23.3348	23.4728							9	9	9	286	286	286	65019	0	42254	412300000	28	7	5	8	7	7	7	+	Tb927.5.3710:mRNA-p1	Tb927.5.3710:mRNA-p1	2117	Tb927.5.3710
ras-related protein RAB7, putative	24.8928	24.7612	25.1476	24.4507	24.214	24.5427							8	8	8	35	35	35	23832	0	37573	1039100000	51	8	8	8	8	8	8		Tb927.9.11000:mRNA-p1	Tb927.9.11000:mRNA-p1	2864	Tb927.9.11000
hypothetical protein, conserved	22.9374	NaN	NaN	22.464	22.8171	22.4968							2	2	2	81	81	81	39134	0	95525	55944000	6	2	2	1	2	2	2		Tb927.10.1860:mRNA-p1	Tb927.10.1860:mRNA-p1	616	Tb927.10.1860
conserved protein	21.7844	21.5244	NaN	NaN	21.2142	21.214							2	2	2	259	259	259	12354	0	51512	23959000	5	1	1	0	1	1	2	+	Tb927.5.2260:mRNA-p1;Tb927.5.2230:mRNA-p1;Tb927.5.2200:mRNA-p1;Tb927.5.2170:mRNA-p1;Tb927.5.2160:mRNA-p1	Tb927.5.2260:mRNA-p1;Tb927.5.2230:mRNA-p1;Tb927.5.2200:mRNA-p1;Tb927.5.2170:mRNA-p1;Tb927.5.2160:mRNA-p1	2064	Tb927.5.2260
proteasome alpha 3 subunit, putative	25.4047	25.7191	25.4908	24.9416	25.0508	25.2132							12	12	12	622	622	622	32154	0	89497	2085900000	69	12	11	11	10	11	11		Tb927.7.4420:mRNA-p1	Tb927.7.4420:mRNA-p1	2471	Tb927.7.4420
procyclic-enriched flagellar receptor adenylate cyclase 2	24.7213	24.3355	24.3774	23.8337	23.9375	24.1656							3	3	3	32	32	32	1379	0	94843	289890000	10	2	3	3	3	2	3		Tb927.10.16190:mRNA-p1;Tb927.11.17040:mRNA-p1	Tb927.10.16190:mRNA-p1;Tb927.11.17040:mRNA-p1	607	Tb927.10.16190
hypothetical protein, conserved	23.1289	23.1555	23.0569	22.6891	NaN	NaN							4	4	4	137	137	137	4723	0	14806	120860000	8	3	3	3	3	1	2		Tb927.5.4400:mRNA-p1;Tb05.5K5.50:mRNA-p1	Tb927.5.4400:mRNA-p1;Tb05.5K5.50:mRNA-p1	122	Tb927.5.4400
glucosidase, putative	25.6122	25.731	25.6751	25.2213	25.2356	25.3577							35	35	35	53	53	53	91488	0	20304	3933700000	158	28	28	27	26	32	34		Tb927.10.13630:mRNA-p1	Tb927.10.13630:mRNA-p1	503	Tb927.10.13630
hypothetical protein, conserved	25.2421	25.5026	25.354	25.1321	24.9154	24.9168							14	14	14	597	597	597	33996	0	74751	1819300000	76	11	12	13	10	12	13		Tb927.3.2100:mRNA-p1	Tb927.3.2100:mRNA-p1	1698	Tb927.3.2100
protein tyrosine phosphatase, putative	24.2626	24.176	24.3888	24.2415	23.7083	23.8274							3	3	3	153	153	153	25449	0	10238	174020000	14	3	3	2	3	3	2	+	Tb927.10.10610:mRNA-p1	Tb927.10.10610:mRNA-p1	399	Tb927.10.10610
hypothetical protein, conserved	23.269	23.7762	23.6252	23.3975	NaN	22.9892							9	9	9	115	115	115	11819	0	3272	182560000	18	4	5	4	5	3	6		Tb927.4.4580:mRNA-p1	Tb927.4.4580:mRNA-p1	1981	Tb927.4.4580
75 kDa invariant surface glycoprotein, putative	24.0674	24.4126	24.3805	24.0976	23.9241	23.9527							18	9	5	335	174	113	57736	0	11073	704030000	48	14	15	16	15	16	16		Tb927.5.390:mRNA-p1;Tb11.v5.0228.1-p1	Tb927.5.390:mRNA-p1;Tb11.v5.0228.1-p1	188	Tb927.5.390
septum formation protein MAF homologue, putative	23.4691	23.9524	23.8819	23.4561	23.2161	23.508							8	8	8	596	596	596	22311	0	31343	316780000	28	7	8	5	5	6	4		Tb927.11.14280:mRNA-p1	Tb927.11.14280:mRNA-p1	1095	Tb927.11.14280
small GTP-binding rab protein, putative	NaN	NaN	22.2065	21.8188	NaN	21.7443							3	3	3	65	65	65	68285	0	11813	42390000	9	1	1	3	2	1	2		Tb927.8.8140:mRNA-p1	Tb927.8.8140:mRNA-p1	2828	Tb927.8.8140
POC1 centriolar protein homolog	21.8887	NaN	22.7714	NaN	21.9075	NaN							4	4	4	83	83	83	84322	0	10242	63568000	8	2	2	2	0	4	3		Tb927.10.2860:mRNA-p1	Tb927.10.2860:mRNA-p1	658	Tb927.10.2860
deoxyuridine triphosphatase	24.9797	24.5987	25.1501	24.6875	24.5556	24.5575							5	5	5	15	15	15	31943	0	24209	439040000	14	4	3	4	4	5	4	+	Tb927.7.5160:mRNA-p1	Tb927.7.5160:mRNA-p1	2482	Tb927.7.5160
major vault protein, putative	24.3639	24.3718	24.1859	23.8712	23.9427	24.0352							18	18	18	302	302	302	95062	0	69137	898350000	61	12	11	15	11	14	14		Tb927.10.1990:mRNA-p1;Tb11.v5.0641.1-p1	Tb927.10.1990:mRNA-p1	621	Tb927.10.1990
calpain-like protein, putative	27.3758	27.5031	27.6005	27.063	27.0822	27.3307							29	29	6	572	572	14	65893	0	16048	5920500000	139	22	20	23	23	24	23		Tb927.11.1090:mRNA-p1;Tb927.11.1100:mRNA-p1;Tb11.v5.1038.1-p1;Tb11.v5.0702.1-p1	Tb927.11.1090:mRNA-p1	961	Tb927.11.1090
hypothetical protein, conserved	25.1519	25.035	24.9032	24.5966	24.6145	24.7789							14	14	14	45	45	45	14111	0	81558	773670000	48	8	8	9	10	10	14	+	Tb927.8.2820:mRNA-p1	Tb927.8.2820:mRNA-p1	2640	Tb927.8.2820
hypothetical protein, conserved	26.3342	26.6327	26.6929	26.3105	26.0049	26.2123							24	24	24	467	467	467	59665	0	17405	5543900000	137	19	21	23	21	21	23		Tb927.7.2240:mRNA-p1	Tb927.7.2240:mRNA-p1	2378	Tb927.7.2240
hypothetical protein, conserved	24.2508	24.5838	24.7098	24.3352	24.1343	24.1657							18	18	18	359	359	359	10585	0	10809	1411000000	72	17	14	15	16	17	14		Tb927.10.12590:mRNA-p1	Tb927.10.12590:mRNA-p1	459	Tb927.10.12590
major vault protein, putative	23.7725	23.5547	23.8047	23.3557	23.6035	23.3483							16	16	16	277	277	277	96198	0	64062	634810000	49	13	14	12	12	11	13		Tb927.10.6310:mRNA-p1;Tb11.v5.0275.1-p1	Tb927.10.6310:mRNA-p1;Tb11.v5.0275.1-p1	204	Tb927.10.6310
WD domain, G-beta repeat, putative	21.4534	21.5063	22.4395	21.0751	21.1056	NaN							2	2	2	79	79	79	52726	0	67304	44259000	5	2	2	2	2	2	1		Tb927.10.11400:mRNA-p1	Tb927.10.11400:mRNA-p1	423	Tb927.10.11400
dynein intermediate chain WDRD34, putative	24.3193	24.7936	25.037	24.3188	24.6277	24.3782							16	16	16	367	367	367	58074	0	87938	930240000	58	12	12	13	10	13	12		Tb927.3.5540:mRNA-p1	Tb927.3.5540:mRNA-p1	1823	Tb927.3.5540
Co-chaperone protein P23	27.6851	27.7418	27.4868	27.5189	27.2716	26.9851							6	6	6	345	345	345	18769	0	43408	3569500000	51	6	6	5	6	6	5		Tb927.9.10230:mRNA-p1	Tb927.9.10230:mRNA-p1	2846	Tb927.9.10230
adenylate kinase, putative	25.1214	24.9709	25.4701	24.5702	24.8386	24.709							8	8	8	423	423	423	29339	0	13207	891560000	37	6	7	7	5	6	7		Tb927.2.5660:mRNA-p1	Tb927.2.5660:mRNA-p1	1642	Tb927.2.5660
3-oxo-5-alpha-steroid 4-dehydrogenase, putative	27.7762	27.6035	28.0569	27.3642	27.4561	27.2448							10	10	10	309	309	309	33355	0	91087	4422100000	58	8	7	7	7	9	8	+	Tb927.3.1840:mRNA-p1	Tb927.3.1840:mRNA-p1	1691	Tb927.3.1840
hypothetical protein, conserved	24.5466	24.6775	24.823	24.2698	24.2656	24.1913							14	14	14	503	503	503	38589	0	58527	843720000	48	12	11	14	9	9	10		Tb927.10.2810:mRNA-p1	Tb927.10.2810:mRNA-p1	656	Tb927.10.2810
WD domain, G-beta repeat, putative	23.9977	24.3675	24.3155	23.8419	23.9038	24.0383							7	7	7	348	348	348	35613	0	48138	421140000	49	5	5	6	7	7	6		Tb927.4.380:mRNA-p1	Tb927.4.380:mRNA-p1	1950	Tb927.4.380
leucine-rich repeat protein (LRRP), putative	23.2016	23.1867	23.1866	22.682	22.9352	22.776							5	5	5	224	224	224	42608	0	22391	156270000	12	3	5	3	4	5	3		Tb927.11.1960:mRNA-p1	Tb927.11.1960:mRNA-p1	1224	Tb927.11.1960
DnaJ homolog, putative	24.6858	24.9719	24.8395	24.4181	24.4289	24.5553							10	10	10	505	505	505	3532	0	63963	860250000	46	7	8	9	8	10	10	+	Tb927.11.15130:mRNA-p1	Tb927.11.15130:mRNA-p1	1135	Tb927.11.15130
SUMO-interacting motif-containing protein	23.7161	23.5731	23.6689	23.259	23.4728	23.0015							12	12	12	239	239	239	9325	0	10876	395720000	31	9	11	10	9	10	6		Tb927.7.3740:mRNA-p1	Tb927.7.3740:mRNA-p1	2443	Tb927.7.3740
metallo-peptidase, Clan MG, Family M24	24.4822	24.2879	24.4225	24.0537	23.9728	24.015							14	14	14	477	477	477	51382	0	94129	816960000	60	10	11	10	11	12	9		Tb927.10.1420:mRNA-p1;Tb11.v5.0783.1-p1	Tb927.10.1420:mRNA-p1	532	Tb927.10.1420
hypothetical protein, conserved	23.2054	23.216	22.9133	22.694	22.7999	23.1044							14	14	14	319	319	319	66689	0	45538	363630000	36	9	11	10	8	9	10		Tb927.4.3400:mRNA-p1	Tb927.4.3400:mRNA-p1	1938	Tb927.4.3400
L-2-hydroxyglutarate dehydrogenase, mitochondrial, putative	25.2223	24.887	25.2088	24.7626	25.1454	24.8036							10	10	10	25	25	25	57475	0	31458	708260000	35	7	10	9	9	9	8		Tb927.10.9360:mRNA-p1	Tb927.10.9360:mRNA-p1	894	Tb927.10.9360
Hsc70-interacting protein (Hip), putative	25.3999	25.3303	25.3975	25.4151	24.9577	24.9941							13	13	13	422	422	422	42028	0	10149	1645000000	68	11	10	10	13	11	10		Tb927.3.5340:mRNA-p1	Tb927.3.5340:mRNA-p1	1814	Tb927.3.5340
predicted zinc finger protein	25.259	24.9855	24.8311	24.6713	24.582	24.5794							7	7	7	296	296	296	37875	0	6288	634230000	37	7	6	6	5	6	6		Tb927.9.10570:mRNA-p1	Tb927.9.10570:mRNA-p1	2855	Tb927.9.10570
DNA mismatch repair protein MSH2, putative	NaN	23.0576	23.4968	22.8739	22.8605	23.5865							5	5	5	79	79	79	10534	0	19807	211230000	14	3	5	4	5	4	5		Tb927.10.11020:mRNA-p1	Tb927.10.11020:mRNA-p1	413	Tb927.10.11020
Nucleoporin NUP109	24.0864	23.8318	23.9369	23.3385	23.5804	23.5339							10	10	10	14	14	14	10872	0	47567	285330000	41	7	7	7	7	9	8		Tb927.11.15990:mRNA-p1	Tb927.11.15990:mRNA-p1	1168	Tb927.11.15990
chaperone protein DnaJ, putative	21.6818	21.2195	21.1303	20.9822	20.8187	20.2187							3	3	3	85	85	85	50644	0	12291	33739000	15	3	2	2	3	2	3	+	Tb927.7.540:mRNA-p1	Tb927.7.540:mRNA-p1	2490	Tb927.7.540
PH domain containing protein, putative	22.6689	22.7886	22.6924	NaN	22.025	22.5616							2	2	2	33	33	33	10676	0	13744	66328000	9	2	2	2	1	2	2		Tb927.11.12640:mRNA-p1	Tb927.11.12640:mRNA-p1	1032	Tb927.11.12640
structural maintenance of chromosome 3 , putative	23.6388	23.4302	23.6925	23.2418	23.2961	23.1289							18	18	18	178	178	178	13637	0	58289	371910000	42	12	12	13	10	8	14		Tb927.5.3510:mRNA-p1	Tb927.5.3510:mRNA-p1	2112	Tb927.5.3510
paraflagellar rod component, putative	25.639	25.6588	25.8261	25.2622	25.1658	25.3673							38	38	38	599	599	599	88178	0	32331	4804100000	216	36	34	36	32	34	33		Tb927.8.1550:mRNA-p1	Tb927.8.1550:mRNA-p1	2589	Tb927.8.1550
ATP-dependent Clp protease subunit, heat shock protein 78 (HSP78), putative	25.6994	25.4519	25.866	25.1201	25.3344	25.303							32	32	32	523	523	523	90664	0	19551	2874000000	148	30	28	28	25	29	28	+	Tb927.2.3030:mRNA-p1	Tb927.2.3030:mRNA-p1	1582	Tb927.2.3030
integrin alpha chain protein, putative	23.2165	24.0038	NaN	23.8438	23.2148	22.7627							6	6	6	168	168	168	78001	0	12633	184460000	8	4	5	4	5	4	6		Tb927.11.16110:mRNA-p1	Tb927.11.16110:mRNA-p1	1177	Tb927.11.16110
Bromodomain, putative	23.2833	NaN	23.2139	22.999	22.6981	22.8555							4	4	4	262	262	262	25415	0	10271	159610000	10	4	1	4	3	3	3		Tb927.11.10070:mRNA-p1	Tb927.11.10070:mRNA-p1	922	Tb927.11.10070
Nucleoporin NUP41	22.4674	22.9782	23.4664	22.5121	22.6443	22.5861							3	3	3	16	16	16	41178	0	11887	127860000	6	2	3	3	2	2	2		Tb927.10.2320:mRNA-p1	Tb927.10.2320:mRNA-p1	634	Tb927.10.2320
protein disulfide isomerase, putative	27.4123	27.2961	27.0851	27.0192	26.7828	26.9066							26	26	26	645	645	645	41939	0	25825	9840100000	176	25	25	25	26	25	24	+	Tb927.7.1300:mRNA-p1	Tb927.7.1300:mRNA-p1	2344	Tb927.7.1300
Enkuring domain-containig protein	22.991	22.7475	22.945	23.0323	22.5576	22.5297							4	4	4	131	131	131	42207	0	34983	85625000	14	3	3	2	3	4	3		Tb927.1.990:mRNA-p1	Tb927.1.990:mRNA-p1	383	Tb927.1.990
heterogeneous nuclear ribonucleoproteins F/H homologue	23.8778	23.7396	23.4619	23.3582	23.2061	23.5692							8	8	8	333	333	333	55134	0	33623	265200000	34	3	3	3	7	7	6		Tb927.2.3880:mRNA-p1	Tb927.2.3880:mRNA-p1	1600	Tb927.2.3880
hypothetical protein, conserved	24.6807	24.6957	24.6523	24.2969	24.3022	24.3094							12	12	12	383	383	383	42433	0	6313	967260000	57	11	9	11	10	11	10		Tb927.11.15870:mRNA-p1	Tb927.11.15870:mRNA-p1	1162	Tb927.11.15870
radial spoke protein RSP9, putative	25.1852	25.3561	25.471	24.888	25.0041	24.9779							14	14	14	474	474	474	37518	0	75693	1643000000	72	14	14	13	12	11	14		Tb927.8.810:mRNA-p1	Tb927.8.810:mRNA-p1	2826	Tb927.8.810
prolyl endopeptidase	25.7126	25.7044	25.6077	25.2492	25.3266	25.3826							34	34	34	596	596	596	77624	0	28025	3331400000	148	28	32	31	26	29	29	+	Tb927.10.8020:mRNA-p1	Tb927.10.8020:mRNA-p1	842	Tb927.10.8020
nuclear transport factor 2, putative	26.2256	26.1382	26.6245	25.9878	25.8486	25.7899							6	6	6	661	661	661	13907	0	42814	1453000000	22	5	6	6	6	6	6		Tb927.8.4280:mRNA-p1	Tb927.8.4280:mRNA-p1	2687	Tb927.8.4280
Autophagy-related protein 24	25.8141	26.0064	26.1257	25.6296	25.581	25.82							25	25	25	656	656	656	48172	0	24937	5290800000	164	22	23	22	23	25	22		Tb927.9.13380:mRNA-p1	Tb927.9.13380:mRNA-p1	2923	Tb927.9.13380
proteasome regulatory non-ATP-ase subunit 10	24.2176	24.3551	24.45	23.6341	23.9786	24.0107							10	10	10	511	511	511	35778	0	83812	585690000	39	7	9	7	8	9	8		Tb927.8.570:mRNA-p1	Tb927.8.570:mRNA-p1	2748	Tb927.8.570
proteasome beta 3 subunit, putative	25.504	25.4727	25.6195	25.1276	24.9866	25.3381							6	6	6	312	312	312	22484	0	36419	1032700000	32	5	6	5	5	6	6		Tb927.11.7270:mRNA-p1;Tb11.v5.0256.1-p1	Tb927.11.7270:mRNA-p1;Tb11.v5.0256.1-p1	196	Tb927.11.7270
hypothetical protein, conserved	24.4584	24.572	24.2291	23.976	24.0822	24.2341							8	7	7	303	279	279	34163	0	22914	400980000	27	8	7	8	6	7	7		Tb927.9.5410:mRNA-p1	Tb927.9.5410:mRNA-p1	3048	Tb927.9.5410
inosine-adenosine-guanosine-nucleosidehydrolase	27.8502	27.9352	27.8196	27.4485	27.4899	27.4741							17	17	17	679	679	679	35848	0	14863	9876200000	128	16	17	16	14	15	14		Tb927.3.2960:mRNA-p1	Tb927.3.2960:mRNA-p1	1726	Tb927.3.2960
clathrin light chain, putative	26.791	26.1952	26.0766	25.8195	25.8935	25.7318							2	2	2	143	143	143	2051	0	39417	1116800000	14	2	2	2	2	2	2		Tb927.10.14760:mRNA-p1	Tb927.10.14760:mRNA-p1	558	Tb927.10.14760
RNA-binding protein, putative	24.4157	24.5826	24.6863	24.3234	24.0244	24.2073							4	4	4	353	353	353	2037	0	14174	277290000	19	2	3	3	4	4	4		Tb927.8.6440:mRNA-p1	Tb927.8.6440:mRNA-p1	2776	Tb927.8.6440
protein transport protein SEC13	25.2372	25.347	25.5968	24.9736	24.9465	25.0564							12	12	12	465	465	465	41675	0	60078	1817800000	66	10	11	11	11	11	12		Tb927.10.14180:mRNA-p1	Tb927.10.14180:mRNA-p1	531	Tb927.10.14180
hypothetical protein, conserved	22.2475	22.7312	23.0721	22.4639	22.3587	22.2972							5	5	5	201	201	201	48192	0	25856	99883000	21	4	2	4	3	3	4		Tb927.5.1780:mRNA-p1	Tb927.5.1780:mRNA-p1	2051	Tb927.5.1780
transmembrane emp24 domain-containing protein	24.0909	24.1384	24.1261	23.9402	23.7542	23.7232							9	9	9	47	47	47	28188	0	60611	799600000	41	8	8	7	7	8	9		Tb927.10.6640:mRNA-p1	Tb927.10.6640:mRNA-p1	785	Tb927.10.6640
pdz domain containing protein, putative	26.8102	26.6971	26.7526	26.5279	26.2362	26.3824							11	11	11	23	23	23	78295	0	42406	1002100000	37	5	8	7	8	10	9		Tb927.6.2090:mRNA-p1	Tb927.6.2090:mRNA-p1	2198	Tb927.6.2090
phenylalanyl-tRNA synthetase (beta subunit), putative	25.2161	25.3692	25.4027	24.9993	25.0018	25.0544							30	30	30	604	604	604	70311	0	16284	2720600000	152	25	26	27	25	27	25	+	Tb927.11.2360:mRNA-p1	Tb927.11.2360:mRNA-p1	1247	Tb927.11.2360
Myotubularin-related protein, putative	23.5114	23.6301	23.7563	23.1092	23.2876	23.2647							16	16	16	307	307	307	97543	0	10108	578680000	57	12	11	13	10	10	12		Tb927.1.3300:mRNA-p1	Tb927.1.3300:mRNA-p1	349	Tb927.1.3300
emp24/gp25L/p24 family/GOLD, putative	25.4108	25.4034	25.4433	25.1696	24.9822	25.046							3	3	3	356	356	356	23067	0	1867	488740000	7	3	3	3	2	3	2		Tb927.8.8030:mRNA-p1	Tb927.8.8030:mRNA-p1	2824	Tb927.8.8030
Xaa-Pro aminopeptidase, putative	22.9307	23.359	23.4372	22.6635	22.9953	23.0168							10	10	10	305	305	305	68035	0	54881	328170000	43	8	9	7	7	5	7		Tb11.v5.0697.1-p1;Tb927.3.2090:mRNA-p1	Tb11.v5.0697.1-p1;Tb927.3.2090:mRNA-p1	271	Tb11.v5.0697.1-p1
isopentenyl-diphosphate delta-isomerase (type II)	24.2048	24.4296	23.9928	23.6423	23.8429	24.0444							9	9	9	447	447	447	38986	0	89859	415870000	30	5	5	8	6	7	6		Tb927.9.9000:mRNA-p1	Tb927.9.9000:mRNA-p1	3120	Tb927.9.9000
intraflagellar transport protein 52	28.1037	28.2697	28.7415	27.9102	27.8527	28.1241							17	17	17	455	455	455	72377	0	89362	3688300000	79	12	14	15	13	14	13		Tb927.10.14980:mRNA-p1	Tb927.10.14980:mRNA-p1	569	Tb927.10.14980
amino acid transporter 1, putative	23.8476	23.7723	23.552	23.1896	23.6389	NaN							4	4	4	154	154	154	50171	0	42665	170480000	16	3	2	3	3	2	1		Tb927.8.7610:mRNA-p1;Tb927.8.7640:mRNA-p1;Tb927.8.7670:mRNA-p1;Tb927.8.7650:mRNA-p1;Tb927.8.7630:mRNA-p1;Tb927.8.7620:mRNA-p1;Tb927.8.7600:mRNA-p1	Tb927.8.7610:mRNA-p1;Tb927.8.7640:mRNA-p1	2813	Tb927.8.7610
tubulin gamma chain	23.993	23.6762	23.6729	23.3022	23.3193	23.5028							10	10	10	472	472	472	50119	0	44625	314300000	24	6	5	5	6	10	5		Tb927.3.910:mRNA-p1	Tb927.3.910:mRNA-p1	1841	Tb927.3.910
Serine/threonine-protein kinase NEK22, putative	24.5109	24.6992	24.7181	24.3426	24.2674	24.5336							12	12	12	362	362	362	50602	0	13039	952740000	65	10	11	10	11	12	12		Tb927.2.2120:mRNA-p1	Tb927.2.2120:mRNA-p1	1564	Tb927.2.2120
kinesin-II 85 Kd subunit, putative	23.6149	23.7744	23.7205	23.3643	23.3515	23.4211							14	14	14	208	208	208	12475	0	11541	495550000	43	11	10	11	9	10	10		Tb927.11.13920:mRNA-p1	Tb927.11.13920:mRNA-p1	1079	Tb927.11.13920
Cell growth-regulating nucleolar protein, putative	NaN	NaN	23.09	22.8097	NaN	22.6583							6	6	6	316	316	316	32553	0	16144	82190000	15	5	3	2	3	4	4		Tb927.3.3970:mRNA-p1	Tb927.3.3970:mRNA-p1	1767	Tb927.3.3970
rac serine-threonine kinase, putative	25.0483	24.6169	25.0275	24.8038	24.6121	24.6716							6	6	6	373	373	373	51889	0	10897	522290000	21	3	4	3	5	5	5		Tb927.6.2250:mRNA-p1	Tb927.6.2250:mRNA-p1	2206	Tb927.6.2250
E2-like ubiquitin-conjugation enzyme, putative	23.233	23.8444	NaN	23.1836	23.026	23.6143							2	2	2	176	176	176	19007	0	84417	127590000	10	2	2	2	2	2	2		Tb927.9.5650:mRNA-p1	Tb927.9.5650:mRNA-p1	3054	Tb927.9.5650
dynein light chain, putative	NaN	22.9497	23.5496	22.1444	22.8947	23.1935							3	3	3	467	467	467	10546	0	17979	132580000	17	1	1	2	2	3	3		Tb927.5.4440:mRNA-p1;Tb05.5K5.90:mRNA-p1	Tb927.5.4440:mRNA-p1;Tb05.5K5.90:mRNA-p1	126	Tb927.5.4440
chaperone protein DnaJ, putative	23.2974	23.4821	23.3799	23.242	NaN	22.8119							5	5	5	217	217	217	43049	0	32734	161000000	13	5	4	3	3	2	4		Tb927.3.1430:mRNA-p1	Tb927.3.1430:mRNA-p1	1677	Tb927.3.1430
NADPH-dependent diflavin oxidoreductase 1	22.336	22.9614	22.7731	NaN	22.5488	22.2925							4	4	4	107	107	107	68998	0	11757	86160000	8	2	3	2	1	2	4		Tb927.4.1950:mRNA-p1	Tb927.4.1950:mRNA-p1	1880	Tb927.4.1950
syntaxin, putative	22.4651	22.4508	22.4432	22.1689	22.0989	22.0026							6	6	6	211	211	211	36556	0	20975	77856000	14	4	3	4	3	2	2		Tb927.10.14690:mRNA-p1	Tb927.10.14690:mRNA-p1	554	Tb927.10.14690
ADP-ribosylation factor-like protein 3, putative	28.3134	28.3507	28.4793	28.008	27.928	27.9988							11	11	11	792	792	792	19881	0	29971	14389000000	103	11	11	10	11	11	11		Tb927.3.3450:mRNA-p1	Tb927.3.3450:mRNA-p1	1746	Tb927.3.3450
methylthioribose-1-phosphate isomerase, putative	23.4492	23.788	23.8055	23.5173	23.3612	23.4361							11	11	11	404	404	404	42136	0	82485	324260000	42	6	9	8	7	8	7		Tb927.11.10990:mRNA-p1	Tb927.11.10990:mRNA-p1	963	Tb927.11.10990
signal peptidase subunit, putative	25.9526	26.0414	25.7525	25.7052	25.602	25.5605							7	7	7	474	474	474	24188	0	60491	1343800000	27	6	7	6	7	6	7	+	Tb927.5.1930:mRNA-p1	Tb927.5.1930:mRNA-p1	2057	Tb927.5.1930
hypothetical protein, conserved	27.4865	27.1312	26.9528	26.9261	26.6721	26.7816							21	21	21	514	514	514	4624	0	2398	5308000000	141	19	19	16	20	20	17		Tb927.10.14490:mRNA-p1;Tb11.v5.0420.1-p1	Tb927.10.14490:mRNA-p1;Tb11.v5.0420.1-p1	221	Tb927.10.14490
vacuolar sorting-associated protein-like, putative	23.2846	23.3825	23.7702	23.0345	23.5403	23.0339							4	4	4	185	185	185	41363	0	24643	146320000	15	2	3	3	4	4	4		Tb927.11.10010:mRNA-p1	Tb927.11.10010:mRNA-p1	918	Tb927.11.10010
heat shock protein, putative	24.6001	24.5305	24.598	24.3846	24.2351	24.2509							20	20	20	308	308	308	91117	0	1612	1486100000	97	17	16	17	16	16	17	+	Tb927.9.4500:mRNA-p1	Tb927.9.4500:mRNA-p1	3032	Tb927.9.4500
Defective in exine formation 1 homolog, putative	22.8929	22.9937	23.1311	22.8517	22.6472	22.6378							6	6	6	14	14	14	92145	0	21546	144600000	15	4	4	6	4	2	3		Tb927.7.6460.2:mRNA-p1;Tb927.7.6460.1:mRNA-p1	Tb927.7.6460.2:mRNA-p1;Tb927.7.6460.1:mRNA-p1	2524	Tb927.7.6460.2
hypothetical protein, conserved	24.525	24.5582	24.3919	24.2058	24.1793	24.1804							7	7	7	659	659	659	18601	0	86607	630150000	45	7	6	7	6	5	5		Tb927.10.12360:mRNA-p1	Tb927.10.12360:mRNA-p1	451	Tb927.10.12360
C-terminal motor kinesin, putative	28.9738	29.1114	28.9692	28.6295	28.5644	28.7069							50	50	50	684	684	684	908	0	32331	43836000000	468	49	48	42	47	47	49		Tb927.10.14890:mRNA-p1;Tb11.v5.0636.1-p1;REV__CON__Q497I4;Tb927.7.4830:mRNA-p1;Tb11.v5.0165.1-p1	Tb927.10.14890:mRNA-p1;Tb11.v5.0636.1-p1	260	Tb927.10.14890
ATP-dependent RNA helicase FAL1, putative	23.9368	24.0199	24.2093	23.6196	23.8159	23.6775							14	14	14	489	489	489	45516	0	48538	652520000	31	8	9	11	6	6	10		Tb927.11.8770:mRNA-p1	Tb927.11.8770:mRNA-p1	1498	Tb927.11.8770
Aquaglyceroporin 1	25.5314	25.5197	25.6275	25.0849	25.191	25.2145							5	5	5	234	234	234	35066	0	89257	861070000	30	5	5	5	4	4	4		Tb927.6.1520:mRNA-p1	Tb927.6.1520:mRNA-p1	2167	Tb927.6.1520
oligopeptidase b	24.6294	24.6909	24.8035	24.4185	24.3436	24.3513							19	19	19	35	35	35	80572	0	16522	1801900000	87	17	16	13	14	18	18	+	Tb927.11.12850:mRNA-p1	Tb927.11.12850:mRNA-p1	1038	Tb927.11.12850
DNA-directed RNA polymerase, alpha subunit, putative	23.1278	23.5543	23.0194	23.0451	22.7206	22.7892							8	8	8	359	359	359	37329	0	39747	226480000	33	7	6	8	6	5	7		Tb11.v5.0480.1-p1;Tb927.10.15370:mRNA-p1	Tb11.v5.0480.1-p1;Tb927.10.15370:mRNA-p1	229	Tb11.v5.0480.1-p1
hypothetical protein	23.2382	23.2731	22.9787	23.176	22.6332	22.901							5	5	5	19	19	19	34146	0	13832	135110000	13	3	4	5	4	2	3		Tb06.3A7.960:mRNA-p1	Tb06.3A7.960:mRNA-p1	127	Tb06.3A7.960
WD domain, G-beta repeat/PFU (PLAA family ubiquitin binding), putative	23.6299	23.8205	23.6313	22.9633	23.295	23.458							10	10	10	177	177	177	94632	0	46221	388690000	22	6	5	9	7	7	8		Tb927.8.6330:mRNA-p1	Tb927.8.6330:mRNA-p1	2773	Tb927.8.6330
cysteine peptidase, Clan CA, family C2, putative	23.2209	22.8681	23.5545	22.8821	22.8858	23.1101							4	4	4	322	322	322	12873	0	1008	186610000	17	3	3	4	4	4	4		Tb927.7.4060:mRNA-p1;Tb927.7.4070:mRNA-p1	Tb927.7.4060:mRNA-p1;Tb927.7.4070:mRNA-p1	2459	Tb927.7.4060
thimet oligopeptidase, putative	24.5908	24.9275	24.6723	24.3013	24.3868	24.3378							19	19	19	356	356	356	77472	0	70314	1202700000	72	17	15	19	14	14	12	+	Tb927.7.190:mRNA-p1	Tb927.7.190:mRNA-p1	2366	Tb927.7.190
actin, putative	23.2218	23.3817	23.4063	22.9234	23.0472	23.2249							7	7	7	233	233	233	47559	0	27953	241280000	19	5	5	6	5	4	6		Tb927.11.3880:mRNA-p1	Tb927.11.3880:mRNA-p1	1318	Tb927.11.3880
Component of motile flagella 9	21.6489	21.9393	NaN	NaN	21.5267	21.3939							2	2	2	27	27	27	99792	0	86508	34238000	9	2	2	1	2	2	2		Tb927.11.10900:mRNA-p1	Tb927.11.10900:mRNA-p1	962	Tb927.11.10900
hypothetical protein, conserved	23.3198	24.2292	23.5564	23.5737	23.2228	23.2139							8	8	8	256	256	256	48002	0	33877	266430000	19	5	6	6	6	6	4		Tb927.10.15000:mRNA-p1	Tb927.10.15000:mRNA-p1	572	Tb927.10.15000
UDP-galactose 4-epimerase	23.047	23.308	23.1311	22.7493	22.8406	22.7976							8	8	8	241	241	241	43517	0	21137	152770000	18	4	5	7	3	2	4		Tb927.11.2730:mRNA-p1	Tb927.11.2730:mRNA-p1	1268	Tb927.11.2730
V-type proton ATPase subunit a, putative	24.6886	24.6949	24.5773	24.3551	24.3425	24.4695							18	18	18	29	29	29	8963	0	8362	1372500000	69	16	17	15	15	15	17		Tb927.5.1300:mRNA-p1	Tb927.5.1300:mRNA-p1	2034	Tb927.5.1300
hypothetical protein, conserved	22.7095	NaN	NaN	22.3471	22.4054	NaN							3	3	3	98	98	98	67713	0	17377	48134000	8	2	1	1	2	3	1		Tb927.8.6720:mRNA-p1	Tb927.8.6720:mRNA-p1	2785	Tb927.8.6720
flagellar pocket cytoskeletal protein bilbo1	24.4892	24.4044	24.5452	24.1135	24.1564	24.1708							15	15	15	313	313	313	67325	0	10966	1222800000	78	15	15	15	14	15	14		Tb927.11.12150:mRNA-p1	Tb927.11.12150:mRNA-p1	1014	Tb927.11.12150
leucine-rich repeat protein (LRRP), putative	21.4434	21.9014	22.0025	NaN	21.5726	NaN							4	4	4	116	116	116	52638	0	12399	44949000	8	2	3	2	2	2	1		Tb927.9.4850:mRNA-p1	Tb927.9.4850:mRNA-p1	3035	Tb927.9.4850
paraflagellar rod component, putative	24.8847	24.9071	24.5923	24.5821	24.5567	24.4915							7	7	7	58	58	58	19859	0	3485	651900000	34	7	6	5	5	7	7		Tb927.3.3750:mRNA-p1	Tb927.3.3750:mRNA-p1	1759	Tb927.3.3750
chaperone protein DnaJ, putative	24.565	24.5529	24.4626	24.45	24.225	24.2043							7	7	7	224	224	224	42846	0	45133	504710000	42	6	6	6	7	6	7	+	Tb927.11.16740:mRNA-p1	Tb927.11.16740:mRNA-p1	1204	Tb927.11.16740
Dithiol glutaredoxin 1	24.848	24.9263	25.0564	24.5989	24.7319	24.3409							5	5	5	432	432	432	10576	0	19375	379550000	20	4	4	4	4	4	3		Tb927.11.1370:mRNA-p1	Tb927.11.1370:mRNA-p1	1067	Tb927.11.1370
inositol phosphorylceramide synthase	23.645	24.6443	24.4424	24.1152	23.862	24.2151							3	3	3	131	131	131	37964	0	84286	284400000	12	1	2	3	2	2	3		Tb927.9.9410:mRNA-p1;Tb927.9.9390:mRNA-p1;Tb927.9.9380:mRNA-p1;Tb927.9.9400:mRNA-p1	Tb927.9.9410:mRNA-p1;Tb927.9.9390:mRNA-p1;Tb927.9.9380:mRNA-p1	3130	Tb927.9.9410
hypothetical protein, conserved	22.7735	NaN	22.5507	NaN	22.1393	22.5348							5	5	5	96	96	96	84883	0	13552	97472000	10	3	2	4	2	3	3		Tb927.1.3450:mRNA-p1;Tb11.v5.0619.1-p1	Tb927.1.3450:mRNA-p1;Tb11.v5.0619.1-p1	352	Tb927.1.3450
hypothetical protein, conserved	28.3315	28.1484	27.9907	28.0808	27.8234	27.7531							19	19	19	683	683	683	31337	0	13021	3655500000	104	18	15	13	18	16	16		Tb927.4.4690:mRNA-p1	Tb927.4.4690:mRNA-p1	1985	Tb927.4.4690
flagellar attachment zone protein 1	27.2094	27.3459	27.7288	27.0734	26.9515	27.0224							41	41	41	58	58	58	19257	0	23151	3503300000	148	32	33	36	23	27	26		Tb927.4.3740:mRNA-p1	Tb927.4.3740:mRNA-p1	1948	Tb927.4.3740
glucosamine-6-phosphate isomerase, putative	23.3102	23.3853	23.7704	23.1357	23.0262	23.0625							6	6	6	304	304	304	31087	0	30895	304890000	27	5	6	6	3	5	3		Tb927.11.16770:mRNA-p1	Tb927.11.16770:mRNA-p1	1206	Tb927.11.16770
Paraflagellar rod protein 1-5	29.9898	29.9883	29.7139	29.6709	29.6656	29.6377							46	46	46	716	716	716	68682	0	32331	65506000000	437	43	43	41	45	46	46		Tb927.3.4330:mRNA-p1;Tb927.3.4320:mRNA-p1;Tb927.3.4310:mRNA-p1;Tb927.3.4300:mRNA-p1;Tb927.3.4290:mRNA-p1;Tb11.v5.1055.1-p1	Tb927.3.4330:mRNA-p1;Tb927.3.4320:mRNA-p1;Tb927.3.4310:mRNA-p1;Tb927.3.4300:mRNA-p1;Tb927.3.4290:mRNA-p1;Tb11.v5.1055.1-p1	298	Tb927.3.4330
histone deacetylase, putative	23.9252	23.6791	23.7407	23.4016	23.4358	NaN							8	8	8	252	252	252	67546	0	26727	260890000	16	4	6	7	5	2	2		Tb11.v5.0660.1-p1;Tb927.2.2190:mRNA-p1	Tb11.v5.0660.1-p1;Tb927.2.2190:mRNA-p1	265	Tb11.v5.0660.1-p1
ethanolamine phosphotransferase (EPT)	24.66	24.2862	24.6147	24.2332	24.2933	24.3661							2	2	2	68	68	68	45283	0	12927	263760000	11	2	2	2	2	2	2		Tb927.10.13290:mRNA-p1	Tb927.10.13290:mRNA-p1	489	Tb927.10.13290
tryptophanyl-tRNA synthetase	23.6966	23.8604	23.9792	23.5036	23.5392	23.8383							12	12	12	35	35	35	44246	0	42581	499970000	29	8	9	8	7	9	10		Tb927.3.5580:mRNA-p1	Tb927.3.5580:mRNA-p1	1826	Tb927.3.5580
hypothetical protein, conserved	23.7117	23.9546	24.4468	23.5588	23.6347	23.6551							3	3	3	142	142	142	32723	0	97028	220870000	9	3	2	3	3	3	3	+	Tb927.3.640:mRNA-p1	Tb927.3.640:mRNA-p1	1830	Tb927.3.640
phospholipid-translocating ATPase, putative	22.9951	22.5264	23.1481	22.4137	22.7192	22.676							9	9	9	115	115	115	12153	0	36967	182330000	18	5	6	6	5	6	4		Tb927.4.1510:mRNA-p1	Tb927.4.1510:mRNA-p1	1862	Tb927.4.1510
N-acetyltransferase, putative	22.6719	23.1175	22.9336	22.6591	NaN	22.5709							4	4	4	156	156	156	34599	0	21419	120390000	15	3	3	4	4	1	4		Tb927.7.2360:mRNA-p1	Tb927.7.2360:mRNA-p1	2385	Tb927.7.2360
hypothetical protein	23.5212	23.266	23.439	23.5651	NaN	22.6772							2	2	2	131	131	131	19994	0	86752	126280000	12	2	2	2	2	1	2		Tb927.4.3480:mRNA-p1	Tb927.4.3480:mRNA-p1	1941	Tb927.4.3480
Clusterin-associated protein-1, putative	25.3449	25.4135	25.368	25.0503	25.2877	25.0467							13	13	13	355	355	355	49399	0	13488	1300300000	64	12	11	12	10	11	10		Tb11.v5.0589.1-p1;Tb927.3.1110:mRNA-p1	Tb11.v5.0589.1-p1;Tb927.3.1110:mRNA-p1	250	Tb11.v5.0589.1-p1
sec1 family transport protein, putative	23.2835	22.9586	23.5686	22.966	22.4252	22.9934							10	10	10	279	279	279	69022	0	43826	232260000	25	5	7	6	5	4	5		Tb927.9.1780:mRNA-p1	Tb927.9.1780:mRNA-p1	2975	Tb927.9.1780
flagellar radial spoke protein-like, putative	24.9556	24.8245	25.1023	24.6348	24.6383	24.7103							18	18	18	478	478	478	60992	0	77811	1289700000	77	11	17	17	14	15	16		Tb927.3.3690:mRNA-p1	Tb927.3.3690:mRNA-p1	1758	Tb927.3.3690
Flagellar attachment zone protein 10	26.5965	26.4627	27.4624	26.2341	26.2802	26.6328							18	18	18	37	37	37	50265	0	69997	2032300000	54	10	12	11	9	8	11		Tb927.7.3330:mRNA-p1	Tb927.7.3330:mRNA-p1	2426	Tb927.7.3330
GTP binding protein, putative	25.7484	26.1717	25.9064	25.6815	25.3401	25.592							20	20	20	675	675	675	44349	0	16152	3957500000	114	16	18	17	17	15	17		Tb927.2.5060:mRNA-p1	Tb927.2.5060:mRNA-p1	1633	Tb927.2.5060
KKT-interacting protein 9	23.8667	24.1281	24.0288	23.7152	23.7146	23.8526							8	8	8	369	369	369	36788	0	37589	407960000	29	7	7	7	7	7	5		Tb927.9.13970:mRNA-p1	Tb927.9.13970:mRNA-p1	2936	Tb927.9.13970
roadblock/LC7 family member	22.929	23.3878	23.1673	22.7395	22.998	22.8552							3	3	3	31	31	31	13191	0	11631	117890000	7	2	2	2	2	3	3		Tb927.8.6950:mRNA-p1;Tb927.4.5370:mRNA-p1	Tb927.8.6950:mRNA-p1;Tb927.4.5370:mRNA-p1	2793	Tb927.8.6950
hypothetical protein, conserved	23.4937	23.6156	23.8224	23.432	23.1957	23.3037							8	8	8	254	254	254	55399	0	20154	207370000	11	4	7	4	3	4	3		Tb927.9.13320:mRNA-p1	Tb927.9.13320:mRNA-p1	2921	Tb927.9.13320
TPR repeat, putative	22.6712	22.5552	22.6971	22.3522	22.7885	22.3594							6	6	6	87	87	87	93195	0	14633	116980000	12	3	4	3	3	5	5		Tb927.10.7200:mRNA-p1	Tb927.10.7200:mRNA-p1	807	Tb927.10.7200
ubiquitin-conjugating enzyme E2, putative	26.7844	26.5162	26.796	26.473	26.4088	26.6695							8	8	8	804	804	804	16766	0	12592	2988800000	59	7	7	7	7	6	7		Tb927.5.1000:mRNA-p1	Tb927.5.1000:mRNA-p1	2021	Tb927.5.1000
hypothetical protein, conserved	22.4508	22.5817	22.9068	22.1893	22.271	22.3876							8	8	3	85	85	33	13922	0	39439	132450000	18	4	6	5	4	4	5		Tb927.6.1730:mRNA-p1	Tb927.6.1730:mRNA-p1	2176	Tb927.6.1730
cyclophilin, putative	23.7273	23.6149	23.6798	23.3704	23.7473	23.3705							7	7	7	487	487	487	21339	0	23852	318810000	23	4	5	6	5	6	4		Tb927.8.6910:mRNA-p1	Tb927.8.6910:mRNA-p1	2790	Tb927.8.6910
kinetoplastid kinetochore protein 3	22.5047	NaN	22.5062	22.1973	22.5841	22.1449							9	9	9	123	123	123	11815	0	22266	91541000	18	2	3	6	3	8	5		Tb927.9.10920:mRNA-p1	Tb927.9.10920:mRNA-p1	2862	Tb927.9.10920
peptidyl-prolyl cis-trans isomerase, putative	22.83	NaN	23.8964	23.0557	22.8642	23.0934							2	2	2	223	223	223	12282	0	59989	106180000	3	2	1	2	2	2	2		Tb927.7.3420:mRNA-p1	Tb927.7.3420:mRNA-p1	2430	Tb927.7.3420
Sulfate transporter N-terminal domain with GLY motif/Sulfate transporter family, putative	24.9632	24.7816	24.9893	24.7546	24.6558	24.5928							13	13	13	272	272	272	62563	0	58669	883670000	54	10	11	6	9	11	12		Tb927.5.1260:mRNA-p1	Tb927.5.1260:mRNA-p1	2031	Tb927.5.1260
intraflagellar transport protein 81	25.1773	25.1509	25.4188	24.7951	24.8709	24.994							33	33	33	548	548	548	87396	0	28519	2572100000	137	22	22	25	23	24	30		Tb927.10.2640:mRNA-p1;Tb11.v5.0525.1-p1	Tb927.10.2640:mRNA-p1;Tb11.v5.0525.1-p1	649	Tb927.10.2640
adenylate kinase, putative	23.4543	23.8727	24.0548	23.5674	23.5427	23.5975							7	7	7	331	331	331	29872	0	23704	315760000	19	6	7	6	6	4	4		Tb927.5.3970:mRNA-p1	Tb927.5.3970:mRNA-p1	2129	Tb927.5.3970
Alpha/beta hydrolase family, putative	22.4386	22.6319	22.0787	22.4372	22.1334	21.8916							4	4	4	181	181	181	48023	0	22975	94124000	15	2	4	3	3	3	3		Tb927.5.2750:mRNA-p1	Tb927.5.2750:mRNA-p1	2083	Tb927.5.2750
small glutamine-rich tetratricopeptide repeat protein, putative	22.7857	23.1839	23.2676	22.8787	22.8185	23.3644							8	8	8	262	262	262	45966	0	37152	262330000	27	4	5	6	4	7	7		Tb927.6.4000:mRNA-p1	Tb927.6.4000:mRNA-p1	2268	Tb927.6.4000
Domain of unknown function (DUF4200), putative	21.7574	21.9613	21.8874	21.562	21.5822	21.9729							5	5	5	177	177	177	35629	0	212	66378000	17	4	3	3	4	4	3		Tb927.11.4550:mRNA-p1	Tb927.11.4550:mRNA-p1	1342	Tb927.11.4550
fatty acyl CoA synthetase 3	27.3015	27.1923	27.3568	26.9196	27.0443	26.9965							32	32	6	557	557	164	77853	0	214	9322800000	211	28	28	26	30	29	31		Tb927.9.4210:mRNA-p1;Tb11.v5.0561.1-p1	Tb927.9.4210:mRNA-p1;Tb11.v5.0561.1-p1	3025	Tb927.9.4210
Lsm12 protein, putative	26.3911	26.0823	25.4885	26.0422	25.5463	25.7789							10	10	10	484	484	484	2106	0	44098	1675600000	52	9	9	7	10	8	10		Tb927.9.9060:mRNA-p1	Tb927.9.9060:mRNA-p1	3123	Tb927.9.9060
p25-alpha, putative	28.3163	28.1615	28.3354	28.0805	27.9874	28.013							11	11	11	673	673	673	16327	0	67369	7588100000	74	9	9	7	11	11	10	+	Tb927.4.2740:mRNA-p1	Tb927.4.2740:mRNA-p1	1917	Tb927.4.2740
actin B	27.7739	27.967	28.184	27.6638	27.7223	27.6454							22	22	22	718	718	718	41895	0	32331	15499000000	218	21	21	20	22	22	22		Tb927.9.8880:mRNA-p1;Tb927.9.8850:mRNA-p1	Tb927.9.8880:mRNA-p1;Tb927.9.8850:mRNA-p1	3117	Tb927.9.8880
hypothetical protein, conserved	21.8297	NaN	21.9609	21.5923	NaN	NaN							3	3	3	91	91	91	47225	0	67845	38159000	9	3	2	2	2	1	1		Tb927.11.12920:mRNA-p1	Tb927.11.12920:mRNA-p1	1039	Tb927.11.12920
Calmodulin-binding, putative	25.3611	25.2442	25.216	25.1983	24.6964	24.9415							8	8	8	445	445	445	30214	0	63898	941760000	44	7	7	8	8	8	8		Tb927.11.4880:mRNA-p1	Tb927.11.4880:mRNA-p1	1350	Tb927.11.4880
mitogen-activated protein kinase 3, putative	24.4073	24.5492	24.6991	24.3444	24.0864	24.2467							15	15	15	52	52	52	42672	0	83816	1179300000	74	12	14	15	15	12	13		Tb927.8.3550:mRNA-p1	Tb927.8.3550:mRNA-p1	2661	Tb927.8.3550
ubiquitin carboxyl-terminal hydrolase, putative	24.1154	24.2096	24.2921	23.9075	23.8417	23.9589							17	17	17	196	196	196	15116	0	55039	612180000	42	9	9	15	8	11	12		Tb927.9.5520:mRNA-p1	Tb927.9.5520:mRNA-p1	3052	Tb927.9.5520
Prostaglandin E synthase	24.5188	24.5084	24.4469	24.1591	24.3864	24.2066							6	6	6	337	337	337	35436	0	48332	468370000	28	4	6	6	5	6	5	+	Tb927.7.3500:mRNA-p1	Tb927.7.3500:mRNA-p1	2434	Tb927.7.3500
START domain containing protein, putative	24.9792	24.9185	25.0777	24.6775	24.6516	24.7655							12	12	12	623	623	623	32852	0	86137	1192000000	67	12	12	11	10	10	10	+	Tb927.11.6390:mRNA-p1	Tb927.11.6390:mRNA-p1	1414	Tb927.11.6390
dynamin-1-like protein	26.3357	26.4811	26.4709	26.1694	26.1748	26.128							36	36	6	697	697	132	73321	0	32331	9696800000	244	34	34	30	34	32	34		Tb927.3.4720:mRNA-p1	Tb927.3.4720:mRNA-p1	1790	Tb927.3.4720
ubiquitin carboxyl-terminal hydrolase, putative	23.6205	23.7832	23.8429	23.514	23.4658	23.4841							11	11	11	257	257	257	70409	0	67754	426990000	49	8	9	9	9	9	8		Tb927.6.2690:mRNA-p1	Tb927.6.2690:mRNA-p1	2220	Tb927.6.2690
PTP1-interacting protein, 39 kDa	23.7847	24.1016	24.3826	23.77	23.8033	24.0687							6	6	6	239	239	239	39499	0	24772	376430000	19	6	5	4	4	4	3		Tb927.9.6090:mRNA-p1;Tb927.9.6100:mRNA-p1;Tb11.v5.0854.1-p1	Tb927.9.6090:mRNA-p1;Tb927.9.6100:mRNA-p1;Tb11.v5.0854.1-p1	3063	Tb927.9.6090
basal body component, putative	25.7865	25.9423	25.9106	25.5482	25.6279	25.6125							9	9	9	437	437	437	46138	0	76336	1493800000	52	8	7	7	7	9	9		Tb927.8.4210:mRNA-p1	Tb927.8.4210:mRNA-p1	2683	Tb927.8.4210
phosphoglycerate kinase	30.1145	30.0625	30.1303	29.7611	29.8168	29.8382							35	35	13	773	773	273	47245	0	32331	59394000000	370	32	33	34	33	32	34		Tb927.1.700:mRNA-p1	Tb927.1.700:mRNA-p1	378	Tb927.1.700
aspartyl aminopeptidase, putative	24.8502	24.948	24.9677	24.5806	24.771	24.6505							13	13	13	477	477	477	49327	0	64296	1617000000	77	12	11	11	11	13	12		Tb927.3.3410:mRNA-p1;Tb11.v5.0768.1-p1	Tb927.3.3410:mRNA-p1;Tb11.v5.0768.1-p1	1745	Tb927.3.3410
inner dynein arm I1 intermediate chain, axonemal	23.862	24.0195	23.9988	23.6887	23.7016	23.9285							14	14	14	252	252	252	90406	0	53978	446410000	44	10	9	9	9	11	10		Tb927.11.2270:mRNA-p1	Tb927.11.2270:mRNA-p1	1240	Tb927.11.2270
N-terminal region of Chorein, a TM vesicle-mediated sorter/Integral peroxisomal membrane peroxin, putative	22.4036	22.3821	23.1993	22.1064	21.8756	22.2683							9	9	9	33	33	33	52641	0	2065	113790000	16	3	3	5	5	4	5		Tb927.8.5580:mRNA-p1	Tb927.8.5580:mRNA-p1	2743	Tb927.8.5580
Nitroreductase family, putative	26.1799	26.1835	26.1623	25.9962	25.7501	25.8832							11	11	11	70	70	70	21242	0	64424	2634000000	78	11	11	10	11	11	11	+	Tb927.7.2980:mRNA-p1;Tb927.7.3020:mRNA-p1	Tb927.7.2980:mRNA-p1;Tb927.7.3020:mRNA-p1	2411	Tb927.7.2980
hypothetical protein, conserved	24.3224	24.4543	24.3702	24.1932	24.0417	24.0735							8	8	8	644	644	644	23428	0	42772	438440000	25	5	7	4	5	5	5		Tb927.8.2290:mRNA-p1	Tb927.8.2290:mRNA-p1	2621	Tb927.8.2290
parkin coregulated gene protein	25.4346	25.6178	25.3672	25.4394	25.1382	25.064							12	12	12	567	567	567	35353	0	60384	1565800000	72	11	11	11	9	9	10		Tb927.9.9940:mRNA-p1	Tb927.9.9940:mRNA-p1	3149	Tb927.9.9940
eukaryotic translation initiation factor 6 (eIF-6), putative	23.7931	24.3339	24.3755	24.0415	23.8101	24.478							6	6	6	44	44	44	26925	0	53576	464960000	21	5	5	5	5	6	5		Tb927.10.5300:mRNA-p1;Tb11.v5.0246.1-p1	Tb927.10.5300:mRNA-p1;Tb11.v5.0246.1-p1	193	Tb927.10.5300
histidyl-tRNA synthetase	24.015	24.257	24.4201	23.9651	23.9254	24.0296							14	14	14	371	371	371	53345	0	9368	662670000	50	11	12	10	8	9	10	+	Tb927.6.2060:mRNA-p1	Tb927.6.2060:mRNA-p1	2197	Tb927.6.2060
hypothetical protein, conserved	NaN	NaN	22.674	22.5006	22.2644	NaN							3	3	3	123	123	123	4626	0	12736	62673000	6	1	0	2	3	3	1		Tb927.11.12380:mRNA-p1	Tb927.11.12380:mRNA-p1	1020	Tb927.11.12380
trypanothione/tryparedoxin dependent peroxidase 2	27.2385	27.0411	26.9601	26.7783	26.6637	26.7502							10	10	3	533	533	29	18873	0	4878	3112900000	47	10	10	10	10	10	9	+	Tb927.7.1130:mRNA-p1	Tb927.7.1130:mRNA-p1	2340	Tb927.7.1130
replication factor C, subunit 3, putative	23.6073	23.269	23.8274	23.3173	23.5333	23.3134							7	7	7	303	303	303	39624	0	32267	227750000	22	5	5	6	5	7	5		Tb927.9.12300:mRNA-p1	Tb927.9.12300:mRNA-p1	2895	Tb927.9.12300
Cleft lip and palate transmembrane protein 1 (CLPTM1), putative	23.48	23.235	23.3805	23.0907	23.3504	23.0295							5	5	5	136	136	136	64233	0	19692	217680000	15	4	4	5	3	3	3		Tb927.10.2470:mRNA-p1	Tb927.10.2470:mRNA-p1	640	Tb927.10.2470
Domain of unknown function (DUF4200), putative	22.6014	22.3441	22.5779	22.2883	22.4336	22.2481							6	6	6	142	142	142	77343	0	35452	85780000	19	5	4	3	2	3	4		Tb927.11.15190:mRNA-p1	Tb927.11.15190:mRNA-p1	1139	Tb927.11.15190
delta-coat protein, putative	24.0175	24.4601	24.6908	24.1045	24.201	24.1736							15	15	15	399	399	399	5733	0	70668	851860000	49	8	8	10	11	11	14		Tb927.8.5250:mRNA-p1	Tb927.8.5250:mRNA-p1	2729	Tb927.8.5250
hydroxyacylglutathione hydrolase, putative	23.8266	23.8933	24.0237	23.6089	23.5746	23.7188							11	11	11	466	466	466	32508	0	41803	423280000	35	6	9	10	7	6	9		Tb927.6.1080:mRNA-p1	Tb927.6.1080:mRNA-p1	2158	Tb927.6.1080
60S acidic ribosomal protein P0, putative	28.3888	28.6048	28.2692	28.2367	28.0721	28.1061							15	15	15	633	633	633	34627	0	16747	12997000000	133	14	14	15	14	14	13		Tb927.11.2060:mRNA-p1;Tb927.11.2050:mRNA-p1	Tb927.11.2060:mRNA-p1;Tb927.11.2050:mRNA-p1	1227	Tb927.11.2060
WASH complex subunit 7, N-terminal/WASH complex subunit 7/WASH complex subunit 7, C-terminal, putative	22.2051	22.0926	22.4593	21.6118	21.9233	21.924							9	9	9	8	8	8	14397	0	26454	98932000	19	5	2	6	6	6	6		Tb927.11.5910:mRNA-p1	Tb927.11.5910:mRNA-p1	1390	Tb927.11.5910
Basal body protein	23.914	23.9756	24.1458	23.186	23.6952	23.8431							7	7	7	107	107	107	87072	0	18929	236390000	22	3	5	4	5	5	6		Tb927.7.3880:mRNA-p1	Tb927.7.3880:mRNA-p1	2450	Tb927.7.3880
ALBA-Domain Protein	27.0808	27.1879	26.99	26.9549	26.5868	26.8013							10	10	10	692	692	692	12757	0	53968	3097200000	45	8	7	8	8	7	9		Tb927.11.4450:mRNA-p1	Tb927.11.4450:mRNA-p1	1336	Tb927.11.4450
DNA topoisomerase type IB small subunit	23.9734	24.1913	23.9221	23.7863	23.5083	23.6963							7	7	7	278	278	278	29968	0	337	300920000	35	5	5	4	5	5	6		Tb927.9.6940:mRNA-p1	Tb927.9.6940:mRNA-p1	3078	Tb927.9.6940
hypothetical protein, conserved	25.7463	25.6781	25.4291	25.4137	25.4015	25.1956							10	10	10	355	355	355	40483	0	39151	1273000000	41	9	9	10	9	9	9		Tb927.7.4910:mRNA-p1;Tb11.v5.0172.1-p1	Tb927.7.4910:mRNA-p1;Tb11.v5.0172.1-p1	167	Tb927.7.4910
paraflagellar rod component, putative	24.1628	24.3653	24.1409	23.6677	23.8873	24.0146							11	11	11	431	431	431	4194	0	76616	767440000	53	11	9	8	8	9	9		Tb927.11.11210:mRNA-p1	Tb927.11.11210:mRNA-p1	973	Tb927.11.11210
translation elongation factor 1-beta, putative	28.1396	28.361	28.4335	28.0858	27.971	28.193							10	7	7	562	468	468	21959	0	88904	6430700000	68	9	9	8	9	9	9		Tb927.10.5840:mRNA-p1	Tb927.10.5840:mRNA-p1	764	Tb927.10.5840
dihydroorotase, putative	22.9693	23.2337	22.9989	22.6197	22.8791	22.7238							5	5	5	195	195	195	42978	0	16547	163910000	15	3	4	3	4	4	4		Tb927.8.5630:mRNA-p1	Tb927.8.5630:mRNA-p1	2746	Tb927.8.5630
snoRNP protein GAR1, putative	25.0378	25.2224	25.1015	25.1129	24.8288	24.5901							4	4	4	349	349	349	21783	0	32213	656770000	18	4	4	4	4	4	4		Tb927.4.470:mRNA-p1	Tb927.4.470:mRNA-p1	1986	Tb927.4.470
inosine-5-monophosphate dehydrogenase	27.2625	27.2905	27.4006	26.9804	27.0705	27.0183							29	29	29	729	729	729	55694	0	32331	13668000000	222	27	27	26	26	27	27		Tb927.10.16120:mRNA-p1	Tb927.10.16120:mRNA-p1	606	Tb927.10.16120
hypothetical protein, conserved	23.1451	23.0678	23.1447	22.8726	22.6093	22.9238							8	8	8	246	246	246	46367	0	32145	275780000	30	7	7	8	6	7	6		Tb927.11.10090:mRNA-p1	Tb927.11.10090:mRNA-p1	924	Tb927.11.10090
short-chain dehydrogenase, putative	23.2595	23.4466	23.2274	NaN	NaN	22.988							6	6	6	181	181	181	51103	0	16382	136790000	12	6	5	5	1	3	2	+	Tb927.9.14070:mRNA-p1	Tb927.9.14070:mRNA-p1	2938	Tb927.9.14070
repressor activator protein 1	22.6267	22.5709	22.4019	22.4884	22.2483	22.2998							6	6	6	118	118	118	92869	0	17492	103680000	10	3	3	5	3	2	3		Tb927.11.370:mRNA-p1	Tb927.11.370:mRNA-p1	1309	Tb927.11.370
guanylate kinase, putative	25.6911	25.9176	25.9625	25.6043	25.7088	25.6478							7	7	7	345	345	345	22894	0	25032	1032800000	40	7	7	7	7	6	6		Tb927.10.11700:mRNA-p1	Tb927.10.11700:mRNA-p1	432	Tb927.10.11700
Lupus La protein homolog, putative	27.2466	27.2845	27.2666	27.0173	26.9588	26.9979							14	14	14	585	585	585	37659	0	9637	3153200000	101	14	14	14	11	13	13		Tb927.10.2370:mRNA-p1	Tb927.10.2370:mRNA-p1	636	Tb927.10.2370
Valosin-containing protein	25.9705	26.2542	26.2805	26.0187	25.9856	25.9764							43	43	43	756	756	756	85825	0	32331	10137000000	279	41	42	37	41	40	40		Tb927.10.5770:mRNA-p1	Tb927.10.5770:mRNA-p1	760	Tb927.10.5770
DJ-1 family protein, putative	26.0508	26.0416	25.9564	25.6758	25.9202	25.7739							10	10	10	685	685	685	21126	0	89929	2559600000	81	9	8	8	10	8	9		Tb927.6.2200:mRNA-p1	Tb927.6.2200:mRNA-p1	2203	Tb927.6.2200
hypothetical protein, conserved	NaN	22.7349	22.6234	22.7181	22.4119	22.1554							5	5	5	188	188	188	55844	0	18965	101310000	16	1	3	3	5	3	3		Tb927.10.15740:mRNA-p1	Tb927.10.15740:mRNA-p1	601	Tb927.10.15740
glutathione synthetase, putative	23.2175	NaN	NaN	22.9511	22.8726	23.1352							3	3	3	108	108	108	61304	0	11174	86437000	10	2	2	1	2	3	3		Tb927.7.4000:mRNA-p1	Tb927.7.4000:mRNA-p1	2456	Tb927.7.4000
hypothetical protein, conserved	26.3787	26.1589	26.8116	26.1127	26.2105	26.0273							5	5	5	656	656	656	13445	0	18375	1573300000	12	4	4	4	4	4	5		Tb927.2.2770:mRNA-p1	Tb927.2.2770:mRNA-p1	1577	Tb927.2.2770
GAF domain/TIP41-like family, putative	NaN	22.545	NaN	21.793	22.7702	NaN							3	3	3	8	8	8	63921	0	66181	73356000	6	3	2	2	3	3	2		Tb927.5.1250:mRNA-p1	Tb927.5.1250:mRNA-p1	2030	Tb927.5.1250
Outer dynein arm docking complex protein 2, putative	22.3948	NaN	22.924	22.355	22.3968	22.6146							10	10	10	203	203	203	65139	0	34444	111000000	26	4	2	6	6	7	6		Tb927.7.5660:mRNA-p1	Tb927.7.5660:mRNA-p1	2500	Tb927.7.5660
isocitrate dehydrogenase, putative	26.2739	26.3262	26.3391	25.8371	26.0639	26.1178							25	25	23	598	598	557	4677	0	17021	7032100000	158	25	25	25	23	24	24		Tb927.11.900:mRNA-p1	Tb927.11.900:mRNA-p1	1507	Tb927.11.900
paraflagellar rod component, putative	27.144	27.3916	27.5113	27.1225	27.3353	27.1294							29	29	29	598	598	598	69055	0	32331	10427000000	222	29	28	28	29	29	27		Tb927.8.6660:mRNA-p1	Tb927.8.6660:mRNA-p1	2782	Tb927.8.6660
2-hydroxy-3-oxopropionate reductase, putative	25.5144	25.6416	25.7506	25.1313	25.38	25.3872							10	10	10	483	483	483	31753	0	96771	2339200000	74	10	9	9	10	9	10	+	Tb927.6.1570:mRNA-p1	Tb927.6.1570:mRNA-p1	2170	Tb927.6.1570
RNA-binding protein, putative	23.4927	22.9242	23.2772	23.1143	22.9659	23.0171							4	4	4	372	372	372	17565	0	14444	190410000	18	4	4	3	4	4	4		Tb927.9.6870:mRNA-p1	Tb927.9.6870:mRNA-p1	3075	Tb927.9.6870
Vacuolar proton pump subunit B, putative	27.0058	27.1463	27.0873	26.7743	26.9395	26.8275							24	24	24	717	717	717	55619	0	18642	5872400000	178	21	24	23	24	22	22		Tb927.11.11690:mRNA-p1	Tb927.11.11690:mRNA-p1	996	Tb927.11.11690
pre-mRNA splicing factor 19	23.6415	23.4659	23.6799	23.3652	23.3818	23.4047							11	11	11	346	346	346	54268	0	82215	343020000	42	6	6	9	8	6	8		Tb927.2.5240:mRNA-p1	Tb927.2.5240:mRNA-p1	1638	Tb927.2.5240
amidinotransferase, putative	29.8674	30.075	30.0785	29.791	29.8174	29.8661							22	22	22	741	741	741	42015	0	27583	31450000000	198	20	20	17	21	20	21	+	Tb927.4.1300:mRNA-p1	Tb927.4.1300:mRNA-p1	1856	Tb927.4.1300
Basal body protein	24.8569	24.6758	24.7051	24.6413	24.2823	24.4478							20	20	20	441	441	441	58084	0	10589	1359600000	96	18	15	15	17	16	16		Tb927.8.4580:mRNA-p1	Tb927.8.4580:mRNA-p1	2704	Tb927.8.4580
Protein of unknown function (DUF3808), putative	23.8842	23.8137	23.6346	23.6951	23.3696	23.5579							14	14	14	313	313	313	65003	0	49257	517750000	40	11	10	12	9	10	12		Tb927.6.5080:mRNA-p1	Tb927.6.5080:mRNA-p1	2314	Tb927.6.5080
kinesin, putative	24.5012	24.6608	24.76	24.4016	24.405	24.4885							20	20	20	42	42	42	69409	0	11271	1715700000	96	18	16	16	18	19	16		Tb927.6.1770:mRNA-p1	Tb927.6.1770:mRNA-p1	2179	Tb927.6.1770
hypothetical protein, conserved	24.5747	24.357	24.1227	24.0971	24.4287	24.1017							5	5	5	202	202	202	45231	0	17141	366980000	18	4	2	4	2	3	3		Tb927.3.3820:mRNA-p1	Tb927.3.3820:mRNA-p1	1761	Tb927.3.3820
Nucleoporin NUP119	22.2737	NaN	NaN	21.9896	22.4213	22.0185							8	8	8	122	122	122	11885	0	28014	66148000	14	4	1	2	4	6	4		Tb927.11.9780:mRNA-p1	Tb927.11.9780:mRNA-p1	1539	Tb927.11.9780
chaperone protein DnaJ, putative	23.5759	NaN	23.0479	22.9432	23.0575	23.3203							4	4	4	237	237	237	29823	0	14868	155540000	13	3	1	2	4	3	2		Tb927.10.9840:mRNA-p1	Tb927.10.9840:mRNA-p1	910	Tb927.10.9840
major vault protein, putative	25.4413	25.556	25.6244	25.3024	25.4437	25.2718							36	36	36	556	556	556	9406	0	32331	3009500000	161	29	29	30	30	31	28		Tb05.5K5.110:mRNA-p1;Tb927.5.4460:mRNA-p1;Tb11.v5.0866.1-p1	Tb05.5K5.110:mRNA-p1;Tb927.5.4460:mRNA-p1;Tb11.v5.0866.1-p1	113	Tb05.5K5.110
tryparedoxin 1a, putative	29.6106	29.5586	29.3368	29.2481	29.3102	29.3059							7	7	7	75	75	75	15891	0	48377	20660000000	98	6	7	7	6	6	6		Tb927.3.3780:mRNA-p1;Tb927.3.3760:mRNA-p1	Tb927.3.3780:mRNA-p1;Tb927.3.3760:mRNA-p1	1760	Tb927.3.3780
Centrin arm-associated protein 1	23.217	23.4156	23.9095	23.1631	22.7879	23.938							5	5	5	307	307	307	32964	0	297	202170000	13	4	4	3	2	3	3		Tb927.10.1450:mRNA-p1	Tb927.10.1450:mRNA-p1	542	Tb927.10.1450
paralyzed flagella protein 20	23.8945	23.5455	23.8579	23.6058	23.2823	23.6426							9	9	9	251	251	251	65568	0	37362	408130000	24	7	8	8	6	6	5		Tb927.10.13960:mRNA-p1	Tb927.10.13960:mRNA-p1	519	Tb927.10.13960
60S ribosomal protein L12, putative	28.1857	28.5289	28.1268	28.2214	27.9344	27.9097							4	4	4	36	36	36	17578	0	56502	4824800000	39	4	4	3	4	4	4		Tb927.9.14000:mRNA-p1;Tb927.8.6030:mRNA-p1	Tb927.9.14000:mRNA-p1;Tb927.8.6030:mRNA-p1	2759	Tb927.9.14000
condensin subunit 1, putative	21.2754	NaN	NaN	21.0004	21.0479	NaN							7	7	7	82	82	82	14111	0	19939	21113000	13	2	1	1	4	5	2		Tb927.9.4900:mRNA-p1	Tb927.9.4900:mRNA-p1	3036	Tb927.9.4900
hypothetical protein, conserved	25.2293	25.3961	25.2037	24.9968	24.9786	24.7526							7	7	7	324	324	324	30901	0	10748	1251000000	49	7	6	7	6	7	7	+	Tb927.8.2460:mRNA-p1	Tb927.8.2460:mRNA-p1	2625	Tb927.8.2460
Pyruvate transporter, putative	28.2935	28.313	28.3792	28.1389	28.0623	27.7025							14	14	14	247	247	247	65502	0	122	11928000000	92	13	13	13	13	12	13	+	Tb927.3.4070:mRNA-p1;Tb927.3.4100:mRNA-p1;Tb927.3.4080:mRNA-p1;Tb927.3.4090:mRNA-p1;Tb927.3.4110:mRNA-p1;Tb927.3.4065:mRNA-p1	Tb927.3.4070:mRNA-p1;Tb927.3.4100:mRNA-p1;Tb927.3.4080:mRNA-p1;Tb927.3.4090:mRNA-p1	1772	Tb927.3.4070
pteridine reductase 1	24.107	24.4345	24.1	23.9848	23.8566	23.8477							3	3	3	16	16	16	2847	0	15973	330570000	13	3	3	3	3	3	3		Tb927.8.2210:mRNA-p1	Tb927.8.2210:mRNA-p1	2618	Tb927.8.2210
nucleosome assembly protein, putative	24.977	25.2418	25.3095	25.0433	24.8805	24.9917							11	11	11	361	361	361	41302	0	76948	1614000000	65	11	11	11	10	11	11		Tb927.10.15180:mRNA-p1	Tb927.10.15180:mRNA-p1	578	Tb927.10.15180
chaperone protein DnaJ, putative	23.2251	22.8757	23.0424	22.7925	22.7582	23.0879							7	7	7	361	361	361	31198	0	24545	254590000	20	6	6	7	6	4	6	+	Tb927.10.6610:mRNA-p1	Tb927.10.6610:mRNA-p1	783	Tb927.10.6610
protein transport protein Sec61 gamma subunit, putative	26.1499	26.2921	26.2447	25.9955	26.3174	25.987							2	2	2	435	435	435	76681	0	64345	675480000	17	2	2	2	2	2	2	+	Tb927.3.960:mRNA-p1	Tb927.3.960:mRNA-p1	1843	Tb927.3.960
FACT complex subunit POB3	23.9032	24.2271	24.0157	23.7668	23.7655	23.7724							12	12	12	274	274	274	60759	0	86255	838050000	53	11	12	11	11	10	10		Tb927.10.14390:mRNA-p1	Tb927.10.14390:mRNA-p1	539	Tb927.10.14390
inositol-1(or 4)-monophosphatase 1, putative	22.0408	22.2807	21.8674	21.7857	21.84	21.7921							4	4	4	184	184	184	30656	0	19792	66634000	13	3	4	4	2	4	3		Tb927.5.2690:mRNA-p1	Tb927.5.2690:mRNA-p1	2079	Tb927.5.2690
Sister chromatid cohesion protein 1	22.0082	22.0795	NaN	NaN	21.692	21.8996							3	3	3	63	63	63	63033	0	52514	63899000	5	3	2	2	2	3	3		Tb927.7.6900:mRNA-p1	Tb927.7.6900:mRNA-p1	2536	Tb927.7.6900
leucine carboxyl methyltransferase, putative	NaN	23.2128	23.0811	22.7915	NaN	23.0069							3	3	3	157	157	157	34221	0	19279	100200000	10	1	3	2	2	1	3		Tb927.10.4460:mRNA-p1;Tb10.v4.0036:mRNA-p1	Tb927.10.4460:mRNA-p1;Tb10.v4.0036:mRNA-p1	134	Tb927.10.4460
paraflagellar rod component, putative	24.7463	24.9573	25.1518	24.6487	24.736	24.7134							6	6	6	404	404	404	25119	0	312	663110000	23	5	6	6	5	4	5		Tb927.8.3790:mRNA-p1	Tb927.8.3790:mRNA-p1	2672	Tb927.8.3790
hypothetical protein, conserved	23.5048	23.8412	23.7127	23.4113	23.5893	23.4694							9	9	9	223	223	223	63497	0	34377	340080000	29	6	8	6	5	8	5		Tb927.7.760:mRNA-p1	Tb927.7.760:mRNA-p1	2556	Tb927.7.760
hypothetical protein, conserved	22.6673	22.9752	22.455	22.5735	NaN	22.2763							5	5	5	38	38	38	17393	0	13498	146460000	11	4	4	5	4	3	4		Tb927.7.1420:mRNA-p1	Tb927.7.1420:mRNA-p1	2352	Tb927.7.1420
MORN repeat containing protein	NaN	NaN	22.676	22.6769	22.1913	NaN							2	2	2	45	45	45	77026	0	86124	58316000	7	1	1	2	2	2	1		Tb927.10.6230:mRNA-p1	Tb927.10.6230:mRNA-p1	775	Tb927.10.6230
pyrroline-5-carboxylate reductase, putative	24.2275	23.7066	23.7546	23.6404	23.513	23.4167							6	6	6	311	311	311	28271	0	23952	331580000	26	4	5	5	4	4	5		Tb927.7.2440:mRNA-p1	Tb927.7.2440:mRNA-p1	2389	Tb927.7.2440
hypothetical protein, conserved	24.8521	24.8102	24.604	24.57	24.5188	24.6057							8	8	8	305	305	305	30274	0	47815	790460000	35	7	7	7	7	7	6		Tb927.4.4040:mRNA-p1	Tb927.4.4040:mRNA-p1	1957	Tb927.4.4040
protein arginine n-methyltransferase 7	24.0279	24.4906	24.3618	24.4295	24.122	24.0829							7	7	7	333	333	333	44026	0	28948	293310000	17	3	3	5	3	7	4		Tb927.7.5490:mRNA-p1	Tb927.7.5490:mRNA-p1	2493	Tb927.7.5490
Canertinib-binding protein kinase 1	24.6237	24.8128	24.8463	24.6589	24.5733	24.5306							15	15	15	694	694	694	31375	0	12548	1828000000	73	13	14	14	13	14	15		Tb927.10.14780:mRNA-p1	Tb927.10.14780:mRNA-p1	560	Tb927.10.14780
Phosphatidylinositol 4-phosphate 5-kinase, putative	24.7129	25.0915	25.2673	24.7069	24.9115	24.8521							29	29	29	509	509	509	92255	0	22146	3049200000	160	25	26	25	27	26	26		Tb927.7.6910:mRNA-p1	Tb927.7.6910:mRNA-p1	2537	Tb927.7.6910
proteasome alpha 1 subunit, putative	25.8875	26.1656	25.8332	25.6774	25.6346	25.6489							8	8	8	50	50	50	27543	0	4644	1377800000	49	7	8	7	8	8	8		Tb927.9.9670:mRNA-p1	Tb927.9.9670:mRNA-p1	3137	Tb927.9.9670
hypothetical protein, conserved	25.9102	25.71	26.0307	25.6724	25.7987	25.6574							6	6	6	436	436	436	2395	0	7126	1548200000	53	6	6	6	6	6	6		Tb927.9.3770:mRNA-p1	Tb927.9.3770:mRNA-p1	3015	Tb927.9.3770
translation elongation factor 1-beta, putative	28.5801	28.7032	28.7987	28.49	28.466	28.4659							14	14	11	646	646	566	24334	0	16321	16819000000	123	14	14	13	14	14	14		Tb927.4.3590:mRNA-p1;Tb927.4.3570:mRNA-p1	Tb927.4.3590:mRNA-p1;Tb927.4.3570:mRNA-p1	1944	Tb927.4.3590
ubiquitin fold modifier protein, putative	24.8974	24.7308	24.8461	24.7244	24.5627	24.6091							3	3	3	423	423	423	1047	0	23344	455280000	21	3	3	3	3	3	3		Tb927.8.5380:mRNA-p1	Tb927.8.5380:mRNA-p1	2734	Tb927.8.5380
Protein of unknown function (DUF2009), putative	22.6606	22.8275	22.7443	NaN	22.411	22.606							8	8	8	244	244	244	5564	0	31629	135610000	23	4	4	7	4	4	6		Tb927.9.10690:mRNA-p1	Tb927.9.10690:mRNA-p1	2858	Tb927.9.10690
CCR4-NOT transcription complex subunit 11	24.8723	24.7413	24.5179	24.6247	24.5062	24.4731							13	13	13	406	406	406	48425	0	10315	1102600000	64	13	11	11	8	11	10		Tb927.8.1960:mRNA-p1	Tb927.8.1960:mRNA-p1	2604	Tb927.8.1960
OTU-like cysteine protease, putative	23.0746	22.6327	23.0179	NaN	22.7834	NaN							4	4	4	99	99	99	8096	0	59871	110840000	6	3	2	3	2	3	3		Tb927.8.5050:mRNA-p1	Tb927.8.5050:mRNA-p1	2719	Tb927.8.5050
nucleoside diphosphate kinase, putative	23.5273	22.9722	23.528	23.2954	23.2929	23.0203							5	5	5	177	177	177	37106	0	1093	248370000	9	3	4	4	4	3	4		Tb927.9.11260:mRNA-p1	Tb927.9.11260:mRNA-p1	2874	Tb927.9.11260
retrotransposon hot spot protein 4 (RHS4), putative	25.1225	24.808	24.876	24.7392	24.6417	24.4232							14	5	5	179	59	59	95163	0	15479	547410000	18	11	12	11	12	13	11		Tb927.2.510:mRNA-p1;Tb927.1.70:mRNA-p1	Tb927.2.510:mRNA-p1	1634	Tb927.2.510
Snf7, putative	22.5473	22.3631	NaN	22.2213	21.9421	22.6058							4	4	4	22	22	22	24813	0	18877	60210000	14	2	3	1	4	3	3		Tb927.11.2110:mRNA-p1	Tb927.11.2110:mRNA-p1	1230	Tb927.11.2110
hypothetical protein, conserved	22.9966	23.067	22.9311	23.3144	22.7635	22.7138							8	8	8	133	133	133	10759	0	28969	117560000	14	4	2	3	6	6	5		Tb927.4.2920:mRNA-p1	Tb927.4.2920:mRNA-p1	1925	Tb927.4.2920
calpain, putative	27.9687	28.1138	28.0079	27.7227	27.775	27.8847							29	29	29	431	431	431	98456	0	32331	15135000000	216	29	27	28	28	24	27		Tb927.8.8330:mRNA-p1;Tb927.4.3950:mRNA-p1	Tb927.8.8330:mRNA-p1	2836	Tb927.8.8330
vacuolar protein sorting-associated protein 4, putative	23.8782	23.7369	23.894	23.5167	23.6465	23.8173							7	7	7	241	241	241	49692	0	31257	340130000	25	6	6	5	5	7	7		Tb927.3.3280:mRNA-p1	Tb927.3.3280:mRNA-p1	1739	Tb927.3.3280
multidrug resistance protein E	24.1818	24.0841	24.1284	23.8393	23.9996	23.8968							27	27	27	202	202	202	1938	0	1069	999470000	93	21	17	19	18	19	18		Tb927.4.4490:mRNA-p1	Tb927.4.4490:mRNA-p1	1976	Tb927.4.4490
AIR9-like protein	27.7153	27.9917	28.0207	27.6347	27.7616	27.7957							41	41	41	651	651	651	10972	0	32331	21254000000	328	36	37	37	37	37	36	+	Tb927.11.17000:mRNA-p1;Tb11.v5.0404.1-p1	Tb927.11.17000:mRNA-p1;Tb11.v5.0404.1-p1	1216	Tb927.11.17000
conserved protein, unknown function	NaN	22.6159	22.1804	22.1688	22.1514	22.3678							4	4	4	89	89	89	7098	0	14482	55040000	16	1	1	1	3	3	3		Tb927.1.1420:mRNA-p1	Tb927.1.1420:mRNA-p1	308	Tb927.1.1420
P-type H+-ATPase, putative	NaN	NaN	22.7583	NaN	22.6949	22.3645							27	4	4	407	71	71	10023	0	11513	92754000	9	21	24	24	19	25	24		Tb927.10.12500:mRNA-p1	Tb927.10.12500:mRNA-p1	457	Tb927.10.12500
dolicholphosphate-mannose synthase, putative	24.9597	24.8242	24.7274	24.5961	24.6876	24.3701							8	8	8	398	398	398	29086	0	32496	697790000	34	6	4	6	8	6	6		Tb927.10.4610:mRNA-p1	Tb927.10.4610:mRNA-p1	720	Tb927.10.4610
kinesin, putative	22.8206	23.1351	22.8362	22.2632	22.8254	22.6091							4	4	4	65	65	65	12212	0	15313	98640000	13	2	3	3	3	3	3		Tb927.6.2880:mRNA-p1	Tb927.6.2880:mRNA-p1	2230	Tb927.6.2880
hypothetical protein, conserved	23.3427	23.8387	23.7351	23.3471	23.5536	23.5081							14	14	14	271	271	271	99496	0	89331	554650000	59	10	8	11	10	11	12		Tb927.3.4270:mRNA-p1	Tb927.3.4270:mRNA-p1	1778	Tb927.3.4270
ribosomal RNA processing protein 6	22.3036	NaN	22.5977	22.1321	22.3018	22.2246							4	4	4	78	78	78	78548	0	943	107000000	6	4	3	2	4	4	4		Tb927.4.1630:mRNA-p1	Tb927.4.1630:mRNA-p1	1866	Tb927.4.1630
metallo-peptidase, Clan MG, Family M24	23.7183	23.7451	23.8589	23.2968	23.5193	23.5721							6	6	6	209	209	209	54408	0	54404	391810000	31	5	5	5	6	5	6		Tb927.9.13490:mRNA-p1	Tb927.9.13490:mRNA-p1	2927	Tb927.9.13490
ADP-ribosylation factor-like protein 13, putative	23.2559	23.9861	23.5983	23.184	23.3727	23.3735							4	4	4	174	174	174	30327	0	10488	150800000	10	3	3	3	4	3	2		Tb927.10.5230:mRNA-p1;Tb11.v5.0234.1-p1	Tb927.10.5230:mRNA-p1	743	Tb927.10.5230
RNA-binding protein, putative	24.7486	24.7146	24.676	24.3823	24.4903	24.5318							21	21	21	391	391	391	82867	0	12639	1215800000	89	14	15	16	16	16	15		Tb927.6.2550:mRNA-p1	Tb927.6.2550:mRNA-p1	2216	Tb927.6.2550
apurinic/apyrimidinic endonuclease, putative	23.9917	23.9812	24.0897	23.7677	23.747	23.8747							11	11	11	391	391	391	44375	0	87387	617520000	31	8	9	10	6	7	8		Tb927.8.5510:mRNA-p1	Tb927.8.5510:mRNA-p1	2738	Tb927.8.5510
structural maintenance of chromosome 4, putative	26.8202	27.0385	26.6232	26.4558	26.6524	26.5962							5	5	5	46	46	46	1547	0	1408	837450000	17	3	4	5	4	3	3		Tb927.10.740:mRNA-p1;Tb11.v5.0749.1-p1;Tb11.v5.0750.1-p1	Tb927.10.740:mRNA-p1	814	Tb927.10.740
adenosine kinase, putative	26.0965	26.2103	26.5337	25.9844	25.9878	26.1079							16	2	2	536	67	67	37958	0	65076	695300000	6	16	16	15	16	16	16		Tb927.6.2360:mRNA-p1	Tb927.6.2360:mRNA-p1	2211	Tb927.6.2360
ubiquitin-activating enzyme E1, putative	27.4481	27.5602	27.5735	27.212	27.3704	27.338							51	51	51	579	579	579	13465	0	32331	18505000000	380	50	49	50	49	50	48	+	Tb927.9.12650:mRNA-p1;Tb11.v5.0675.1-p1	Tb927.9.12650:mRNA-p1	2906	Tb927.9.12650
exosome-associated protein 1	22.3627	22.988	22.9124	22.6298	22.926	22.6908							4	4	4	136	136	136	42635	0	15289	92703000	20	4	4	3	4	4	3		Tb927.1.2580:mRNA-p1	Tb927.1.2580:mRNA-p1	331	Tb927.1.2580
hypothetical protein, conserved	22.2158	NaN	22.594	NaN	22.1837	NaN							9	9	9	98	98	98	15359	0	45097	81327000	24	4	2	6	3	6	5		Tb927.5.500:mRNA-p1;Tb11.v5.0218.1-p1	Tb927.5.500:mRNA-p1;Tb11.v5.0218.1-p1	186	Tb927.5.500
protein phoshatase 1, putative	NaN	22.4005	22.4667	22.2025	22.2226	NaN							3	3	3	126	126	126	36828	0	92114	57363000	11	1	2	3	2	2	1		Tb927.4.3560:mRNA-p1;Tb927.4.3610:mRNA-p1	Tb927.4.3560:mRNA-p1;Tb927.4.3610:mRNA-p1	1943	Tb927.4.3560
RGG protein	23.4452	22.9728	23.5496	23.2661	22.9375	23.2243							11	11	11	16	16	16	88736	0	30003	261910000	23	8	8	8	8	7	5	+	Tb927.6.2230:mRNA-p1	Tb927.6.2230:mRNA-p1	2205	Tb927.6.2230
Replication factor A protein 1	24.6741	24.8192	24.504	24.4539	24.5448	24.4382							14	14	14	402	402	402	52331	0	65806	900360000	60	13	11	11	12	11	11		Tb927.11.9130:mRNA-p1	Tb927.11.9130:mRNA-p1	1512	Tb927.11.9130
Cleavage and polyadenylation specificity factor CPSF160, putative	22.2758	22.3348	22.5323	22.2924	22.1153	22.0403							11	11	11	93	93	93	15906	0	36293	116730000	25	4	7	5	7	8	9		Tb927.11.14560:mRNA-p1	Tb927.11.14560:mRNA-p1	1111	Tb927.11.14560
glycosylphosphatidylinositol-specific phospholipase C	25.6686	25.7469	25.7785	25.5274	25.5698	25.3871							15	15	15	564	564	564	40662	0	68199	2314700000	61	11	13	14	14	13	13		Tb927.2.6000:mRNA-p1	Tb927.2.6000:mRNA-p1	1649	Tb927.2.6000
hypothetical protein, conserved	23.3809	23.4835	23.4375	23.3284	22.986	23.2188							11	11	11	266	266	266	61184	0	46819	299300000	35	7	8	8	5	6	5		Tb927.11.3710:mRNA-p1	Tb927.11.3710:mRNA-p1	1311	Tb927.11.3710
Bifunctional NAD(P)H-hydrate repair enzyme	23.518	23.4822	23.3418	23.2637	23.6044	23.2503							8	8	8	249	249	249	61111	0	38877	311310000	35	8	7	8	6	7	7	+	Tb927.7.3770:mRNA-p1	Tb927.7.3770:mRNA-p1	2446	Tb927.7.3770
adenylate kinase, putative	26.3711	26.3887	26.3518	26.2996	26.1548	26.0652							14	14	14	626	626	626	24941	0	98163	3284700000	80	14	14	14	13	13	12	+	Tb927.10.2530:mRNA-p1	Tb927.10.2530:mRNA-p1	644	Tb927.10.2530
ccr4-not transcription complex subunit 2	24.8266	25.0441	25.0819	25.1368	24.685	24.8282							8	8	8	424	424	424	37396	0	61674	884700000	31	6	6	5	5	5	7		Tb927.6.850:mRNA-p1;Tb11.v5.0689.1-p1	Tb927.6.850:mRNA-p1;Tb11.v5.0689.1-p1	2330	Tb927.6.850
diacylglycerol acyltransferase, putative	21.3609	NaN	NaN	21.1922	21.0988	NaN							6	6	6	63	63	63	16724	0	2041	18248000	11	3	0	2	2	4	3		Tb927.11.2210:mRNA-p1	Tb927.11.2210:mRNA-p1	1234	Tb927.11.2210
survival of motor neuron (SMN)-like protein	23.2329	NaN	23.7003	23.5088	23.2524	23.2364							2	2	2	287	287	287	17026	0	31054	121820000	9	2	1	2	2	2	2		Tb927.11.15000:mRNA-p1	Tb927.11.15000:mRNA-p1	1129	Tb927.11.15000
intraflagellar transport protein 27	26.0241	26.0218	26.0851	25.6661	25.9192	25.8108							9	9	9	514	514	514	20638	0	37638	1164000000	48	9	9	8	9	8	9		Tb927.3.5550:mRNA-p1	Tb927.3.5550:mRNA-p1	1824	Tb927.3.5550
ubiquitin-protein ligase, putative	25.5553	25.5323	25.7608	25.3436	25.2928	25.3768							5	5	5	227	227	227	17132	0	79429	1124900000	31	4	3	4	5	5	5		Tb927.9.8000:mRNA-p1	Tb927.9.8000:mRNA-p1	3098	Tb927.9.8000
Coiled-coil and C2 domain-containing protein	25.5981	25.4791	25.6957	25.3444	25.3912	25.3868							36	36	36	468	468	468	10488	0	24202	3973600000	158	34	33	33	33	33	34		Tb927.4.2080:mRNA-p1	Tb927.4.2080:mRNA-p1	1888	Tb927.4.2080
Peroxisome biogenesis factor 12	23.2676	23.8352	24.1158	23.6955	23.6249	23.5163							8	8	8	241	241	241	43172	0	42912	243520000	22	5	5	4	7	8	7		Tb927.10.15850:mRNA-p1;Tb11.v5.0427.1-p1	Tb927.10.15850:mRNA-p1;Tb11.v5.0427.1-p1	223	Tb927.10.15850
Peroxisome biogenesis factor 6	22.126	22.5402	22.6945	22.2779	22.3304	22.4019							3	3	3	49	49	49	10605	0	15949	92145000	18	2	3	3	3	3	3		Tb927.5.3920:mRNA-p1	Tb927.5.3920:mRNA-p1	2126	Tb927.5.3920
prefoldin, putative	24.8565	24.75	24.7341	24.7702	24.5402	24.4632							8	8	8	548	548	548	22754	0	88898	707380000	45	6	7	7	7	8	7		Tb927.7.570:mRNA-p1	Tb927.7.570:mRNA-p1	2501	Tb927.7.570
calcium motive p-type ATPase, putative	25.188	25.1961	25.3002	24.8704	25.006	24.9865							32	32	32	413	413	413	11397	0	24897	3115600000	164	29	29	27	27	27	29		Tb927.9.15460:mRNA-p1	Tb927.9.15460:mRNA-p1	2963	Tb927.9.15460
transaldolase, putative	25.7753	25.7323	25.759	25.5497	25.492	25.7394							10	10	10	446	446	446	36627	0	70832	1292300000	47	7	9	9	9	8	9		Tb927.8.5600:mRNA-p1	Tb927.8.5600:mRNA-p1	2745	Tb927.8.5600
Importin subunit beta-4, putative	25.4423	25.5583	25.6709	25.3324	25.3489	25.5143							32	32	32	489	489	489	11788	0	32331	3604200000	153	28	28	28	30	28	29		Tb927.11.15370:mRNA-p1	Tb927.11.15370:mRNA-p1	1146	Tb927.11.15370
3-keto-dihydrosphingosine reductase	25.0607	24.5481	24.6064	24.3658	24.4362	24.3974							8	8	8	279	279	279	38045	0	96219	435650000	26	5	5	7	5	6	4	+	Tb927.10.4040:mRNA-p1	Tb927.10.4040:mRNA-p1	705	Tb927.10.4040
DnaJ domain containing protein, putative	24.3907	24.444	24.0213	24.377	24.1823	24.1496							9	9	9	226	226	226	51489	0	79357	499940000	50	9	9	6	7	7	8		Tb927.9.1560:mRNA-p1	Tb927.9.1560:mRNA-p1	2966	Tb927.9.1560
vesicle-associated membrane protein, putative	24.4533	24.657	24.6678	24.4491	24.4127	24.5536							4	4	4	188	188	188	26489	0	23027	409780000	24	4	4	4	4	4	4		Tb927.10.790:mRNA-p1	Tb927.10.790:mRNA-p1	836	Tb927.10.790
2-oxoglutarate dehydrogenase E2 component, putative	25.3785	25.2544	25.2249	25.0441	25.0469	25.172							8	8	8	266	266	266	41143	0	41181	1331900000	39	8	8	8	8	8	8	+	Tb927.11.11680:mRNA-p1	Tb927.11.11680:mRNA-p1	995	Tb927.11.11680
eukaryotic translation initiation factor 2-alpha kinase 2	22.305	22.3632	22.1305	22.0751	22.0981	22.2997							4	4	4	51	51	51	11192	0	12604	57226000	12	4	2	2	2	3	4		Tb927.4.2500:mRNA-p1	Tb927.4.2500:mRNA-p1	1909	Tb927.4.2500
serine threonine-protein phosphatase PP1, putative	24.6287	24.9646	25.1096	24.7588	24.8256	24.6419							13	13	6	432	432	255	33577	0	5887	1359400000	72	8	12	11	11	13	9		Tb927.4.3640:mRNA-p1;Tb927.4.3630:mRNA-p1	Tb927.4.3640:mRNA-p1;Tb927.4.3630:mRNA-p1	1947	Tb927.4.3640
myosin IB heavy chain, putative	21.6959	22.276	NaN	NaN	21.7815	NaN							7	7	7	9	9	9	13176	0	14791	76099000	9	3	3	3	2	5	4		Tb927.4.3380:mRNA-p1	Tb927.4.3380:mRNA-p1	1936	Tb927.4.3380
hypothetical protein, conserved	25.6736	25.342	24.7387	25.1391	25.1216	25.4609							9	9	9	228	228	228	78028	0	4941	510750000	29	5	7	4	7	6	7		Tb927.11.3970:mRNA-p1	Tb927.11.3970:mRNA-p1	1321	Tb927.11.3970
Dynein intermediate chain 138	23.4936	23.8884	24.1588	23.6862	23.3246	23.7787							9	9	9	176	176	176	94636	0	34226	355580000	24	5	6	6	3	7	5		Tb927.2.4060:mRNA-p1	Tb927.2.4060:mRNA-p1	1603	Tb927.2.4060
amidohydrolase, putative	23.8498	23.8525	24.0762	23.5669	23.7395	23.6505							10	10	10	388	388	388	42938	0	48551	563580000	50	9	9	10	9	10	7		Tb927.1.3000:mRNA-p1	Tb927.1.3000:mRNA-p1	337	Tb927.1.3000
radial spoke protein 3	24.7215	25.118	24.8165	24.6167	24.4927	24.8319							8	8	8	295	295	295	39377	0	33305	773730000	38	6	7	7	7	6	7		Tb927.11.1150:mRNA-p1	Tb927.11.1150:mRNA-p1	988	Tb927.11.1150
hypothetical protein, conserved	24.2687	24.0056	23.7686	23.928	23.8068	23.233							10	10	10	28	28	28	63396	0	50994	486030000	35	7	9	8	7	7	5	+	Tb927.10.5400:mRNA-p1	Tb927.10.5400:mRNA-p1	748	Tb927.10.5400
hypothetical protein, conserved	22.9538	22.8841	22.863	22.6883	22.8074	22.4273							15	15	15	134	134	134	17216	0	5202	203370000	29	7	5	6	6	5	6		Tb927.5.3250.1:mRNA-p1	Tb927.5.3250.1:mRNA-p1	2107	Tb927.5.3250.1
hypothetical protein, conserved	24.7116	24.7113	24.3194	24.8559	24.4249	24.5162							11	11	11	519	519	519	36085	0	49685	794460000	44	9	11	9	10	10	8		Tb927.7.3920:mRNA-p1	Tb927.7.3920:mRNA-p1	2452	Tb927.7.3920
40S ribosomal protein S21, putative	26.1124	25.7936	25.8822	25.9326	25.6877	25.4601							2	2	2	18	18	18	21118	0	55589	741210000	30	2	2	2	2	2	2		Tb927.11.6510:mRNA-p1;Tb927.11.6500:mRNA-p1	Tb927.11.6510:mRNA-p1;Tb927.11.6500:mRNA-p1	1422	Tb927.11.6510
Aminoacyl-tRNA editing domain containing protein, putative	23.65	23.7633	23.9044	23.5545	23.6832	23.5693							11	11	11	617	617	617	29381	0	67336	453030000	54	9	8	7	10	10	10		Tb927.10.1250:mRNA-p1	Tb927.10.1250:mRNA-p1	456	Tb927.10.1250
TFIIF-stimulated CTD phosphatase, putative	26.3626	26.464	26.4002	26.1295	26.2086	26.2734							16	16	16	765	765	765	28189	0	10232	3348800000	95	12	12	13	14	14	15		Tb927.10.4180:mRNA-p1	Tb927.10.4180:mRNA-p1	711	Tb927.10.4180
dihydrolipoamide acetyltransferase E2 subunit, putative	24.6211	24.5784	24.7562	24.4296	24.4857	24.405							13	13	13	386	386	386	48107	0	90604	1073100000	53	8	10	10	11	12	12	+	Tb927.10.7570:mRNA-p1;Tb11.v5.0774.1-p1	Tb927.10.7570:mRNA-p1	823	Tb927.10.7570
hypothetical protein, conserved	NaN	22.1043	22.6333	22.1781	NaN	NaN							3	3	3	185	185	185	31775	0	97972	62420000	4	1	3	2	2	2	2		Tb927.10.4290:mRNA-p1	Tb927.10.4290:mRNA-p1	716	Tb927.10.4290
cysteinyl-tRNA synthetase, putative	24.4997	24.7883	24.8042	24.5979	24.4677	24.6416							28	28	28	451	451	451	89376	0	17095	1658300000	126	24	23	23	21	23	25		Tb927.6.950:mRNA-p1	Tb927.6.950:mRNA-p1	2333	Tb927.6.950
syntaxin, putative	21.8479	21.8134	21.5702	21.546	21.8871	21.6235							3	3	3	131	131	131	29242	0	11611	52061000	10	3	3	3	1	3	2		Tb927.3.5570:mRNA-p1	Tb927.3.5570:mRNA-p1	1825	Tb927.3.5570
kinetoplastid kinetochore protein 4	22.3124	22.0333	21.641	22.0653	21.8446	21.6952							2	2	2	33	33	33	69596	0	7382	48023000	10	1	2	2	2	2	2		Tb927.8.3680:mRNA-p1	Tb927.8.3680:mRNA-p1	2667	Tb927.8.3680
Probable N6-adenine methyltransferase, putative	22.6271	22.9268	22.7902	22.7229	22.5546	22.6023							5	5	5	17	17	17	54798	0	94422	100560000	7	2	3	4	3	2	4		Tb927.7.6620.2:mRNA-p1;Tb927.7.6620.1:mRNA-p1	Tb927.7.6620.2:mRNA-p1;Tb927.7.6620.1:mRNA-p1	2529	Tb927.7.6620.2
paraflagellar rod protein	NaN	22.684	22.6869	22.4987	NaN	NaN							5	5	5	506	506	506	13445	0	22415	66916000	9	2	4	4	3	1	2		Tb927.10.11080:mRNA-p1	Tb927.10.11080:mRNA-p1	414	Tb927.10.11080
Myo-inositol 1-phosphate synthase	24.3025	24.6343	24.9327	24.4127	24.4476	24.5324							8	8	8	299	299	299	58274	0	57102	643270000	38	7	8	7	6	6	7		Tb927.10.7110:mRNA-p1	Tb927.10.7110:mRNA-p1	802	Tb927.10.7110
Ras-related protein Rab5B	23.1452	23.2152	22.6964	NaN	22.9593	NaN							6	6	6	468	468	468	21844	0	36343	127060000	9	3	4	4	1	3	1		Tb927.11.4570:mRNA-p1	Tb927.11.4570:mRNA-p1	1343	Tb927.11.4570
ATP-binding cassette sub-family F member 1, putative	24.098	24.7312	24.543	24.3574	24.4326	24.1342							10	10	10	266	266	266	77697	0	57207	600860000	58	7	7	6	9	8	9		Tb927.10.10880:mRNA-p1	Tb927.10.10880:mRNA-p1	411	Tb927.10.10880
Flagellar Member 3	25.317	25.3007	25.4757	25.0433	25.1327	25.3378							50	50	50	287	287	287	46813	0	32331	2622100000	187	36	37	32	39	40	34		Tb927.8.4780:mRNA-p1	Tb927.8.4780:mRNA-p1	2708	Tb927.8.4780
Nudix hydrolase 2	NaN	23.2317	23.6058	23.1534	NaN	23.3193							4	4	4	312	312	312	19639	0	1204	135150000	17	2	3	4	3	3	2		Tb927.5.4350:mRNA-p1	Tb927.5.4350:mRNA-p1	2134	Tb927.5.4350
Nucleoporin NUP48	23.0571	NaN	NaN	22.8761	22.8014	22.924							6	6	6	203	203	203	48494	0	19059	108530000	23	5	3	2	5	4	4		Tb927.11.4540:mRNA-p1	Tb927.11.4540:mRNA-p1	1341	Tb927.11.4540
mitogen-activated protein kinase 11, putative	24.8709	25.1538	25.3143	24.9743	24.9674	25.043							20	20	20	542	542	542	47389	0	13241	2223200000	108	15	17	16	18	17	18		Tb927.10.12040:mRNA-p1;Tb11.v5.1057.1-p1	Tb927.10.12040:mRNA-p1;Tb11.v5.1057.1-p1	299	Tb927.10.12040
hypothetical protein, conserved	25.7098	25.4648	25.3659	25.3994	25.1245	25.2855							19	19	19	736	736	736	30771	0	14517	1951000000	105	16	16	15	18	19	17		Tb927.4.4700:mRNA-p1	Tb927.4.4700:mRNA-p1	1987	Tb927.4.4700
epsinR	26.388	26.1151	25.5677	26.0779	25.8293	25.9359							13	13	13	301	301	301	55266	0	49108	1359500000	48	8	9	9	10	13	12		Tb927.11.670:mRNA-p1;Tb11.0890:mRNA-p1	Tb927.11.670:mRNA-p1;Tb11.0890:mRNA-p1	1428	Tb927.11.670
component of motile flagella 1	24.6045	25.1365	24.9375	24.6225	24.7583	24.8634							9	9	9	368	368	368	4299	0	54046	668560000	43	9	7	8	5	8	7		Tb927.10.16110:mRNA-p1;Tb11.v5.0527.1-p1	Tb927.10.16110:mRNA-p1;Tb11.v5.0527.1-p1	238	Tb927.10.16110
GPI inositol deacylase precursor	22.6014	22.3666	22.7505	22.4234	21.8906	22.4922							3	3	3	99	99	99	61431	0	145	66610000	12	2	3	2	3	2	3		Tb927.10.4780:mRNA-p1	Tb927.10.4780:mRNA-p1	728	Tb927.10.4780
hypothetical protein, conserved	21.6931	NaN	22.0657	21.5081	NaN	21.8954							4	4	4	11	11	11	69165	0	15679	54150000	13	2	3	3	2	2	3		Tb927.8.4270:mRNA-p1	Tb927.8.4270:mRNA-p1	2686	Tb927.8.4270
protein phosphatase 2C, putative	23.5469	23.8301	23.4156	23.4677	23.3701	23.0453							5	5	5	248	248	248	33456	0	16463	219140000	15	4	4	5	5	3	4		Tb927.4.2110:mRNA-p1	Tb927.4.2110:mRNA-p1	1889	Tb927.4.2110
enoyl-CoA hydratase/isomerase family protein, putative	23.3636	23.5355	23.3894	22.8756	23.3701	23.2128							8	8	8	331	331	331	40234	0	39085	292040000	32	5	5	6	5	5	7	+	Tb927.11.16480:mRNA-p1	Tb927.11.16480:mRNA-p1	1192	Tb927.11.16480
retrotransposon hot spot protein 1 (RHS1), putative	26.0406	26.2322	26.2278	26.0512	26.0452	26.1337							35	27	2	512	426	34	95139	0	21872	2776000000	130	24	26	30	28	27	30		Tb927.2.370:mRNA-p1	Tb927.2.370:mRNA-p1	1595	Tb927.2.370
hypothetical protein, conserved	22.8059	22.7763	22.7518	22.5999	22.5823	22.8356							6	6	6	223	223	223	57282	0	24775	176780000	17	6	5	5	2	3	5		Tb927.4.2340:mRNA-p1	Tb927.4.2340:mRNA-p1	1901	Tb927.4.2340
vacuolar ATP synthase subunit d, putative	24.6613	24.7621	24.8377	24.5859	24.4777	24.82							6	6	6	254	254	254	31285	0	19818	427790000	21	4	4	5	4	3	6		Tb927.10.3760:mRNA-p1	Tb927.10.3760:mRNA-p1	694	Tb927.10.3760
Paraflagellar rod protein 2-5	29.2052	29.2799	29.0619	28.9805	29.029	29.0557							49	49	49	757	757	757	69596	0	32331	66318000000	484	47	46	43	47	44	48		Tb927.8.5010:mRNA-p1;Tb927.8.5000:mRNA-p1;Tb927.8.4990:mRNA-p1;Tb927.8.4980:mRNA-p1;Tb927.8.4970:mRNA-p1;Tb11.v5.0538.1-p1	Tb927.8.5010:mRNA-p1;Tb927.8.5000:mRNA-p1;Tb927.8.4990:mRNA-p1;Tb927.8.4980:mRNA-p1;Tb927.8.4970:mRNA-p1;Tb11.v5.0538.1-p1	241	Tb927.8.5010
I/6 autoantigen	25.7821	25.5057	25.9963	25.6061	25.4998	25.6314							8	8	4	524	524	317	2705	0	12007	2264900000	63	8	8	8	7	8	7		Tb927.7.3440:mRNA-p1	Tb927.7.3440:mRNA-p1	2431	Tb927.7.3440
short-chain dehydrogenase, putative	22.9453	23.1582	23.7293	22.9824	23.2594	22.763							5	5	5	217	217	217	33958	0	18161	160590000	19	4	3	3	3	2	2		Tb927.11.10020:mRNA-p1	Tb927.11.10020:mRNA-p1	919	Tb927.11.10020
signal peptidase type I, putative	25.8046	25.8687	25.9965	25.824	25.6755	25.6933							6	6	6	284	284	284	23706	0	40083	1115100000	27	4	5	5	5	5	6		Tb927.5.3220:mRNA-p1	Tb927.5.3220:mRNA-p1	2104	Tb927.5.3220
cytosolic coat protein, putative	24.7722	24.6843	24.6567	24.6553	24.5089	24.3907							6	6	6	289	289	289	25564	0	21387	631790000	23	6	5	6	5	6	5		Tb927.11.15230:mRNA-p1	Tb927.11.15230:mRNA-p1	1142	Tb927.11.15230
paraflagellar rod component, putative	27.13	27.2763	27.4324	27.0127	27.1596	27.1033							15	15	15	628	628	628	37014	0	17767	7274900000	123	13	14	14	15	15	14		Tb927.10.10140:mRNA-p1	Tb927.10.10140:mRNA-p1	387	Tb927.10.10140
Nucleoporin NUP53b	22.4669	22.542	NaN	22.3813	NaN	22.2817							5	5	5	221	221	221	52878	0	2169	79090000	11	3	2	2	3	2	4		Tb927.3.3540:mRNA-p1	Tb927.3.3540:mRNA-p1	1751	Tb927.3.3540
Flagellum attachment zone protein 40	21.5341	21.4944	21.7038	NaN	NaN	21.3614							5	5	5	131	131	131	58387	0	10898	30901000	8	2	3	4	0	1	2		Tb927.10.12470:mRNA-p1	Tb927.10.12470:mRNA-p1	455	Tb927.10.12470
trypanosome RHS family, putative	24.5154	24.2938	24.4084	24.2214	24.2361	24.4595							14	7	6	459	274	253	48671	0	35824	540540000	25	14	10	11	12	13	14		Tb11.v5.0655.1-p1	Tb11.v5.0655.1-p1	264	Tb11.v5.0655.1-p1
microtubule associated protein xmap215	22.2896	22.1186	NaN	NaN	22.0321	NaN							4	4	4	31	31	31	17907	0	10615	52474000	8	2	2	2	2	3	3		Tb927.6.3090:mRNA-p1	Tb927.6.3090:mRNA-p1	2238	Tb927.6.3090
Holliday-junction resolvase-like of SPT6/SH2 domain containing protein, putative	23.1067	23.0777	23.0628	22.87	23.1553	22.9061							7	7	7	68	68	68	17402	0	2631	208870000	9	6	5	4	7	6	7		Tb927.2.5810:mRNA-p1	Tb927.2.5810:mRNA-p1	1645	Tb927.2.5810
Putative Phosphatase/Protein of unknown function DUF89, putative	24.1964	24.5384	24.4432	23.9914	24.2721	24.4576							18	18	18	272	272	272	10048	0	81297	757800000	62	15	13	13	11	15	13		Tb927.7.5210:mRNA-p1	Tb927.7.5210:mRNA-p1	2485	Tb927.7.5210
Protein of unknown function (DUF2817), putative	25.6319	25.6409	25.7471	25.6508	25.4705	25.3005							15	15	15	536	536	536	44423	0	89164	1939400000	85	12	12	12	13	13	11	+	Tb927.6.4320:mRNA-p1	Tb927.6.4320:mRNA-p1	2282	Tb927.6.4320
eukaryotic translation initiation factor 3 subunit j	22.7467	22.8304	22.6867	22.8274	22.5794	22.328							4	4	4	314	314	314	238	0	17921	121840000	12	4	3	2	3	4	3		Tb927.3.2220:mRNA-p1	Tb927.3.2220:mRNA-p1	1705	Tb927.3.2220
nucleolar RNA-binding protein	25.837	25.9038	25.4166	25.6713	25.0692	25.7028							3	3	3	98	98	98	35042	0	14118	513440000	15	2	2	2	2	3	3		Tb927.8.760:mRNA-p1	Tb927.8.760:mRNA-p1	2812	Tb927.8.760
hypothetical protein, conserved	23.4328	NaN	23.9173	23.5552	23.5098	23.1639							7	7	7	147	147	147	58564	0	57911	165750000	22	5	3	3	4	4	4		Tb927.5.1230:mRNA-p1;Tb11.v5.0639.1-p1	Tb927.5.1230:mRNA-p1;Tb11.v5.0639.1-p1	261	Tb927.5.1230
Uncharacterized conserved protein (DUF2042), putative	22.9914	23.0628	23.2901	22.85	22.9017	22.8978							8	8	8	184	184	184	8238	0	52076	240290000	32	5	4	5	7	7	6		Tb927.10.8080:mRNA-p1	Tb927.10.8080:mRNA-p1	846	Tb927.10.8080
Dynein intermediate chain, axonemal	24.6933	24.7841	24.6457	24.5289	24.4951	24.5468							22	22	22	558	558	558	68115	0	16427	2199600000	122	19	19	17	20	22	20		Tb927.11.14300:mRNA-p1	Tb927.11.14300:mRNA-p1	1098	Tb927.11.14300
coronin, putative	26.079	26.3265	26.1212	25.8209	25.957	26.0862							15	15	15	461	461	461	54719	0	12378	2118000000	71	12	15	12	12	13	12		Tb927.8.3100:mRNA-p1	Tb927.8.3100:mRNA-p1	2648	Tb927.8.3100
ADP-ribosylation factor GTPase activating protein, putative	23.5585	23.557	23.742	23.3855	23.4064	NaN							4	4	4	172	172	172	31714	0	35448	199460000	12	3	3	4	2	2	1		Tb927.11.9180:mRNA-p1	Tb927.11.9180:mRNA-p1	1514	Tb927.11.9180
glucosamine 6-phosphate N-acetyltransferase	23.2666	23.2219	23.0776	23.0596	NaN	NaN							3	3	3	415	415	415	16148	0	6725	141510000	6	3	3	3	2	1	1		Tb927.11.11100:mRNA-p1	Tb927.11.11100:mRNA-p1	969	Tb927.11.11100
Tetratricopeptide repeat, putative	23.7052	23.5795	23.6834	23.5213	23.6771	23.3681							20	20	20	308	308	308	10245	0	12161	582710000	61	13	15	11	16	18	16		Tb927.10.2380:mRNA-p1	Tb927.10.2380:mRNA-p1	637	Tb927.10.2380
chaperone protein DnaJ, putative	NaN	23.19	23.6887	22.9745	NaN	23.5812							7	7	7	252	252	252	46795	0	56442	156990000	14	2	2	4	3	4	4		Tb927.10.2290:mRNA-p1	Tb927.10.2290:mRNA-p1	632	Tb927.10.2290
19S proteasome non-atpase subunit 8	24.8875	25.1747	25.4404	24.9461	25.0136	25.1636							8	8	8	344	344	344	4235	0	81165	1179000000	42	7	8	8	7	7	8		Tb927.10.14530:mRNA-p1	Tb927.10.14530:mRNA-p1	546	Tb927.10.14530
SET domain-containing protein, putative	24.4978	24.496	24.5262	24.3372	24.3586	24.2851							40	40	40	396	396	396	16065	0	20869	2419400000	149	32	30	30	29	35	32		Tb927.9.10100:mRNA-p1	Tb927.9.10100:mRNA-p1	2844	Tb927.9.10100
Mitogen-activated protein kinase 10, putative	25.5824	25.6223	25.8163	25.3878	25.463	25.4959							22	22	22	641	641	641	46936	0	11552	1753400000	109	17	16	15	20	20	20		Tb927.8.3770:mRNA-p1	Tb927.8.3770:mRNA-p1	2671	Tb927.8.3770
paraflagellar rod protein 5, putative	24.1666	24.2567	24.227	24.1781	24.0426	24.0677							16	16	16	251	251	251	87142	0	6202	668950000	59	14	12	13	15	14	15		Tb927.2.4330:mRNA-p1;Tb11.v5.0777.1-p1	Tb927.2.4330:mRNA-p1;Tb11.v5.0777.1-p1	1610	Tb927.2.4330
geranylgeranyl transferase type II beta subunit, putative	22.452	22.3495	NaN	NaN	22.2277	22.2552							3	3	3	151	151	151	36937	0	20138	66994000	9	2	3	2	1	2	2		Tb927.4.690:mRNA-p1	Tb927.4.690:mRNA-p1	2010	Tb927.4.690
Flagellar-associated protein 59, putative	22.5877	22.7677	23.0705	22.4328	22.6089	22.623							12	12	12	172	172	172	10799	0	4692	158630000	27	6	8	9	6	6	3		Tb927.4.4130.2:mRNA-p1;Tb927.4.4130.1:mRNA-p1;Tb927.8.8200:mRNA-p1	Tb927.4.4130.2:mRNA-p1;Tb927.4.4130.1:mRNA-p1;Tb927.8.8200:mRNA-p1	1963	Tb927.4.4130.2
UNC119	25.2507	25.5255	25.668	25.3676	25.1236	25.4183							7	7	7	505	505	505	2266	0	1173	1265600000	45	6	7	7	6	6	7		Tb927.2.4580:mRNA-p1	Tb927.2.4580:mRNA-p1	1620	Tb927.2.4580
tubulin binding cofactor c, putative	22.9155	23.2674	22.9436	22.7863	22.9049	22.7832							8	8	8	91	91	91	18196	0	24051	94376000	22	4	3	5	2	6	4		Tb927.10.15290:mRNA-p1;Tb11.v5.0628.1-p1	Tb927.10.15290:mRNA-p1	582	Tb927.10.15290
UDP-n-acetylglucosamine pyrophosphorylase	23.3789	23.5284	23.1953	23.3229	23.2217	23.135							15	15	15	372	372	372	60161	0	6325	330590000	36	10	5	7	10	11	12		Tb927.11.2520:mRNA-p1	Tb927.11.2520:mRNA-p1	1258	Tb927.11.2520
PSP1 C-terminal conserved region, putative	23.7255	23.928	24.0062	23.4772	NaN	24.0646							6	6	6	187	187	187	48986	0	23141	180250000	14	3	2	4	4	5	3		Tb927.10.9910:mRNA-p1	Tb927.10.9910:mRNA-p1	915	Tb927.10.9910
root hair defective 3 GTP-binding protein (RHD3), putative	24.1875	24.3263	24.5516	24.1551	24.3119	24.1708							18	18	18	351	351	351	95105	0	12114	1046500000	72	15	15	13	14	15	16		Tb927.10.14510:mRNA-p1	Tb927.10.14510:mRNA-p1	544	Tb927.10.14510
tubulin-specific chaperone, putative	24.0826	24.5696	24.3662	24.5182	24.0036	24.2128							4	4	4	259	259	259	26459	0	22031	339050000	19	3	4	3	4	2	4		Tb927.10.13950:mRNA-p1	Tb927.10.13950:mRNA-p1	518	Tb927.10.13950
Component of motile flagella 5	23.1925	23.0879	23.3445	23.0569	23.0398	22.9466							12	12	12	145	145	145	1505	0	50599	262270000	36	9	7	7	7	8	7		Tb927.2.4810:mRNA-p1	Tb927.2.4810:mRNA-p1	1625	Tb927.2.4810
folate transporter, putative	22.8164	23.0768	22.4776	22.7691	22.6636	22.512							6	6	2	152	152	46	69808	0	18933	198810000	25	5	3	5	6	6	4		Tb927.8.3630:mRNA-p1;Tb927.8.3620:mRNA-p1;Tb11.v5.0766.1-p1	Tb927.8.3630:mRNA-p1;Tb927.8.3620:mRNA-p1	2664	Tb927.8.3630
hypothetical protein, conserved	27.3006	NaN	NaN	27.4451	26.9002	27.1481							3	3	3	79	79	79	36212	0	57373	1412400000	8	2	1	1	3	2	2		Tb927.4.4280:mRNA-p1;Tb927.4.4260:mRNA-p1;Tb927.4.4240:mRNA-p1	Tb927.4.4280:mRNA-p1;Tb927.4.4260:mRNA-p1;Tb927.4.4240:mRNA-p1	1967	Tb927.4.4280
ATP-dependent RNA helicase HEL67	24.755	25.1053	25.0668	24.7653	24.987	24.9144							23	22	22	492	477	477	66588	0	14878	2221100000	87	16	16	18	17	16	21		Tb927.10.14550:mRNA-p1	Tb927.10.14550:mRNA-p1	547	Tb927.10.14550
Nucleoporin NUP89	24.1157	24.0052	24.0566	23.8936	23.9711	23.905							18	18	18	303	303	303	89154	0	80143	598510000	60	12	12	11	11	14	12		Tb927.11.2950:mRNA-p1	Tb927.11.2950:mRNA-p1	1277	Tb927.11.2950
hypothetical protein, conserved	23.7728	24.1929	24.2007	24.1297	24.042	23.9104							3	3	3	169	169	169	39755	0	12331	171390000	8	2	2	2	3	3	3		Tb927.7.1330:mRNA-p1	Tb927.7.1330:mRNA-p1	2347	Tb927.7.1330
Calpain-like protein CALP1.3	NaN	21.6199	21.6475	NaN	NaN	21.483							6	6	6	105	105	105	8262	0	12581	42800000	12	2	3	4	4	2	4		Tb927.1.2120:mRNA-p1	Tb927.1.2120:mRNA-p1	322	Tb927.1.2120
nucleoside diphosphate kinase	29.1672	29.2918	29.2682	28.939	29.1917	29.1182							8	8	8	562	562	562	16857	0	51825	13327000000	60	7	7	8	7	7	8		Tb927.11.16130:mRNA-p1	Tb927.11.16130:mRNA-p1	1179	Tb927.11.16130
hypothetical protein, conserved	22.7648	22.8617	NaN	NaN	22.6635	NaN							4	4	4	91	91	91	91938	0	12498	58483000	8	2	2	1	3	2	2		Tb927.11.3510:mRNA-p1	Tb927.11.3510:mRNA-p1	1303	Tb927.11.3510
trypanothione reductase	27.0648	27.1265	27.0528	26.9167	26.8884	27.002							16	16	16	602	602	602	53156	0	13408	5415500000	130	15	15	15	15	16	16	+	Tb927.10.10390:mRNA-p1	Tb927.10.10390:mRNA-p1	394	Tb927.10.10390
S-adenosylmethionine synthetase	25.2968	25.7094	25.8751	25.5808	25.4704	25.5631							17	17	17	514	514	514	4354	0	79725	3196500000	93	16	15	14	15	15	16		Tb927.6.4920:mRNA-p1;Tb927.6.4910:mRNA-p1;Tb927.6.4900:mRNA-p1;Tb927.6.4880:mRNA-p1;Tb927.6.4860:mRNA-p1;Tb927.6.4850:mRNA-p1;Tb927.6.4840:mRNA-p1;Tb927.6.4890:mRNA-p1;Tb927.6.4870:mRNA-p1	Tb927.6.4920:mRNA-p1;Tb927.6.4910:mRNA-p1;Tb927.6.4900:mRNA-p1;Tb927.6.4880:mRNA-p1;Tb927.6.4860:mRNA-p1;Tb927.6.4850:mRNA-p1;Tb927.6.4840:mRNA-p1;Tb927.6.4890:mRNA-p1;Tb927.6.4870:mRNA-p1	2305	Tb927.6.4920
proteasome regulatory ATPase subunit 5	24.2039	24.0153	24.3659	24.287	24.059	24.0025							15	15	15	404	404	404	49149	0	70581	846030000	57	11	11	12	14	12	10		Tb927.7.2550:mRNA-p1	Tb927.7.2550:mRNA-p1	2394	Tb927.7.2550
Ras-related protein RabX1	22.9409	NaN	23.6557	NaN	23.0921	23.2151							6	5	5	349	298	298	24018	0	2044	141470000	11	5	4	4	4	6	6		Tb927.8.4610:mRNA-p1	Tb927.8.4610:mRNA-p1	2705	Tb927.8.4610
kinetoplastid-specific phospho-protein phosphatase, putative	23.817	24.0623	23.9245	24.1025	23.7799	23.7457							3	3	3	156	156	156	39848	0	27719	197010000	12	3	3	3	3	3	3		Tb927.6.4630:mRNA-p1	Tb927.6.4630:mRNA-p1	2296	Tb927.6.4630
CS domain containing protein, putative	23.0483	23.0355	23.5702	22.9037	22.671	22.9084							5	5	5	281	281	281	21809	0	55672	217450000	25	2	4	5	4	5	5		Tb927.10.2620:mRNA-p1	Tb927.10.2620:mRNA-p1	648	Tb927.10.2620
hypothetical protein, conserved	23.5702	23.3481	23.5489	23.4911	23.4055	23.3671							18	18	18	254	254	254	11007	0	9323	513890000	79	13	14	16	9	16	14		Tb927.3.2490:mRNA-p1	Tb927.3.2490:mRNA-p1	1717	Tb927.3.2490
Aminotransferase class IV, putative	23.175	23.2733	23.1852	23.079	22.9721	23.0419							7	7	7	282	282	282	44187	0	26469	247190000	29	4	6	5	6	5	5		Tb927.4.2240:mRNA-p1	Tb927.4.2240:mRNA-p1	1896	Tb927.4.2240
small GTP-binding protein Rab18	25.2338	25.3167	25.4714	25.1736	25.0677	25.2495							6	6	6	349	349	349	23467	0	24071	499890000	22	4	6	5	3	5	3		Tb927.8.4770:mRNA-p1	Tb927.8.4770:mRNA-p1	2707	Tb927.8.4770
intraflagellar transport protein 57/55	24.8906	24.7764	25.0647	24.6644	24.7478	25.0457							12	12	12	412	412	412	46366	0	1301	1163100000	47	10	9	12	11	11	11		Tb927.10.11310:mRNA-p1	Tb927.10.11310:mRNA-p1	421	Tb927.10.11310
hypothetical protein, conserved	24.8254	24.3178	NaN	24.8497	24.2616	24.4312							3	3	3	238	238	238	14737	0	75158	207080000	13	3	3	1	3	3	3		Tb927.11.13570:mRNA-p1	Tb927.11.13570:mRNA-p1	1062	Tb927.11.13570
kynureninase, putative	25.3245	25.5862	25.4142	25.1722	25.2739	25.3519							16	16	16	451	451	451	50684	0	10861	1395300000	74	14	12	15	14	13	14		Tb927.9.2010:mRNA-p1	Tb927.9.2010:mRNA-p1	2983	Tb927.9.2010
vacuolar protein sorting-associated protein 35, putative	22.5203	22.6932	23.0764	22.9331	22.5542	22.5075							13	13	13	214	214	214	10436	0	47169	362780000	39	11	11	11	12	11	9		Tb927.10.2270:mRNA-p1	Tb927.10.2270:mRNA-p1	631	Tb927.10.2270
hypothetical protein, conserved	24.1929	24.2159	24.4162	24.0436	24.0785	24.0819							19	19	19	475	475	475	63115	0	73908	771340000	65	13	13	14	13	16	14		Tb927.11.2570:mRNA-p1	Tb927.11.2570:mRNA-p1	1260	Tb927.11.2570
Nuclear poly(A) polymerase 2	NaN	23.1547	23.4317	23.2479	23.089	23.1564							6	6	6	191	191	191	7443	0	39847	209870000	20	2	6	5	5	6	5		Tb927.7.3780:mRNA-p1	Tb927.7.3780:mRNA-p1	2447	Tb927.7.3780
lysophospholipase, putative	26.9618	26.8675	26.6799	26.5373	26.731	26.7628							15	15	15	725	725	725	30092	0	12571	5905700000	111	14	14	14	14	14	13	+	Tb927.8.6390:mRNA-p1	Tb927.8.6390:mRNA-p1	2774	Tb927.8.6390
Long-chain-fatty-acid--CoA ligase 5 (EC 6.2.1.3) (Long-chain acyl-CoA synthetase 5) (LACS 5), putative	26.9976	26.9625	26.8999	26.7213	26.9196	26.8266							32	32	32	485	485	485	78983	0	25018	6723600000	172	29	29	30	29	30	31		Tb927.10.3260:mRNA-p1;Tb11.v5.0825.1-p1	Tb927.10.3260:mRNA-p1	678	Tb927.10.3260
Nucleoporin NUP132	23.8743	23.8448	23.6581	23.4368	23.709	23.8111							22	22	22	285	285	285	13236	0	61469	625420000	51	14	12	15	16	17	13		Tb927.7.2300:mRNA-p1	Tb927.7.2300:mRNA-p1	2381	Tb927.7.2300
RNA-binding protein, putative	25.2151	25.4924	25.3589	25.2704	25.2262	25.2255							5	5	5	257	257	257	22904	0	19613	478610000	19	5	4	3	4	5	4		Tb927.6.3870:mRNA-p1	Tb927.6.3870:mRNA-p1	2262	Tb927.6.3870
transmembrane protein, conserved	22.7087	22.7484	22.8267	22.4388	22.9397	22.6158							8	8	8	81	81	81	19544	0	43749	129950000	22	3	3	3	5	5	5		Tb927.1.1710:mRNA-p1	Tb927.1.1710:mRNA-p1	314	Tb927.1.1710
hypothetical protein, conserved	24.7635	24.682	24.8358	24.6455	24.6323	24.4322							3	3	3	197	197	197	16882	0	11401	569290000	20	3	2	3	3	3	3	+	Tb927.9.9810:mRNA-p1	Tb927.9.9810:mRNA-p1	3144	Tb927.9.9810
Intraflagellar transport protein 25	NaN	24.8601	24.8166	24.7668	24.7087	24.4795							2	2	2	147	147	147	16922	0	11945	264730000	11	2	2	2	2	2	2		Tb927.11.13300:mRNA-p1	Tb927.11.13300:mRNA-p1	1053	Tb927.11.13300
nexin-dynein regulatory complex 2	23.096	23.6165	23.428	23.2991	23.2373	23.3592							11	11	11	302	302	302	58672	0	47453	351190000	32	8	9	10	8	6	9		Tb927.11.7240:mRNA-p1;Tb11.v5.0258.1-p1	Tb927.11.7240:mRNA-p1;Tb11.v5.0258.1-p1	197	Tb927.11.7240
General negative regulator of transcription subunit 5	25.0947	25.0064	24.7598	25.1099	24.724	24.8783							12	12	12	273	273	273	66856	0	73246	696280000	42	8	7	7	11	10	11		Tb927.3.1920:mRNA-p1	Tb927.3.1920:mRNA-p1	1693	Tb927.3.1920
par1	26.8559	26.6005	26.9728	26.6554	26.7279	26.8647							38	38	38	637	637	637	68349	0	27934	8042900000	241	36	36	33	37	37	37		Tb927.11.13500:mRNA-p1	Tb927.11.13500:mRNA-p1	1060	Tb927.11.13500
stress-inducible protein STI1-like, putative	25.1516	25.1836	25.2809	25.0561	24.889	25.1943							16	16	16	728	728	728	28425	0	13857	1949500000	92	15	16	13	15	16	15		Tb10.v4.0035:mRNA-p1;Tb927.10.4450:mRNA-p1;Tb11.v5.0757.1-p1	Tb10.v4.0035:mRNA-p1;Tb927.10.4450:mRNA-p1;Tb11.v5.0757.1-p1	133	Tb10.v4.0035
histone H3 variant V	24.9336	24.725	24.7207	24.2963	24.9597	24.5977							5	3	3	201	137	137	16022	0	97029	353550000	17	5	4	4	5	5	5		Tb927.10.15350:mRNA-p1	Tb927.10.15350:mRNA-p1	584	Tb927.10.15350
vesicle-associated membrane protein, putative	24.0595	24.0157	24.6013	24.1093	23.7958	23.9322							6	6	6	37	37	37	24402	0	51665	353390000	38	6	5	6	5	5	5		Tb927.5.3560:mRNA-p1	Tb927.5.3560:mRNA-p1	2113	Tb927.5.3560
NLE (NUC135) domain/WD domain, G-beta repeat, putative	22.8815	NaN	NaN	22.7548	22.6594	22.7935							3	3	3	97	97	97	49106	0	80098	71205000	6	3	1	3	2	2	3		Tb927.4.3850:mRNA-p1	Tb927.4.3850:mRNA-p1	1953	Tb927.4.3850
Intraflagellar transport protein 74, putative	24.5782	24.655	24.5719	24.4521	24.3258	24.4663							27	27	27	515	515	515	67485	0	11742	2193800000	134	22	21	23	24	22	25		Tb927.7.3370:mRNA-p1	Tb927.7.3370:mRNA-p1	2428	Tb927.7.3370
hypothetical protein, conserved	NaN	NaN	22.34	NaN	22.1331	22.2949							8	8	8	318	318	318	35573	0	24444	72120000	13	2	4	4	2	5	5		Tb927.11.5030:mRNA-p1	Tb927.11.5030:mRNA-p1	1357	Tb927.11.5030
nucleolar RNA-binding protein, putative	22.9378	23.5272	23.2902	23.3981	23.0018	23.1647							4	4	4	571	571	571	74056	0	15364	334170000	34	4	4	3	4	4	4		Tb927.10.4740:mRNA-p1	Tb927.10.4740:mRNA-p1	725	Tb927.10.4740
retrotransposon hot spot protein 4 (RHS4), putative	25.7298	25.5736	25.7731	25.6051	25.5978	25.8584							29	10	6	413	191	121	97997	0	61789	1656300000	48	27	26	25	27	27	26		Tb927.2.450:mRNA-p1	Tb927.2.450:mRNA-p1	1615	Tb927.2.450
replication factor C, subunit 1, putative	23.4457	23.1299	23.2727	23.0521	23.1481	23.4147							12	12	12	315	315	315	65046	0	47835	361450000	35	9	5	8	11	8	10		Tb927.11.5650:mRNA-p1	Tb927.11.5650:mRNA-p1	1381	Tb927.11.5650
Axonemal inner arm dynein light chain, putative	22.3407	23.0751	22.5451	22.4212	22.2886	22.662							7	7	7	252	252	252	42092	0	27288	106710000	20	6	4	4	5	4	4		Tb927.10.11800:mRNA-p1	Tb927.10.11800:mRNA-p1	436	Tb927.10.11800
SUMO-interacting motif-containing protein	NaN	NaN	22.8225	22.8935	22.5855	22.6994							5	5	5	72	72	72	92699	0	24244	67993000	12	1	2	3	2	4	2		Tb927.8.2620:mRNA-p1	Tb927.8.2620:mRNA-p1	2633	Tb927.8.2620
GPI transamidase subunit 16, putative	24.9129	24.9448	25.0419	24.8333	24.8218	24.7853							14	14	14	347	347	347	75806	0	10605	1425600000	71	12	14	10	12	13	14		Tb927.4.1920:mRNA-p1	Tb927.4.1920:mRNA-p1	1878	Tb927.4.1920
Ras-related protein Rab5A	25.8498	25.8027	25.8973	25.7275	25.7056	25.8723							11	11	11	604	604	604	24484	0	11896	1885900000	62	11	10	11	9	9	8		Tb927.10.12960:mRNA-p1	Tb927.10.12960:mRNA-p1	477	Tb927.10.12960
kinesin motor domain containing protein, putative	22.9193	23.0119	22.6333	23.5316	22.7976	22.7336							7	7	7	138	138	138	81138	0	26342	158820000	20	5	4	3	3	6	4		Tb927.10.14570:mRNA-p1	Tb927.10.14570:mRNA-p1	549	Tb927.10.14570
cleavage and polyadenylation specificity factor subunit 2	23.1786	23.4067	23.4126	23.0767	23.285	23.4235							6	6	6	15	15	15	90555	0	25057	152050000	18	2	5	3	3	2	5		Tb927.11.230:mRNA-p1	Tb927.11.230:mRNA-p1	1242	Tb927.11.230
protein transport protein SEC23	NaN	NaN	23.2205	23.0611	NaN	23.1373							9	9	9	171	171	171	10663	0	3153	117290000	21	2	2	4	3	3	6		Tb927.8.3660:mRNA-p1	Tb927.8.3660:mRNA-p1	2666	Tb927.8.3660
peroxidoxin	26.8781	27.0254	27.1751	26.8641	26.9044	27.1226							13	13	13	637	637	637	25631	0	54305	6692400000	76	11	12	12	9	9	10	+	Tb927.8.1990:mRNA-p1	Tb927.8.1990:mRNA-p1	2606	Tb927.8.1990
small nuclear ribonucleoprotein SmD2	24.0016	23.7388	23.9885	23.9565	23.8689	23.5139							4	4	4	441	441	441	12518	0	16232	316400000	17	3	3	4	4	4	4		Tb927.2.5850:mRNA-p1	Tb927.2.5850:mRNA-p1	1647	Tb927.2.5850
Present in the outer mitochondrial membrane proteome 12	26.9122	26.9434	NaN	26.9136	26.7128	26.8092							4	4	4	252	252	252	52991	0	18384	1304300000	15	4	4	2	4	4	4	+	Tb927.11.2750:mRNA-p1	Tb927.11.2750:mRNA-p1	1270	Tb927.11.2750
phosphatase of regenerating liver-type phosphatase, putative	23.9436	23.8937	23.6943	23.1673	23.7767	24.0459							5	5	5	358	358	358	19422	0	21947	246330000	20	4	3	3	4	5	4		Tb927.8.5780:mRNA-p1	Tb927.8.5780:mRNA-p1	2751	Tb927.8.5780
splicing factor TSR1	24.8131	24.7304	24.5663	24.8154	24.4396	24.6149							6	6	6	189	189	189	37469	0	21209	633120000	25	6	4	5	4	4	6		Tb927.8.900:mRNA-p1	Tb927.8.900:mRNA-p1	2839	Tb927.8.900
Nucleolar protein 89	23.0158	23.229	24.2224	23.0088	23.2505	23.1146							4	4	4	69	69	69	89011	0	90991	171000000	9	3	4	2	2	4	4		Tb927.11.6790:mRNA-p1	Tb927.11.6790:mRNA-p1	1432	Tb927.11.6790
Poly(ADP-ribose) polymerase and DNA-Ligase Zn-finger region/Zinc-finger (CX5CX6HX5H) motif containing protein, putative	22.2233	22.5738	22.4113	22.3541	22.2972	21.9376							3	3	3	196	196	196	26172	0	18997	88470000	15	3	3	3	3	3	3		Tb927.10.6550:mRNA-p1	Tb927.10.6550:mRNA-p1	782	Tb927.10.6550
Cilia- and flagella-associated protein 91, putative	22.8254	22.6475	23.2151	23.0725	22.7122	22.5255							5	5	5	94	94	94	80033	0	12022	118280000	16	5	4	3	4	3	3		Tb927.11.2790:mRNA-p1	Tb927.11.2790:mRNA-p1	1272	Tb927.11.2790
protein phosphatase 4, putative	24.132	24.3591	24.2513	24.019	24.1386	24.1824							12	12	12	574	574	574	34432	0	7474	732000000	49	9	7	10	9	9	8		Tb927.11.16970:mRNA-p1	Tb927.11.16970:mRNA-p1	1214	Tb927.11.16970
NAK family pseudokinase, putative	25.7809	25.8125	25.8978	25.5846	25.7004	25.8332							19	19	19	34	34	34	80198	0	20041	3073300000	123	15	15	13	18	19	17		Tb927.9.6560:mRNA-p1	Tb927.9.6560:mRNA-p1	3074	Tb927.9.6560
Protein of unknown function (DUF773), putative	23.0854	23.2385	22.97	23.1817	NaN	22.7659							6	6	6	188	188	188	44275	0	16124	131930000	10	3	4	5	2	2	4		Tb927.6.5000:mRNA-p1	Tb927.6.5000:mRNA-p1	2309	Tb927.6.5000
zinc finger CCCH domain containing protein 17	NaN	NaN	22.8229	NaN	22.7458	22.6812							3	3	3	137	137	137	46178	0	94542	97676000	4	1	2	2	2	3	2		Tb927.7.930:mRNA-p1	Tb927.7.930:mRNA-p1	2563	Tb927.7.930
hypothetical protein, conserved	26.261	25.7855	NaN	25.9145	26.0648	25.9026							5	5	5	97	97	97	7224	0	11884	546040000	14	2	3	1	3	3	3		Tb927.8.3590:mRNA-p1	Tb927.8.3590:mRNA-p1	2663	Tb927.8.3590
nuclear movement protein, putative	23.1556	23.4233	NaN	23.1811	NaN	NaN							3	3	3	217	217	217	19667	0	11151	102010000	7	2	2	2	3	2	2		Tb927.6.2130:mRNA-p1	Tb927.6.2130:mRNA-p1	2199	Tb927.6.2130
enolase, putative	23.322	23.4711	23.1377	23.2708	23.0986	23.215							6	6	6	217	217	217	5568	0	20675	165890000	25	4	5	5	3	6	3		Tb927.11.16410:mRNA-p1	Tb927.11.16410:mRNA-p1	1190	Tb927.11.16410
guanylate kinase, putative	22.6242	22.8226	22.7322	22.6408	NaN	22.6134							4	4	4	182	182	182	29956	0	68292	77205000	13	3	4	3	3	4	3		Tb927.10.6810:mRNA-p1	Tb927.10.6810:mRNA-p1	791	Tb927.10.6810
hypothetical protein, conserved	23.4981	23.4472	23.6538	23.3932	23.4312	23.2967							7	7	7	168	168	168	64798	0	73114	300570000	23	5	5	5	4	6	5	+	Tb927.7.900:mRNA-p1	Tb927.7.900:mRNA-p1	2560	Tb927.7.900
adaptor complex protein (AP) 3 delta subunit 1, putative	24.7333	25.0307	25.0017	25.0051	24.5976	24.8971							6	6	6	76	76	76	1254	0	11661	300460000	9	5	2	4	3	6	5		Tb927.5.3610:mRNA-p1	Tb927.5.3610:mRNA-p1	2115	Tb927.5.3610
zinc finger protein family member, putative	22.8745	NaN	22.8047	22.5743	22.7353	23.1172							4	4	4	231	231	231	40864	0	17536	103910000	8	2	1	3	3	2	3		Tb927.7.2140:mRNA-p1;Tb07.11L3.90:mRNA-p1	Tb927.7.2140:mRNA-p1;Tb07.11L3.90:mRNA-p1	128	Tb927.7.2140
clathrin heavy chain	28.4473	28.4873	28.501	28.2708	28.3845	28.4201							88	88	88	687	687	687	19062	0	32331	60868000000	707	84	85	82	84	84	85		Tb927.10.6050:mRNA-p1;Tb11.v5.0198.1-p1;Tb11.v5.0197.1-p1	Tb927.10.6050:mRNA-p1;Tb11.v5.0198.1-p1	771	Tb927.10.6050
hypothetical protein, conserved	24.5858	24.5838	24.9798	24.484	24.4867	24.4751							18	18	18	315	315	315	95905	0	10548	1328000000	57	13	15	17	14	13	17		Tb927.11.9400:mRNA-p1	Tb927.11.9400:mRNA-p1	1520	Tb927.11.9400
monothiol glutaredoxin, putative	24.2099	24.6093	25.3508	23.6063	24.7173	24.5078							5	5	5	293	293	293	24515	0	51595	604020000	20	4	5	4	4	4	4		Tb927.5.950:mRNA-p1	Tb927.5.950:mRNA-p1	2151	Tb927.5.950
dynein light chain 1, axonemal	24.3008	24.3654	24.3237	24.2227	24.161	24.3442							6	6	6	414	414	414	2396	0	50281	442980000	23	5	4	6	4	4	5		Tb927.11.5680:mRNA-p1	Tb927.11.5680:mRNA-p1	1382	Tb927.11.5680
Endoplasmic Reticulum-Golgi Intermediate Compartment (ERGIC)/Endoplasmic reticulum vesicle transporter, putative	24.8029	24.7901	24.664	24.5791	24.6907	24.8002							9	9	9	41	41	41	4504	0	34194	579680000	30	8	8	7	6	8	7		Tb927.8.7270:mRNA-p1	Tb927.8.7270:mRNA-p1	2804	Tb927.8.7270
Thioredoxin-like/Protein of unknown function (DUF3638)/Protein of unknown function (DUF3645), putative	22.4243	22.3244	22.5866	22.3264	22.1149	22.6931							10	10	10	39	39	39	55054	0	27103	92337000	20	2	4	2	4	4	10		Tb927.8.7990:mRNA-p1	Tb927.8.7990:mRNA-p1	2821	Tb927.8.7990
hypothetical protein, conserved	23.4874	23.2832	23.8966	NaN	23.3906	NaN							3	3	3	116	116	116	45743	0	16338	138700000	15	3	3	3	1	3	1		Tb927.11.9760:mRNA-p1	Tb927.11.9760:mRNA-p1	1538	Tb927.11.9760
U2 splicing auxiliary factor, putative	26.1361	26.176	26.3013	26.0796	26.2399	25.9939							12	12	12	486	486	486	29114	0	78171	2180400000	75	11	10	10	11	11	12		Tb927.10.3200:mRNA-p1	Tb927.10.3200:mRNA-p1	675	Tb927.10.3200
small GTPase	25.2543	25.4829	25.0665	25.0645	25.29	25.1594							6	6	6	286	286	286	22782	0	26417	471390000	29	5	4	3	5	4	5		Tb927.11.15030:mRNA-p1	Tb927.11.15030:mRNA-p1	1131	Tb927.11.15030
proteasome regulatory non-ATP-ase subunit 9	24.6838	24.9429	25.0613	24.6993	24.8921	24.8482							16	16	16	499	499	499	45989	0	65915	1050100000	66	12	15	16	10	12	15		Tb927.10.15720:mRNA-p1	Tb927.10.15720:mRNA-p1	599	Tb927.10.15720
SNARE associated Golgi protein, putative	24.6836	24.7078	24.5521	24.763	24.5892	24.5107							13	13	13	262	262	262	63596	0	16051	1171400000	72	12	9	12	13	13	11		Tb927.11.8060:mRNA-p1	Tb927.11.8060:mRNA-p1	1474	Tb927.11.8060
Flagellum attachment zone protein 28	23.1523	23.576	23.5919	23.4261	23.4816	23.7957							12	12	12	189	189	189	96392	0	49701	319720000	27	6	7	8	6	8	6		Tb927.4.5000:mRNA-p1;Tb927.8.7420:mRNA-p1;Tb11.v5.0696.1-p1	Tb927.4.5000:mRNA-p1;Tb927.8.7420:mRNA-p1;Tb11.v5.0696.1-p1	1993	Tb927.4.5000
SUMO-interacting motif-containing protein	22.7657	22.754	22.6942	22.6602	22.7216	22.6351							13	13	13	106	106	106	18138	0	37449	181650000	36	6	7	7	4	10	8		Tb927.4.2600:mRNA-p1;Tb11.v5.0630.1-p1	Tb927.4.2600:mRNA-p1	1912	Tb927.4.2600
RAB GDP dissociation inhibitor alpha, putative	25.4271	25.4911	25.5866	25.3562	25.4717	25.398							17	17	17	631	631	631	49396	0	17563	3300100000	113	16	17	17	17	16	17		Tb927.3.4680:mRNA-p1	Tb927.3.4680:mRNA-p1	1789	Tb927.3.4680
ubiquitin carboxyl-terminal hydrolase, putative	21.9443	21.5301	22.1274	21.7548	21.852	22.1198							8	8	8	75	75	75	13238	0	20937	80476000	19	4	4	2	6	6	5		Tb927.9.14470:mRNA-p1	Tb927.9.14470:mRNA-p1	2949	Tb927.9.14470
kinesin-D	23.9616	24.0308	24.0641	23.9386	23.8468	24.0573							19	19	19	373	373	373	69884	0	84047	619480000	69	14	11	12	15	15	12		Tb927.11.10760:mRNA-p1	Tb927.11.10760:mRNA-p1	954	Tb927.11.10760
hypothetical protein, conserved	23.1075	23.1381	22.9668	22.9246	23.0155	23.2016							10	10	10	97	97	97	14393	0	29161	276980000	23	7	9	5	9	8	9		Tb927.2.4520:mRNA-p1	Tb927.2.4520:mRNA-p1	1616	Tb927.2.4520
vesicular-fusion protein nsf, putative	25.9421	26.0117	26.1106	25.8857	25.9537	25.9198							22	22	21	375	375	359	79953	0	90905	1573100000	87	16	15	18	16	19	18		Tb927.1.1560:mRNA-p1;Tb11.v5.0464.1-p1	Tb927.1.1560:mRNA-p1;Tb11.v5.0464.1-p1	225	Tb927.1.1560
proteasome regulatory non-ATPase subunit 11	24.9367	24.8616	24.7545	24.7339	24.7701	24.9604							13	13	13	587	587	587	33847	0	57562	1243800000	58	13	13	11	12	11	13		Tb927.10.3030:mRNA-p1;Tb927.10.2980:mRNA-p1	Tb927.10.3030:mRNA-p1;Tb927.10.2980:mRNA-p1	665	Tb927.10.3030
serine/threonine protein phosphatase 2A regulatory subunit, putative	23.946	24.2109	23.9865	23.7853	23.8954	23.9624							13	13	13	302	302	302	62615	0	4373	747320000	41	9	10	12	10	10	10		Tb927.1.1380:mRNA-p1;Tb11.v5.0390.1-p1	Tb927.1.1380:mRNA-p1;Tb11.v5.0390.1-p1	307	Tb927.1.1380
2-oxoglutarate dehydrogenase E1 component, putative	24.5886	24.5785	24.7563	24.3569	24.515	24.4982							21	21	21	342	342	342	11338	0	15109	1047700000	84	17	14	14	15	17	16	+	Tb927.11.1450:mRNA-p1	Tb927.11.1450:mRNA-p1	1110	Tb927.11.1450
leucine-rich repeat protein (LRRP), putative	22.6594	22.7387	22.9404	22.6831	22.4112	22.6485							13	13	13	171	171	171	12148	0	47002	213330000	34	8	8	7	5	8	8		Tb927.10.14610:mRNA-p1	Tb927.10.14610:mRNA-p1	552	Tb927.10.14610
CAF 40	24.7064	24.9121	24.6985	24.5183	24.6174	24.6634							13	13	13	497	497	497	3532	0	65896	1024400000	55	9	8	8	11	10	12		Tb927.4.410:mRNA-p1	Tb927.4.410:mRNA-p1	1961	Tb927.4.410
DNA topoisomerase IB, large subunit	25.1826	24.9152	24.6854	24.9442	24.8265	24.6863							17	17	17	27	27	27	79257	0	93024	1528400000	92	17	17	15	17	17	17		Tb927.4.1330:mRNA-p1	Tb927.4.1330:mRNA-p1	1858	Tb927.4.1330
dynein-associated protein, putative	25.6203	25.2792	25.2713	25.3854	25.1913	25.0421							3	3	3	561	561	561	1113	0	40301	640070000	15	3	3	3	3	3	3		Tb927.9.14480:mRNA-p1	Tb927.9.14480:mRNA-p1	2950	Tb927.9.14480
triosephosphate isomerase	29.2662	29.3459	29.3074	29.1218	29.371	29.22							14	14	14	688	688	688	26819	0	12952	22261000000	106	13	12	14	12	14	13		Tb927.11.5520:mRNA-p1	Tb927.11.5520:mRNA-p1	1378	Tb927.11.5520
glucose-6-phosphate 1-dehydrogenase	24.7355	24.9207	24.936	24.7761	24.8334	25.0071							21	21	21	545	545	545	63503	0	11237	1768100000	107	18	18	18	18	20	20		Tb927.10.2490:mRNA-p1	Tb927.10.2490:mRNA-p1	641	Tb927.10.2490
Serine/threonine-protein phosphatase 2A, putative	23.8368	23.6702	24.6163	23.5605	24.1004	23.7501							7	7	7	387	387	387	36243	0	36341	287970000	16	4	5	5	4	5	4		Tb927.3.1240:mRNA-p1	Tb927.3.1240:mRNA-p1	1669	Tb927.3.1240
tyrosyl-tRNA synthetase, putative	24.7451	24.862	24.789	24.8159	24.7025	24.5749							7	7	7	268	268	268	45797	0	35447	730360000	24	7	7	7	6	6	7		Tb927.7.2400:mRNA-p1	Tb927.7.2400:mRNA-p1	2387	Tb927.7.2400
reticulon domain protein	27.2502	27.2123	27.5205	27.1639	27.2687	27.0449							8	8	8	489	489	489	21071	0	13218	4454100000	57	7	6	7	6	8	8		Tb927.6.3840:mRNA-p1	Tb927.6.3840:mRNA-p1	2261	Tb927.6.3840
hypothetical protein, conserved	23.3207	23.2877	23.385	23.2208	23.316	23.2345							15	15	15	299	299	299	97192	0	78089	334670000	43	9	9	10	7	11	13		Tb927.10.9890:mRNA-p1;Tb11.v5.0458.1-p1	Tb927.10.9890:mRNA-p1	913	Tb927.10.9890
endosomal trafficking protein RME-8, putative	24.5173	24.6826	24.8047	24.5152	24.6582	24.5966							60	60	60	376	376	376	25387	0	32331	3247400000	242	46	49	48	45	49	48		Tb927.6.3500:mRNA-p1	Tb927.6.3500:mRNA-p1	2249	Tb927.6.3500
Kinesin-13 5, putative	24.3641	24.2101	24.0387	23.9868	24.1243	24.2633							12	12	12	292	292	292	8007	0	70157	557860000	38	6	7	6	11	11	11		Tb927.11.3280:mRNA-p1	Tb927.11.3280:mRNA-p1	1292	Tb927.11.3280
hypothetical protein, conserved	23.7521	23.6237	23.531	23.3005	23.7201	23.5379							5	5	5	489	489	489	20152	0	24547	303070000	27	4	5	5	5	4	4		Tb927.10.10370:mRNA-p1;Tb927.10.10290:mRNA-p1	Tb927.10.10370:mRNA-p1;Tb927.10.10290:mRNA-p1	393	Tb927.10.10370
chaperone protein DnaJ, putative	25.2554	25.2781	25.2418	25.3245	25.1697	25.0366							19	19	19	478	478	478	56711	0	89072	1966800000	109	19	17	17	19	19	18	+	Tb927.9.10010:mRNA-p1	Tb927.9.10010:mRNA-p1	2843	Tb927.9.10010
phosphoglycerate kinase, putative	23.8116	23.5045	23.7588	23.5873	23.834	23.6737							7	7	7	138	138	138	10085	0	26661	190050000	23	4	4	5	5	6	6		Tb927.11.2380:mRNA-p1	Tb927.11.2380:mRNA-p1	1249	Tb927.11.2380
radial spoke protein RSP2, putative	24.3377	24.3005	24.4319	24.0632	24.2531	24.2899							13	13	13	369	369	369	57586	0	82286	1003000000	62	11	10	11	11	12	10		Tb927.5.2850:mRNA-p1	Tb927.5.2850:mRNA-p1	2089	Tb927.5.2850
hypothetical protein, conserved	24.1212	24.0336	24.1517	24.2573	23.9949	24.0367							12	12	12	219	219	219	80049	0	44998	500300000	34	9	10	9	10	8	10		Tb927.8.3840:mRNA-p1	Tb927.8.3840:mRNA-p1	2675	Tb927.8.3840
dynein arm light chain, axonemal, putative	22.9324	23.3553	22.7567	22.8687	22.8482	22.8047							4	4	4	201	201	201	31176	0	11907	126680000	14	4	3	4	4	4	3		Tb927.10.1130:mRNA-p1;Tb11.0520:mRNA-p1	Tb927.10.1130:mRNA-p1;Tb11.0520:mRNA-p1	153	Tb927.10.1130
50S ribosomal protein L7Ae, putative	24.9544	24.9979	24.5345	24.8706	24.8099	24.9188							4	4	4	331	331	331	1632	0	20373	590000000	26	4	4	4	4	4	4		Tb927.4.750:mRNA-p1	Tb927.4.750:mRNA-p1	2012	Tb927.4.750
iron superoxide dismutase	26.9765	27.0165	27.0574	26.9281	26.9336	26.9871							12	12	6	944	944	51	22048	0	1069	4990800000	104	12	12	11	11	11	12		Tb927.11.15910:mRNA-p1	Tb927.11.15910:mRNA-p1	1164	Tb927.11.15910
damage-specific DNA binding protein, putative	22.3908	22.5714	22.5083	22.3233	22.427	22.4493							5	5	5	76	76	76	13821	0	37057	101750000	21	4	4	3	3	5	5		Tb927.6.5110:mRNA-p1	Tb927.6.5110:mRNA-p1	2315	Tb927.6.5110
Alpha/beta hydrolase family, putative	23.6231	23.5359	23.4496	23.7453	23.4546	23.3518							3	3	3	137	137	137	46891	0	23407	143170000	8	2	2	2	3	3	2		Tb927.9.12980:mRNA-p1	Tb927.9.12980:mRNA-p1	2914	Tb927.9.12980
chaperonin HSP60, mitochondrial precursor	28.8361	28.6321	29.0304	28.8323	28.7067	28.7554							33	33	33	706	706	706	59503	0	32331	39648000000	320	31	32	30	31	33	32		Tb927.10.6510:mRNA-p1;Tb927.10.6400:mRNA-p1	Tb927.10.6510:mRNA-p1;Tb927.10.6400:mRNA-p1	778	Tb927.10.6510
RNA-binding protein 33 (RNA-binding motif protein 33)	NaN	24.9268	25.0165	24.7178	24.8921	24.9708							5	5	5	126	126	126	33963	0	13052	326560000	11	3	3	3	5	3	4		Tb927.8.990:mRNA-p1	Tb927.8.990:mRNA-p1	2841	Tb927.8.990
G10 protein homologue, putative	NaN	22.8692	22.596	22.6532	22.6306	22.8693							3	3	3	174	174	174	27099	0	27796	74809000	15	2	3	2	3	2	3		Tb927.10.6650:mRNA-p1	Tb927.10.6650:mRNA-p1	786	Tb927.10.6650
proteasome alpha 7 subunit, putative	26.0047	26.2436	26.3929	26.1648	26.1604	26.2259							11	11	11	543	543	543	27865	0	49765	1782300000	68	9	10	8	9	9	10		Tb927.11.7020:mRNA-p1	Tb927.11.7020:mRNA-p1	1438	Tb927.11.7020
Domain of unknown function (DUF4586), putative	24.1441	24.1829	23.9351	23.9055	24.0657	24.218							7	7	7	441	441	441	33383	0	26438	285160000	23	4	5	3	6	5	5		Tb927.11.9100:mRNA-p1	Tb927.11.9100:mRNA-p1	1511	Tb927.11.9100
Flagellum attachment zone protein 22	22.821	22.7239	23.1858	22.7427	22.6627	23.2474							8	8	8	9	9	9	13258	0	50228	208130000	24	6	4	6	5	6	6		Tb927.10.9700:mRNA-p1;Tb11.v5.0773.1-p1	Tb927.10.9700:mRNA-p1	905	Tb927.10.9700
glucosamine-fructose-6-phosphate aminotransferase, putative	22.8829	23.1606	23.355	23.0834	22.7568	23.1554							8	8	8	191	191	191	71523	0	33915	215540000	30	6	7	5	4	7	3		Tb927.7.5560:mRNA-p1	Tb927.7.5560:mRNA-p1	2495	Tb927.7.5560
mitochondrial carrier protein	23.9934	23.5283	23.7598	23.6828	23.7669	23.5683							6	6	6	224	224	224	3634	0	31588	327060000	21	4	4	5	6	6	6	+	Tb927.7.3940:mRNA-p1	Tb927.7.3940:mRNA-p1	2453	Tb927.7.3940
Nuclear cap-binding protein subunit 66	23.1215	22.9823	23.0313	NaN	23.1817	22.7272							5	5	5	171	171	171	66646	0	20034	128340000	14	2	3	3	1	3	4		Tb927.3.1340:mRNA-p1	Tb927.3.1340:mRNA-p1	1673	Tb927.3.1340
metallo-peptidase, Clan MK, Family M67	NaN	21.5353	21.8096	21.5967	21.5682	21.7082							3	3	3	11	11	11	40215	0	31483	49199000	13	2	3	3	1	2	3		Tb927.7.6470:mRNA-p1	Tb927.7.6470:mRNA-p1	2525	Tb927.7.6470
65 kDa invariant surface glycoprotein	24.2926	24.3652	23.7682	24.5714	24.217	24.0786							8	8	6	162	162	126	48153	0	23137	399980000	39	8	7	8	8	8	8		Tb927.2.3320:mRNA-p1	Tb927.2.3320:mRNA-p1	1586	Tb927.2.3320
High mobility group protein TDP1	26.7645	26.7659	26.8709	26.7316	26.612	26.6903							18	18	18	517	517	517	30866	0	1816	5325000000	136	18	18	18	17	17	17		Tb927.3.3490:mRNA-p1	Tb927.3.3490:mRNA-p1	1747	Tb927.3.3490
translation initiation factor eIF-2B subunit beta, putative	22.3775	22.7086	22.4556	22.5495	22.2536	22.3811							5	5	5	149	149	149	51583	0	23082	76904000	19	3	3	4	4	4	5		Tb927.8.4390:mRNA-p1	Tb927.8.4390:mRNA-p1	2694	Tb927.8.4390
protein transport protein SEC61 subunit alpha, putative	26.9911	26.7195	26.9014	26.8989	26.8276	26.6546							7	7	7	156	156	156	53647	0	42957	1746400000	44	7	7	7	7	7	7	+	Tb927.11.6230:mRNA-p1	Tb927.11.6230:mRNA-p1	1404	Tb927.11.6230
proteasome activator protein PA26	26.3757	26.7208	26.4743	26.4005	26.255	26.4467							10	10	10	554	554	554	25258	0	92878	3479300000	52	9	10	10	10	10	10		Tb927.10.3710:mRNA-p1;Tb11.v5.0761.1-p1	Tb927.10.3710:mRNA-p1;Tb11.v5.0761.1-p1	692	Tb927.10.3710
Nucleoporin NUP144	23.8607	23.7852	23.7563	23.7052	23.8898	23.7123							19	19	19	233	233	233	14437	0	14116	653920000	60	13	13	13	12	15	15		Tb927.10.8170:mRNA-p1	Tb927.10.8170:mRNA-p1	850	Tb927.10.8170
GPI-anchor transamidase subunit 8 (GPI8)	24.1081	24.069	23.9173	24.4517	23.9962	23.9861							7	7	7	292	292	292	36798	0	34399	451290000	31	6	6	6	5	6	6	+	Tb927.10.13860:mRNA-p1	Tb927.10.13860:mRNA-p1	514	Tb927.10.13860
proteasome regulatory non-ATPase subunit 6	25.1262	25.1537	25.1683	25.0809	25.031	25.1602							22	22	22	54	54	54	57323	0	17778	2595000000	118	20	19	20	18	20	20		Tb927.2.2440:mRNA-p1	Tb927.2.2440:mRNA-p1	1573	Tb927.2.2440
Thioredoxin-like, putative	27.4674	27.4936	27.7084	27.3319	27.4209	27.5917							13	13	13	582	582	582	22315	0	11778	5229900000	88	10	10	9	10	11	11		Tb927.7.4520:mRNA-p1;Tb11.v5.0265.1-p1	Tb927.7.4520:mRNA-p1;Tb11.v5.0265.1-p1	201	Tb927.7.4520
mitochondrial malate dehydrogenase	23.4545	22.982	23.2409	23.0676	23.1683	23.3836							9	9	9	531	531	531	33188	0	43583	335740000	31	7	7	8	7	7	7	+	Tb927.10.2560:mRNA-p1	Tb927.10.2560:mRNA-p1	645	Tb927.10.2560
Phosphoenolpyruvate carboxykinase [ATP], glycosomal	27.4714	27.3707	27.4109	27.288	27.4617	27.3385							32	32	32	69	69	69	58564	0	32331	12734000000	231	30	30	28	30	29	31		Tb927.2.4210:mRNA-p1	Tb927.2.4210:mRNA-p1	1607	Tb927.2.4210
tubulin cofactor C domain-containing protein RP2	24.5488	24.6243	24.7302	24.552	24.5971	24.5377							9	9	9	266	266	266	50631	0	5201	740460000	37	9	9	7	6	7	7		Tb927.10.14010:mRNA-p1	Tb927.10.14010:mRNA-p1	522	Tb927.10.14010
Eukaryotic translation initiation factor 4E-1	23.5917	23.5541	24.0625	23.801	23.5197	23.2234							4	4	4	249	249	249	26024	0	55136	290120000	14	2	3	4	4	4	4		Tb927.11.2260:mRNA-p1	Tb927.11.2260:mRNA-p1	1239	Tb927.11.2260
protein kinase, putative	25.7089	26.0743	26.0545	25.7811	25.9827	26.0017							12	12	12	386	386	386	4032	0	53135	2574800000	64	11	11	10	11	11	10		Tb11.v5.0718.1-p1;Tb927.10.13780:mRNA-p1;Tb927.7.2420:mRNA-p1	Tb11.v5.0718.1-p1;Tb927.10.13780:mRNA-p1	274	Tb11.v5.0718.1-p1
hypothetical protein, conserved	23.5138	23.3332	23.3218	23.1786	23.5634	23.2621							13	13	13	78	78	78	30188	0	41957	197760000	28	9	9	5	6	7	5		Tb927.6.620:mRNA-p1	Tb927.6.620:mRNA-p1	2320	Tb927.6.620
SET domain containing protein, putative	22.9469	22.8042	23.1558	22.876	23.1198	22.6475							6	6	6	14	14	14	51643	0	30319	158730000	18	4	4	6	5	3	3		Tb927.10.8060:mRNA-p1	Tb927.10.8060:mRNA-p1	845	Tb927.10.8060
ATPase family associated with various cellular activities (AAA), putative	23.7275	23.4992	23.4712	23.2494	23.4288	23.5205							11	11	11	224	224	224	74103	0	44102	395900000	35	8	8	6	9	6	9		Tb927.7.2950:mRNA-p1	Tb927.7.2950:mRNA-p1	2409	Tb927.7.2950
GTP-binding nuclear protein rtb2, putative	27.8003	27.8756	27.9664	27.8059	27.794	27.9222							19	19	19	853	853	853	24406	0	24082	13838000000	147	17	17	19	18	17	18		Tb927.3.1120:mRNA-p1	Tb927.3.1120:mRNA-p1	1662	Tb927.3.1120
hypothetical protein, conserved	22.4757	22.4487	22.4014	22.3792	22.3997	21.6567							4	4	4	109	109	109	49027	0	1308	83176000	12	2	2	3	3	2	3		Tb927.11.8390:mRNA-p1	Tb927.11.8390:mRNA-p1	1494	Tb927.11.8390
hypothetical protein, conserved	21.5696	NaN	21.9504	21.6907	21.6909	21.6029							7	7	7	35	35	35	25609	0	15364	66699000	11	4	2	4	2	6	3		Tb927.3.1190:mRNA-p1	Tb927.3.1190:mRNA-p1	1666	Tb927.3.1190
hypothetical protein, conserved	23.194	23.3813	23.2415	23.1723	23.0849	23.5292							13	13	13	276	276	276	83763	0	50355	292310000	30	6	7	6	6	7	8		Tb927.3.1200.2:mRNA-p1;Tb927.3.1200.1:mRNA-p1	Tb927.3.1200.2:mRNA-p1	1667	Tb927.3.1200.2
Plasma-membrane choline transporter, putative	23.2698	23.0681	23.4639	23.0176	23.2008	23.2454							2	2	2	39	39	39	76324	0	74079	112910000	10	2	2	2	2	2	2		Tb927.10.530:mRNA-p1	Tb927.10.530:mRNA-p1	744	Tb927.10.530
eukaryotic translation initiation factor 3 subunit i	24.7317	24.7926	24.8922	24.7237	24.6113	24.7463							11	11	11	515	515	515	37736	0	10321	1137900000	63	9	10	9	9	8	8		Tb927.11.9610:mRNA-p1	Tb927.11.9610:mRNA-p1	1532	Tb927.11.9610
T-complex protein 1, epsilon subunit, putative	26.0057	26.194	26.1304	26.0617	26.0053	26.0897							25	25	25	548	548	548	59381	0	21288	5630100000	169	25	25	22	24	23	21		Tb927.11.14250:mRNA-p1	Tb927.11.14250:mRNA-p1	1094	Tb927.11.14250
phosphoacetylglucosamine mutase	24.4581	24.5705	24.8731	24.314	24.502	24.5563							17	17	17	422	422	422	6495	0	81789	1325400000	84	15	17	16	15	16	16		Tb927.8.980:mRNA-p1	Tb927.8.980:mRNA-p1	2840	Tb927.8.980
hypothetical protein, conserved	24.3586	24.3476	24.4569	24.1862	24.4091	24.2916							9	9	9	462	462	462	31661	0	54029	525090000	30	6	5	9	7	5	7		Tb927.3.3790:mRNA-p1;Tb927.3.3770:mRNA-p1;Tb11.v5.0741.1-p1	Tb927.3.3790:mRNA-p1;Tb927.3.3770:mRNA-p1;Tb11.v5.0741.1-p1	278	Tb927.3.3790
actin, putative	22.8681	22.9076	23.2511	22.8031	23.0636	22.8407							5	5	5	211	211	211	46749	0	15771	122530000	13	3	4	3	3	4	3		Tb927.9.5440:mRNA-p1	Tb927.9.5440:mRNA-p1	3049	Tb927.9.5440
65 kDa invariant surface glycoprotein, putative	23.3145	23.2681	23.4251	23.7423	23.248	23.0456							7	5	4	221	184	142	47627	0	22425	184090000	24	4	5	5	5	6	6		Tb11.v5.0731.1-p1;Tb927.2.3270:mRNA-p1	Tb11.v5.0731.1-p1	275	Tb11.v5.0731.1-p1
leucine-rich repeat protein (LRRP), putative	23.3923	23.2782	23.7554	23.2064	23.6726	23.3266							4	4	4	181	181	181	28975	0	14073	224340000	13	3	4	4	4	3	4		Tb927.4.1220:mRNA-p1	Tb927.4.1220:mRNA-p1	1853	Tb927.4.1220
Metalloprotease M41 FtsH, putative	NaN	22.4854	22.9464	22.9162	22.5925	22.6509							5	5	5	134	134	134	74475	0	23064	110990000	6	2	3	2	4	4	3	+	Tb927.11.14730:mRNA-p1	Tb927.11.14730:mRNA-p1	1116	Tb927.11.14730
Component of motile flagella 19	24.826	24.6583	24.5547	24.7317	24.3574	24.5956							11	11	11	317	317	317	46865	0	13544	972890000	59	11	10	11	10	11	11		Tb927.8.4640:mRNA-p1	Tb927.8.4640:mRNA-p1	2706	Tb927.8.4640
histone H4 variant	25.1679	24.7422	24.4658	24.6795	24.8683	24.6342							5	3	3	41	30	30	11253	0	89445	481540000	18	5	5	5	5	5	5		Tb927.2.2670:mRNA-p1	Tb927.2.2670:mRNA-p1	1576	Tb927.2.2670
hypothetical protein, conserved	23.1187	23.2023	23.6378	23.1397	23.1416	22.9863							4	4	4	442	442	442	14492	0	2172	257400000	16	4	3	4	4	4	3		Tb927.11.15680:mRNA-p1	Tb927.11.15680:mRNA-p1	1157	Tb927.11.15680
hypothetical protein	23.5585	23.7804	23.9842	23.5473	23.988	23.719							14	14	14	21	21	21	11329	0	60938	397760000	46	7	8	8	11	10	9		Tb927.9.6530:mRNA-p1	Tb927.9.6530:mRNA-p1	3073	Tb927.9.6530
40S ribosomal protein S33, putative	26.313	26.6584	27.2004	27.1124	26.5978	25.9139							3	3	3	447	447	447	1117	0	15231	1505800000	14	2	3	2	2	2	3		Tb927.7.240:mRNA-p1;Tb927.7.230:mRNA-p1	Tb927.7.240:mRNA-p1;Tb927.7.230:mRNA-p1	2380	Tb927.7.240
proliferating cell nuclear antigen	25.6243	25.5074	25.6083	25.6217	25.5488	25.514							15	15	15	599	599	599	32314	0	12293	2313500000	83	13	13	12	15	13	14		Tb927.9.5190:mRNA-p1	Tb927.9.5190:mRNA-p1	3043	Tb927.9.5190
transport protein particle (TRAPP) component, Bet3, putative	22.7009	22.6882	22.7078	22.7363	22.6417	22.4679							3	3	3	176	176	176	20947	0	10514	102630000	11	3	3	2	3	3	2		Tb927.8.5030:mRNA-p1	Tb927.8.5030:mRNA-p1	2717	Tb927.8.5030
phosphopantothenoylcysteine decarboxylase, putative	23.0869	23.6961	23.4188	23.3598	23.207	23.6322							5	5	5	438	438	438	27586	0	27471	259440000	27	4	4	3	5	3	4		Tb927.6.2940:mRNA-p1	Tb927.6.2940:mRNA-p1	2232	Tb927.6.2940
ApaH-like phosphatase ALPH1	24.0442	23.945	24.2269	23.6247	23.9857	24.2285							10	10	10	191	191	191	79106	0	38931	513670000	22	6	6	8	6	9	8		Tb927.6.640:mRNA-p1	Tb927.6.640:mRNA-p1	2322	Tb927.6.640
Archaic translocase of outer membrane 12 kDa subunit	NaN	22.6828	23.1369	22.8791	22.8516	22.6537							3	3	3	41	41	41	1186	0	74448	94150000	7	1	2	2	3	3	3	+	Tb927.8.4380:mRNA-p1	Tb927.8.4380:mRNA-p1	2693	Tb927.8.4380
hypothetical protein, conserved	24.4049	24.5856	24.3017	24.2098	24.3469	24.3586							9	9	9	441	441	441	28802	0	49645	486760000	30	9	8	8	8	7	7		Tb927.9.8190:mRNA-p1	Tb927.9.8190:mRNA-p1	3104	Tb927.9.8190
Present in the outer mitochondrial membrane proteome 19	22.603	22.6675	22.1063	22.6517	22.3276	22.5452							6	6	6	234	234	234	3706	0	30629	124290000	16	6	5	5	3	4	5	+	Tb927.10.510:mRNA-p1;Tb11.v5.0374.1-p1	Tb927.10.510:mRNA-p1;Tb11.v5.0374.1-p1	739	Tb927.10.510
proteasome subunit beta type-2, putative	24.7955	25.0002	24.853	24.7957	24.7442	24.8819							7	7	7	383	383	383	22776	0	33112	870180000	48	6	7	7	6	7	7		Tb927.10.4710:mRNA-p1	Tb927.10.4710:mRNA-p1	724	Tb927.10.4710
1,2-Dihydroxy-3-keto-5-methylthiopentene dioxygenase, putative	25.0846	25.4192	25.2502	25.1939	25.2265	25.1178							7	7	7	279	279	279	3347	0	442	1261900000	47	7	7	7	7	7	7		Tb927.4.360:mRNA-p1	Tb927.4.360:mRNA-p1	1945	Tb927.4.360
NADP-dependent malic enzyme, cytosolic	26.3797	26.5068	26.4537	26.3289	26.3987	26.5138							18	18	18	434	434	434	61506	0	11793	4116600000	127	16	18	16	16	17	14		Tb927.11.5440:mRNA-p1	Tb927.11.5440:mRNA-p1	1373	Tb927.11.5440
nicotinate phosphoribosyltransferase, putative	23.7087	24.1672	23.9983	23.9431	23.9435	24.0004							13	13	13	428	428	428	48917	0	49321	467440000	46	7	9	7	9	10	12		Tb927.10.11590:mRNA-p1	Tb927.10.11590:mRNA-p1	427	Tb927.10.11590
dynamin-1-like protein	23.7615	23.8326	23.7617	23.7077	23.8748	23.6827							36	6	6	691	126	126	73148	0	45361	392160000	25	32	34	28	33	33	34		Tb927.3.4760:mRNA-p1	Tb927.3.4760:mRNA-p1	1792	Tb927.3.4760
dynein heavy chain, putative	23.4406	23.3996	23.2494	23.3457	23.5603	23.34							44	43	43	167	165	165	48574	0	20676	969900000	124	28	20	28	26	33	34		Tb927.2.5270:mRNA-p1	Tb927.2.5270:mRNA-p1	1639	Tb927.2.5270
hypothetical protein, conserved	23.1074	22.8416	23.7708	23.2929	23.0536	22.8313							3	3	3	98	98	98	26958	0	69954	125660000	15	3	3	3	3	3	3		Tb927.9.11640:mRNA-p1	Tb927.9.11640:mRNA-p1	2883	Tb927.9.11640
glucose-6-phosphate isomerase, glycosomal	28.9007	28.8262	28.7565	28.6422	28.85	28.7731							30	30	30	60	60	60	67614	0	32331	23906000000	295	30	29	28	30	30	30		Tb927.1.3830:mRNA-p1	Tb927.1.3830:mRNA-p1	353	Tb927.1.3830
oligosaccharyl transferase subunit, putative	25.7471	25.5196	25.6246	25.7406	25.5715	25.4579							17	17	9	27	27	166	92232	0	13384	2903900000	109	17	15	16	16	15	15	+	Tb927.5.900:mRNA-p1;Tb11.v5.0559.1-p1;Tb927.5.910:mRNA-p1;Tb11.v5.0558.1-p1	Tb927.5.900:mRNA-p1;Tb11.v5.0559.1-p1;Tb927.5.910:mRNA-p1	2148	Tb927.5.900
(H+)-ATPase G subunit, putative	23.9646	22.8668	23.9389	NaN	23.8866	NaN							2	2	2	284	284	284	12749	0	10624	161850000	11	2	2	2	1	2	1		Tb927.8.2310:mRNA-p1	Tb927.8.2310:mRNA-p1	2622	Tb927.8.2310
leucine-rich repeat protein (LRRP), putative	22.8712	NaN	22.9494	22.7405	22.8584	23.0701							4	4	4	98	98	98	78688	0	20289	89536000	12	2	1	3	4	2	2		Tb927.7.7240:mRNA-p1	Tb927.7.7240:mRNA-p1	2546	Tb927.7.7240
hypothetical protein, conserved	22.9946	23.2188	23.7811	22.6799	23.167	23.4003							2	2	2	297	297	297	77786	0	28652	130220000	12	2	2	2	2	2	2		Tb927.8.1210:mRNA-p1	Tb927.8.1210:mRNA-p1	2577	Tb927.8.1210
Histidine phosphatase superfamily (branch 1), putative	22.7632	22.465	22.8092	22.5792	22.7119	22.7159							4	4	4	149	149	149	36786	0	14453	114180000	13	3	3	3	3	2	2	+	Tb927.9.9710:mRNA-p1	Tb927.9.9710:mRNA-p1	3138	Tb927.9.9710
C2 domain containing protein, putative	25.0748	25.1162	25.306	25.2221	24.8177	25.065							5	5	5	511	511	511	19746	0	3457	565600000	24	3	3	3	4	5	5		Tb927.8.8150:mRNA-p1	Tb927.8.8150:mRNA-p1	2829	Tb927.8.8150
protein transport protein SEC31, putative	24.6316	25.0357	24.8275	24.5656	24.7768	24.9066							21	21	21	321	321	321	1311	0	25903	1575100000	104	17	15	17	19	20	17		Tb927.11.6170:mRNA-p1	Tb927.11.6170:mRNA-p1	1400	Tb927.11.6170
seryl-tRNA synthetase	32.6611	32.8717	33.0382	32.8399	32.7281	32.8211							28	28	28	731	731	731	53857	0	30775	89195000000	222	24	28	27	26	26	26	+	Tb927.11.7170:mRNA-p1	Tb927.11.7170:mRNA-p1	1444	Tb927.11.7170
Cleavage stimulation factor subunit 50, putative	23.1015	23.4885	23.5505	23.3408	23.6555	23.4378							9	9	9	292	292	292	49927	0	44123	190030000	24	6	3	6	5	6	6		Tb927.6.1830:mRNA-p1	Tb927.6.1830:mRNA-p1	2183	Tb927.6.1830
kinesin, putative	23.9999	24.1507	24.043	23.9926	23.7786	24.0513							20	20	19	244	244	233	12272	0	2138	783490000	66	17	14	15	15	15	16		Tb927.5.2090:mRNA-p1;Tb927.7.5650:mRNA-p1;Tb11.v5.0849.1-p1	Tb927.5.2090:mRNA-p1	2062	Tb927.5.2090
prefoldin subunit, putative	23.9084	23.9791	24.246	23.929	23.803	24.049							6	6	6	475	475	475	16282	0	34244	424820000	27	6	6	6	6	6	6		Tb927.6.2340:mRNA-p1;Tb927.6.2280:mRNA-p1	Tb927.6.2340:mRNA-p1;Tb927.6.2280:mRNA-p1	2209	Tb927.6.2340
Protein of unknown function (DUF1077), putative	22.8599	23.0739	NaN	23.2926	22.9171	22.6322							3	3	3	217	217	217	1611	0	1671	74076000	14	3	2	1	3	3	3	+	Tb927.6.2600:mRNA-p1	Tb927.6.2600:mRNA-p1	2218	Tb927.6.2600
CHAT domain containing protein, putative	23.113	22.8717	23.0487	23.3292	22.999	22.9576							16	16	16	157	157	157	15662	0	53447	244850000	40	6	6	7	9	12	11		Tb927.10.1970:mRNA-p1	Tb927.10.1970:mRNA-p1	619	Tb927.10.1970
Flagellum attachment zone protein 2	25.7851	25.7763	25.7946	25.6492	25.736	25.8359							54	54	54	378	378	378	18376	0	32331	6328600000	256	44	46	44	48	48	46		Tb927.1.4310:mRNA-p1	Tb927.1.4310:mRNA-p1	359	Tb927.1.4310
retrotransposon hot spot (RHS) protein, putative	23.4656	23.301	23.0639	23.2523	23.5042	23.1102							24	3	3	405	89	89	65818	0	11815	129890000	5	23	23	23	23	23	23		Tb11.v5.0489.1-p1	Tb11.v5.0489.1-p1	232	Tb11.v5.0489.1-p1
hypothetical protein, conserved	25.3571	25.3662	25.4328	25.2564	25.3177	25.4316							30	30	30	532	532	532	74674	0	23166	4107400000	167	28	24	27	27	26	28		Tb927.10.13790:mRNA-p1	Tb927.10.13790:mRNA-p1	511	Tb927.10.13790
hypothetical protein, conserved	23.8243	23.5222	23.5449	23.8743	23.4967	23.4961							7	7	7	348	348	348	31598	0	40541	265110000	28	4	5	4	6	7	5		Tb927.11.2770:mRNA-p1	Tb927.11.2770:mRNA-p1	1271	Tb927.11.2770
CMGC/MAPK protein kinase, putative	23.074	23.5219	22.6994	23.027	23.1872	22.9033							6	6	6	252	252	252	42206	0	19811	158010000	15	4	5	5	4	3	3		Tb927.10.3230:mRNA-p1	Tb927.10.3230:mRNA-p1	677	Tb927.10.3230
receptor-type adenylate cyclase GRESAG 4, putative	24.5773	24.5599	24.5213	24.4294	24.5146	24.6275							16	16	8	195	195	93	13801	0	10826	736860000	62	13	12	12	11	12	12		Tb927.7.7530:mRNA-p1;Tb927.7.7520:mRNA-p1	Tb927.7.7530:mRNA-p1;Tb927.7.7520:mRNA-p1	2555	Tb927.7.7530
kinesin, putative	22.5866	22.1514	22.2316	22.1864	22.1436	22.5597							4	4	4	101	101	101	74614	0	25734	60404000	11	4	3	2	2	2	3		Tb927.9.15470:mRNA-p1;Tb11.v5.0819.1-p1	Tb927.9.15470:mRNA-p1	2964	Tb927.9.15470
Pab1p-dependent poly(A) ribonuclease subunit, putative	22.7781	22.8349	22.7383	22.713	22.7479	22.7332							5	5	5	125	125	125	56627	0	15534	86262000	16	3	2	3	5	4	4		Tb927.11.13970:mRNA-p1	Tb927.11.13970:mRNA-p1	1080	Tb927.11.13970
parkin coregulated gene protein	25.1795	25.2904	24.8564	25.2518	25.1295	25.1351							11	11	11	55	55	55	33785	0	75762	1275400000	68	10	11	10	11	9	11		Tb927.3.2310:mRNA-p1	Tb927.3.2310:mRNA-p1	1708	Tb927.3.2310
Flagellar radial spoke protein 4/6	24.8928	24.9497	25.1187	24.9054	24.8883	24.9234							15	15	15	432	432	432	66905	0	13523	1681800000	76	12	12	14	11	14	15		Tb927.11.4480:mRNA-p1	Tb927.11.4480:mRNA-p1	1339	Tb927.11.4480
asparagine synthetase a, putative	26.268	26.5228	26.4198	26.4467	26.2929	26.3756							18	18	18	707	707	707	39597	0	14289	5172100000	160	17	17	15	17	18	18		Tb927.7.1110:mRNA-p1	Tb927.7.1110:mRNA-p1	2338	Tb927.7.1110
Inositol hexakisphosphate, putative	23.9072	23.4713	23.3753	23.4149	23.4276	23.7652							10	10	10	103	103	103	17041	0	27442	245250000	20	5	6	3	4	6	6		Tb927.8.3410:mRNA-p1	Tb927.8.3410:mRNA-p1	2655	Tb927.8.3410
inhibitor of serine peptidase (ISP), putative	24.9515	25.2152	24.8738	24.8876	24.9084	24.9498							8	8	8	799	799	799	1781	0	34338	921200000	30	6	6	6	6	6	6		Tb927.5.1880:mRNA-p1	Tb927.5.1880:mRNA-p1	2054	Tb927.5.1880
RNA-binding protein, putative	23.2473	NaN	NaN	23.2518	23.1566	NaN							3	3	3	86	86	86	61658	0	79542	84288000	10	2	1	1	2	3	2		Tb927.9.12360:mRNA-p1	Tb927.9.12360:mRNA-p1	2900	Tb927.9.12360
hypothetical protein, conserved	22.648	22.9343	23.0802	22.6223	22.9312	22.8919							9	9	9	156	156	156	78463	0	24984	193080000	22	6	8	6	7	7	8		Tb927.3.980:mRNA-p1	Tb927.3.980:mRNA-p1	1844	Tb927.3.980
retrotransposon hot spot protein 1 (RHS1), putative	26.3112	26.3307	26.5052	26.191	26.2896	26.34							37	37	22	569	569	39	94932	0	27702	6181500000	208	33	33	35	35	34	34		Tb927.2.100:mRNA-p1	Tb927.2.100:mRNA-p1	1551	Tb927.2.100
endosomal integral membrane protein, putative	23.0557	23.0382	23.1288	22.7769	23.0822	23.0153							4	4	4	105	105	105	70463	0	12287	166080000	9	3	3	3	3	3	4		Tb927.8.1940:mRNA-p1	Tb927.8.1940:mRNA-p1	2601	Tb927.8.1940
TPR-repeat protein, putative	23.1445	23.1804	23.1899	23.1406	23.1249	23.5778							5	5	5	139	139	139	54016	0	81378	171630000	24	4	4	5	5	4	4		Tb927.2.5150:mRNA-p1	Tb927.2.5150:mRNA-p1	1636	Tb927.2.5150
Component of motile flagella 44	22.5922	23.1909	22.6131	NaN	22.4164	22.7303							5	5	4	211	211	197	5367	0	17347	108930000	11	4	5	3	2	3	4		Tb927.5.2270:mRNA-p1	Tb927.5.2270:mRNA-p1	2066	Tb927.5.2270
hypothetical protein, conserved	26.0736	25.9276	25.9059	25.7975	25.889	25.8992							14	14	14	483	483	483	44177	0	15642	1337600000	88	12	12	10	14	10	12	+	Tb927.10.14740:mRNA-p1;Tb927.10.14620:mRNA-p1;Tb11.v5.1063.1-p1	Tb927.10.14740:mRNA-p1;Tb927.10.14620:mRNA-p1;Tb11.v5.1063.1-p1	556	Tb927.10.14740
Nucleoporin NUP96	23.7358	23.6593	23.7054	23.6668	23.6353	23.7327							14	14	14	221	221	221	96511	0	66758	577410000	52	12	10	11	12	10	10		Tb927.10.7060:mRNA-p1	Tb927.10.7060:mRNA-p1	799	Tb927.10.7060
paraflagellar rod component, putative	24.4674	24.4656	24.5533	24.3516	24.4998	24.429							16	16	16	444	444	444	59271	0	16534	1427600000	73	15	15	14	16	15	12		Tb927.7.1920:mRNA-p1	Tb927.7.1920:mRNA-p1	2368	Tb927.7.1920
fatty-acid amide hydrolase, putative	22.4025	21.793	NaN	NaN	22.4648	21.6543							4	4	4	104	104	104	6543	0	16301	44784000	9	3	3	1	0	3	2		Tb927.8.5080:mRNA-p1	Tb927.8.5080:mRNA-p1	2722	Tb927.8.5080
ubiquitin-activating enzyme E1, putative	25.3213	25.37	25.4019	25.1869	25.3605	25.3324							38	38	38	536	536	536	11641	0	29711	2736400000	167	31	32	28	31	30	35		Tb927.8.2640:mRNA-p1	Tb927.8.2640:mRNA-p1	2635	Tb927.8.2640
Ribosomal RNA processing protein 41A	27.6005	27.6178	27.6856	27.6999	27.4612	NaN							3	3	3	175	175	175	27511	0	13013	1385700000	8	3	3	3	2	2	1		Tb927.10.7450:mRNA-p1	Tb927.10.7450:mRNA-p1	818	Tb927.10.7450
metallo- peptidase, Clan M- Family M48	26.5677	26.4723	26.6399	26.3394	26.5648	26.5308							14	14	14	361	361	361	48904	0	64368	2755700000	73	11	11	11	11	12	13		Tb927.9.8950:mRNA-p1	Tb927.9.8950:mRNA-p1	3118	Tb927.9.8950
hypothetical protein, conserved	23.7671	23.3361	23.7014	23.8163	23.6648	23.4648							6	6	6	286	286	286	30098	0	18215	267060000	23	4	2	5	6	4	6		Tb927.8.8280:mRNA-p1	Tb927.8.8280:mRNA-p1	2834	Tb927.8.8280
cation-transporting ATPase, putative	24.3838	24.1678	24.2641	24.2278	24.196	24.2691							24	24	24	256	256	256	1404	0	18872	1151100000	94	20	20	18	18	18	21		Tb927.8.650:mRNA-p1	Tb927.8.650:mRNA-p1	2779	Tb927.8.650
PQQ-like domain/Protein of unknown function (DUF1620), putative	24.891	24.8564	24.8258	24.8874	24.8202	24.5548							13	13	13	28	28	28	88024	0	95269	909230000	60	11	11	9	10	9	10	+	Tb927.4.590:mRNA-p1	Tb927.4.590:mRNA-p1	2006	Tb927.4.590
short-chain dehydrogenase, putative	27.4539	27.4404	27.4249	27.4043	27.4598	27.3223							18	18	18	617	617	617	33876	0	99638	8898900000	106	17	16	16	16	17	17		Tb927.5.1210:mRNA-p1	Tb927.5.1210:mRNA-p1	2028	Tb927.5.1210
kinetoplast-associated protein, putative	22.4668	NaN	NaN	22.6026	22.1906	22.4333							7	7	7	114	114	114	11445	0	52012	71491000	14	2	1	1	4	4	6	+	Tb927.8.7260:mRNA-p1	Tb927.8.7260:mRNA-p1	2803	Tb927.8.7260
Mono-functional DNA-alkylating methyl methanesulfonate N-term/CPSF A subunit region, putative	22.9576	23.0071	23.3539	22.974	22.9649	23.1115							16	16	16	137	137	137	19495	0	33816	286470000	28	8	7	9	7	10	12		Tb927.7.6980:mRNA-p1	Tb927.7.6980:mRNA-p1	2539	Tb927.7.6980
Microsomal signal peptidase 12 kDa subunit (SPC12), putative	25.1344	25.2729	24.7317	24.7045	25.1016	25.1782							5	5	5	254	254	254	14261	0	30065	777260000	43	5	5	4	5	5	5		Tb927.3.2420:mRNA-p1	Tb927.3.2420:mRNA-p1	1713	Tb927.3.2420
signal recognition particle 54 kDa	31.7995	32.0658	31.926	31.9306	31.817	31.8933							14	14	14	419	419	419	53374	0	7721	30993000000	62	11	9	10	11	14	12		Tb927.11.5400:mRNA-p1	Tb927.11.5400:mRNA-p1	1372	Tb927.11.5400
hypothetical protein, conserved	21.704	21.6864	NaN	21.7327	NaN	21.5924							3	3	3	10	10	10	37183	0	73089	39108000	5	2	2	2	3	1	2		Tb927.11.13680:mRNA-p1	Tb927.11.13680:mRNA-p1	1066	Tb927.11.13680
paraflagellar rod component, putative	26.4937	26.5581	26.6559	26.412	26.5451	26.5256							50	50	50	676	676	676	11867	0	32331	12210000000	356	48	48	46	47	45	47		Tb927.10.9570:mRNA-p1;Tb11.v5.0579.1-p1	Tb927.10.9570:mRNA-p1;Tb11.v5.0579.1-p1	901	Tb927.10.9570
mitotubule-associated protein Gb4, putative	24.7054	24.5653	25.0416	24.6735	25.0372	24.6697							10	10	10	346	346	346	11057	0	65588	1119300000	43	8	7	8	9	9	7		Tb11.v5.0868.1-p1;Tb927.9.2520:mRNA-p1	Tb11.v5.0868.1-p1;Tb927.9.2520:mRNA-p1	292	Tb11.v5.0868.1-p1
14-3-3 protein 2	27.1298	27.435	27.2867	27.255	27.1637	27.2861							20	20	20	726	726	726	29196	0	26944	9383600000	133	18	17	18	18	19	18		Tb927.11.6870:mRNA-p1	Tb927.11.6870:mRNA-p1	1436	Tb927.11.6870
polynucleotide kinase 3-phosphatase, putative	NaN	NaN	22.1627	22.4361	NaN	21.8259							3	3	3	74	74	74	53126	0	51841	39313000	9	1	1	3	2	1	2		Tb927.6.1580:mRNA-p1	Tb927.6.1580:mRNA-p1	2171	Tb927.6.1580
retrotransposon hot spot (RHS) protein, putative	25.2062	25.1885	24.9596	25.1687	25.0917	25.157							9	9	7	50	50	368	34014	0	60191	1210500000	49	9	7	8	9	9	9		Tb11.v5.0670.1-p1	Tb11.v5.0670.1-p1	267	Tb11.v5.0670.1-p1
inositol polyphosphate 1-phosphatase, putative	23.1649	23.4116	23.5077	23.19	23.4459	23.3806							7	7	7	277	277	277	42081	0	42933	381760000	42	6	7	7	7	5	5		Tb927.8.7170:mRNA-p1	Tb927.8.7170:mRNA-p1	2800	Tb927.8.7170
AP-1 adapter complex gamma subunit, putative	25.3723	25.4564	25.6206	25.3624	25.4277	25.516							21	21	21	37	37	37	87344	0	11818	2502800000	96	14	16	15	19	18	16		Tb927.4.760:mRNA-p1	Tb927.4.760:mRNA-p1	2013	Tb927.4.760
hypothetical protein, conserved	27.2303	27.1042	27.3264	27.513	27.2022	26.8492							3	3	3	241	241	241	16835	0	1961	2510500000	23	3	3	2	3	3	3	+	Tb927.4.2530:mRNA-p1	Tb927.4.2530:mRNA-p1	1910	Tb927.4.2530
ATPase family associated with various cellular activities (AAA), putative	23.2605	23.396	23.4549	23.1171	23.4853	23.3681							10	10	10	306	306	306	59606	0	53899	444870000	34	9	9	9	9	7	6		Tb927.6.2930:mRNA-p1	Tb927.6.2930:mRNA-p1	2231	Tb927.6.2930
enoyl-CoA hydratase/Enoyl-CoA isomerase/3-hydroxyacyl-CoA dehydrogenase, putative	24.0992	23.5665	23.8779	23.7974	24.0663	23.8506							7	7	7	125	125	125	889	0	25069	408340000	29	7	5	6	7	7	7		Tb927.2.4130:mRNA-p1	Tb927.2.4130:mRNA-p1	1606	Tb927.2.4130
nuclear transmembrane protein, putative	25.5456	24.9403	24.8966	24.9374	24.8833	24.9137							5	5	5	222	222	222	31534	0	13569	647330000	23	4	4	4	5	4	5	+	Tb927.10.3640:mRNA-p1	Tb927.10.3640:mRNA-p1	689	Tb927.10.3640
acyl-CoA binding protein, putative	23.7124	23.636	NaN	23.9168	NaN	23.3788							3	3	3	183	183	183	10609	0	73214	127110000	9	3	3	1	3	2	3		Tb927.4.2010:mRNA-p1	Tb927.4.2010:mRNA-p1	1882	Tb927.4.2010
peptidyl-prolyl cis-trans isomerase, putative	24.1551	24.0928	24.0693	24.0672	23.9246	24.2777							6	6	6	332	332	332	21165	0	36544	551820000	38	5	5	5	5	6	5	+	Tb927.2.1680:mRNA-p1;Tb927.2.1560:mRNA-p1	Tb927.2.1680:mRNA-p1;Tb927.2.1560:mRNA-p1	1555	Tb927.2.1680
kinetoplastid membrane protein 11-1	28.1438	27.9135	27.8395	27.888	27.8173	28.1993							10	10	10	804	804	804	11076	0	87247	6161400000	100	9	7	7	8	10	9		Tb927.9.13920:mRNA-p1;Tb927.9.13860:mRNA-p1;Tb927.9.13820:mRNA-p1;Tb927.9.13795:mRNA-p1;Tb927.9.13785:mRNA-p1	Tb927.9.13920:mRNA-p1;Tb927.9.13860:mRNA-p1;Tb927.9.13820:mRNA-p1;Tb927.9.13795:mRNA-p1;Tb927.9.13785:mRNA-p1	2934	Tb927.9.13920
Condensin complex subunit 3, putative	NaN	21.4634	21.7423	21.3027	21.9435	21.5777							5	5	5	58	58	58	1188	0	13399	53370000	12	2	2	3	2	3	2		Tb927.3.3110:mRNA-p1	Tb927.3.3110:mRNA-p1	1730	Tb927.3.3110
hypothetical protein, conserved	22.5575	22.4514	22.3119	22.4263	22.6705	22.0583							5	5	5	83	83	83	76636	0	17566	106930000	15	4	3	5	4	4	4	+	Tb927.11.5370:mRNA-p1	Tb927.11.5370:mRNA-p1	1370	Tb927.11.5370
Spindle assembly abnormal 4	22.8572	NaN	22.9495	22.8786	22.8292	23.15							9	9	9	158	158	158	10786	0	23923	165390000	21	4	2	3	5	8	8	+	Tb927.11.3300:mRNA-p1	Tb927.11.3300:mRNA-p1	1294	Tb927.11.3300
isoleucyl-tRNA synthetase, putative	25.7913	25.8484	25.8501	25.7966	25.824	25.9356							35	35	35	477	477	477	12347	0	22203	3308200000	143	28	26	30	26	29	31		Tb927.10.9190.1:mRNA-p1;Tb927.10.9190.2:mRNA-p1	Tb927.10.9190.1:mRNA-p1;Tb927.10.9190.2:mRNA-p1	888	Tb927.10.9190.1
Phosducin, putative	23.8183	24.0317	24.1828	24.0075	23.9149	24.2785							4	4	4	238	238	238	2904	0	14495	230270000	8	2	2	2	3	4	3		Tb927.2.4850:mRNA-p1	Tb927.2.4850:mRNA-p1	1627	Tb927.2.4850
importin beta-1 subunit, putative	24.2236	24.307	24.7664	24.1998	24.4208	24.2828							14	14	14	227	227	227	95068	0	11262	883910000	58	11	13	10	10	12	9		Tb927.10.2900:mRNA-p1;Tb11.v5.0837.1-p1	Tb927.10.2900:mRNA-p1;Tb11.v5.0837.1-p1	661	Tb927.10.2900
Outer dynein arm docking complex protein 1, putative	23.8556	23.5066	23.7919	23.7699	23.7679	23.6689							17	17	17	329	329	329	75932	0	85184	494020000	55	14	9	8	13	14	14		Tb927.8.4400:mRNA-p1	Tb927.8.4400:mRNA-p1	2695	Tb927.8.4400
dihydrolipoyl dehydrogenase	25.027	25.0127	25.3685	24.9903	25.0031	25.0553							15	15	15	451	451	451	50433	0	11732	2063600000	83	11	14	13	14	14	15	+	Tb927.11.16730:mRNA-p1	Tb927.11.16730:mRNA-p1	1203	Tb927.11.16730
peptidase, putative	23.3458	23.7502	23.8715	23.4794	23.7411	23.7269							19	19	19	251	251	251	11886	0	87483	659330000	78	10	14	14	16	18	15		Tb927.8.7020:mRNA-p1	Tb927.8.7020:mRNA-p1	2796	Tb927.8.7020
hypothetical protein, conserved	25.4504	25.4935	25.5554	25.5221	25.4703	25.389							16	16	16	554	554	554	45229	0	10583	1890000000	89	12	10	14	10	9	11		Tb927.11.10690:mRNA-p1	Tb927.11.10690:mRNA-p1	951	Tb927.11.10690
hypothetical protein, conserved	23.1919	23.1009	22.8798	NaN	23.3748	22.7815							5	5	5	148	148	148	66031	0	18292	128260000	18	5	3	3	2	4	4		Tb927.10.9330:mRNA-p1	Tb927.10.9330:mRNA-p1	893	Tb927.10.9330
tyrosyl-tRNA synthetase	23.9967	24.0702	24.232	24.0694	24.0497	23.9892							21	21	21	458	458	458	76657	0	1458	1138000000	72	15	15	17	16	17	16		Tb927.7.3620:mRNA-p1	Tb927.7.3620:mRNA-p1	2440	Tb927.7.3620
paraflagellar rod component, putative	27.2185	27.1815	27.2919	27.1983	27.1559	27.2967							9	9	9	857	857	857	14328	0	10788	5490100000	93	8	8	8	8	9	9		Tb927.10.11300:mRNA-p1	Tb927.10.11300:mRNA-p1	420	Tb927.10.11300
Double RNA binding domain protein 18	26.7029	26.8756	26.7398	26.5263	26.7203	26.7503							14	14	14	358	358	358	51674	0	17907	3414000000	75	12	11	10	14	13	13		Tb927.11.14090:mRNA-p1	Tb927.11.14090:mRNA-p1	1083	Tb927.11.14090
transport protein particle (TRAPP) component, putative	22.8345	22.7943	22.9252	NaN	NaN	22.8174							5	5	5	294	294	294	23536	0	15632	111220000	11	3	3	4	2	1	3		Tb927.8.6900:mRNA-p1	Tb927.8.6900:mRNA-p1	2789	Tb927.8.6900
Cleavage and polyadenylation specificity factor subunit	23.186	23.0635	23.2058	23.1692	23.1605	23.3006							10	10	10	206	206	206	85313	0	52559	226570000	36	3	5	6	6	7	10		Tb927.4.1340:mRNA-p1	Tb927.4.1340:mRNA-p1	1859	Tb927.4.1340
ADP-ribosylation factor-like protein 3C, putative	26.6622	26.5027	26.6305	26.7701	26.4742	26.6137							12	12	12	705	705	705	20072	0	97135	4281500000	92	12	12	10	12	11	12		Tb927.6.3650:mRNA-p1	Tb927.6.3650:mRNA-p1	2254	Tb927.6.3650
Component of motile flagella 7	23.5456	23.4109	23.3333	23.3479	23.3943	23.5731							22	22	22	157	157	157	19921	0	79235	404670000	48	14	10	10	15	13	15		Tb927.7.3560:mRNA-p1	Tb927.7.3560:mRNA-p1	2438	Tb927.7.3560
fructose-bisphosphate aldolase, glycosomal	31.7094	31.6531	31.3914	31.4747	31.6365	31.6886							35	35	35	898	898	898	41071	0	32331	264000000000	535	33	32	30	33	35	35		Tb927.10.5620:mRNA-p1;Tb11.v5.0531.1-p1	Tb927.10.5620:mRNA-p1;Tb11.v5.0531.1-p1	240	Tb927.10.5620
peroxisomal membrane protein 4, putative	23.142	22.9375	23.2561	23.1261	22.7881	23.2026							4	4	4	233	233	233	25459	0	23073	145800000	15	4	4	3	4	3	4		Tb927.9.1720:mRNA-p1	Tb927.9.1720:mRNA-p1	2972	Tb927.9.1720
DNA-damage inducible protein DDI1-like protein	23.0775	22.9116	23.1252	23.0754	22.9784	23.0619							3	3	3	153	153	153	40992	0	15475	98562000	15	2	2	3	3	3	2		Tb927.9.4390:mRNA-p1	Tb927.9.4390:mRNA-p1	3030	Tb927.9.4390
splicing factor 3B subunit 1, putative	22.3851	21.949	22.5054	22.1692	22.5297	22.3701							14	14	14	202	202	202	12203	0	47063	181310000	29	8	6	4	10	9	10		Tb927.11.11850:mRNA-p1	Tb927.11.11850:mRNA-p1	1003	Tb927.11.11850
transportin2- like protein	22.6831	22.3289	NaN	22.3966	22.5858	NaN							9	9	9	166	166	166	10387	0	22686	150710000	10	4	7	4	6	5	2		Tb927.10.7630:mRNA-p1	Tb927.10.7630:mRNA-p1	826	Tb927.10.7630
ADP-ribosylation factor, putative	27.8126	27.9496	27.9707	27.7828	27.935	28.0395							10	10	10	747	747	747	20624	0	5125	9323000000	73	8	9	9	9	9	9		Tb927.9.13740:mRNA-p1;Tb927.9.13710:mRNA-p1;Tb927.9.13680:mRNA-p1;Tb927.9.13655:mRNA-p1;Tb927.9.13650:mRNA-p1	Tb927.9.13740:mRNA-p1;Tb927.9.13710:mRNA-p1;Tb927.9.13680:mRNA-p1;Tb927.9.13655:mRNA-p1;Tb927.9.13650:mRNA-p1	2933	Tb927.9.13740
ATP-dependent protease subunit HslV	24.4427	23.9895	24.5222	24.6064	24.4196	24.4283							3	3	3	158	158	158	22684	0	9475	327010000	13	3	3	3	3	3	2	+	Tb927.11.10240:mRNA-p1	Tb927.11.10240:mRNA-p1	932	Tb927.11.10240
hypothetical protein, conserved	23.4467	23.0805	23.1887	23.4024	23.1746	23.115							12	12	12	372	372	372	51619	0	54969	376270000	45	11	9	10	10	10	10		Tb927.5.1690:mRNA-p1;Tb11.v5.0740.1-p1	Tb927.5.1690:mRNA-p1	2047	Tb927.5.1690
Ras-related protein Rab1A	27.5554	27.5329	27.5867	27.5418	27.5463	27.4665							13	13	12	793	793	74	22714	0	15729	8413300000	90	12	11	9	12	13	11		Tb927.8.890:mRNA-p1	Tb927.8.890:mRNA-p1	2838	Tb927.8.890
beta prime COP protein	24.9769	24.85	24.969	24.8906	25.1464	24.956							21	21	21	33	33	33	94485	0	93453	1221200000	71	13	13	14	12	18	15		Tb927.2.6050:mRNA-p1	Tb927.2.6050:mRNA-p1	1650	Tb927.2.6050
conserved protein	23.0931	23.0336	22.983	23.2541	NaN	22.7883							3	3	3	422	422	422	12201	0	17883	147800000	9	3	3	2	3	3	2		Tb927.9.5220:mRNA-p1	Tb927.9.5220:mRNA-p1	3045	Tb927.9.5220
Protein argonaute-1	25.8052	25.8295	25.6363	25.7641	25.8873	25.7934							31	31	31	40	40	40	99184	0	27855	3458200000	152	26	24	29	27	26	24		Tb927.10.10850:mRNA-p1	Tb927.10.10850:mRNA-p1	410	Tb927.10.10850
aspartate carbamoyltransferase, putative	24.2978	24.603	24.5782	24.5668	24.543	24.6777							15	15	15	584	584	584	3591	0	12401	1066100000	73	12	12	11	14	13	13		Tb927.5.3820:mRNA-p1	Tb927.5.3820:mRNA-p1	2122	Tb927.5.3820
vacuolar ATP synthase subunit c, putative	24.442	24.3338	24.5483	24.4319	24.4702	24.3305							15	15	15	505	505	505	43414	0	93013	812240000	54	11	10	9	11	12	14		Tb927.10.14040:mRNA-p1	Tb927.10.14040:mRNA-p1	524	Tb927.10.14040
metacaspase 5, putative	23.8119	23.8737	24.3357	24.0329	23.8491	23.864							4	4	4	11	11	11	55442	0	18804	257080000	13	3	3	3	3	3	4		Tb927.9.14220:mRNA-p1	Tb927.9.14220:mRNA-p1	2944	Tb927.9.14220
Component of motile flagella 3	23.5853	23.7203	23.889	23.711	23.8081	23.6889							20	20	20	353	353	353	88256	0	73928	649570000	58	14	11	15	15	19	18		Tb927.5.2950:mRNA-p1	Tb927.5.2950:mRNA-p1	2095	Tb927.5.2950
vesicular-fusion protein SEC18, putative	22.8446	22.7516	23.0512	22.8579	22.8365	22.4622							5	5	5	65	65	65	97907	0	12336	153340000	12	4	4	5	3	3	4		Tb927.11.1680:mRNA-p1	Tb927.11.1680:mRNA-p1	1207	Tb927.11.1680
conserved repeat domain containing protein, putative	31.8588	31.9312	31.8108	31.9014	31.725	31.852							6	6	6	369	369	369	22705	0	6413	32777000000	42	6	6	5	6	6	5	+	Tb927.6.4500:mRNA-p1	Tb927.6.4500:mRNA-p1	2290	Tb927.6.4500
Enriched in surface-labeled proteome protein 9	24.4506	24.4802	24.656	24.6329	24.474	24.3151							10	10	10	31	31	31	62474	0	63376	727020000	47	8	8	8	7	7	9		Tb927.9.11480:mRNA-p1	Tb927.9.11480:mRNA-p1	2879	Tb927.9.11480
Serine/threonine-protein kinase NEK17, putative	25.3639	25.5774	25.4548	25.4487	25.4478	25.455							19	19	3	472	472	97	54968	0	10521	1522100000	87	13	12	12	14	15	14		Tb927.10.5950:mRNA-p1;Tb11.v5.0190.1-p1	Tb927.10.5950:mRNA-p1;Tb11.v5.0190.1-p1	174	Tb927.10.5950
proteasome regulatory non-ATP-ase subunit 7	23.9398	23.8674	23.5573	23.7472	23.8615	23.9561							10	10	10	336	336	336	45549	0	41155	462930000	47	10	8	5	7	8	7		Tb927.11.16030:mRNA-p1	Tb927.11.16030:mRNA-p1	1170	Tb927.11.16030
cdc2-related kinase 6, putative	22.3087	22.6257	22.777	22.6204	22.8039	22.4054							6	6	6	225	225	225	36728	0	18274	111530000	17	3	3	3	4	6	6		Tb927.11.1180:mRNA-p1;Tb11.v5.0387.1-p1	Tb927.11.1180:mRNA-p1;Tb11.v5.0387.1-p1	215	Tb927.11.1180
Putative intraflagellar transport protein B2	25.7255	25.909	25.7851	25.7603	25.8218	25.7799							21	21	21	467	467	467	79115	0	14591	2398400000	85	16	15	13	18	17	19		Tb927.3.5490:mRNA-p1	Tb927.3.5490:mRNA-p1	1819	Tb927.3.5490
twinfilin	22.2247	22.9642	22.4496	22.578	22.3764	22.4444							4	4	4	194	194	194	34766	0	17489	127340000	18	4	4	4	4	3	4		Tb927.4.2350:mRNA-p1	Tb927.4.2350:mRNA-p1	1902	Tb927.4.2350
glycosomal membrane protein	29.6481	29.3868	29.495	29.3812	29.5118	29.4899							17	17	4	646	646	103	26408	0	20807	38635000000	187	13	13	14	14	14	14		Tb927.9.11580:mRNA-p1	Tb927.9.11580:mRNA-p1	2881	Tb927.9.11580
CRAL/TRIO domain containing protein, putative	22.911	23.0297	22.8584	22.8767	22.906	23.0017							4	4	4	175	175	175	31902	0	2014	152440000	11	3	3	4	3	2	3		Tb927.8.8340:mRNA-p1	Tb927.8.8340:mRNA-p1	2837	Tb927.8.8340
ATP binding protein-like protein	24.1028	24.2861	24.4242	24.1833	24.282	24.3252							7	7	7	524	524	524	2205	0	42698	545870000	31	6	6	6	6	6	5		Tb927.11.16160:mRNA-p1	Tb927.11.16160:mRNA-p1	1181	Tb927.11.16160
glyceraldehyde 3-phosphate dehydrogenase, cytosolic	27.8844	28.0116	28.0151	28.0767	28.009	27.9337							18	16	16	559	514	514	3561	0	20871	11097000000	140	17	17	17	17	18	16		Tb927.10.6880:mRNA-p1;Tb11.v5.0516.1-p1	Tb927.10.6880:mRNA-p1;Tb11.v5.0516.1-p1	237	Tb927.10.6880
class I transcription factor A, subunit 1	22.7259	NaN	NaN	NaN	22.7341	22.7128							3	3	3	138	138	138	52922	0	10935	49908000	7	2	0	1	1	3	2		Tb927.11.1390:mRNA-p1	Tb927.11.1390:mRNA-p1	1077	Tb927.11.1390
Casein kinase II	24.4683	24.447	24.6993	24.4659	24.4571	24.5075							12	12	12	501	501	501	41017	0	76303	803570000	48	8	9	8	10	10	11		Tb927.9.14430:mRNA-p1	Tb927.9.14430:mRNA-p1	2948	Tb927.9.14430
AMP deaminase, putative	22.7372	22.2356	NaN	NaN	NaN	22.4841							10	10	10	107	107	107	17555	0	29568	124550000	17	8	5	5	4	5	4		Tb927.11.3850:mRNA-p1	Tb927.11.3850:mRNA-p1	1316	Tb927.11.3850
Possible lysine decarboxylase, putative	25.6452	25.7098	25.4551	25.6716	25.6429	25.5814							10	10	10	371	371	371	36762	0	47371	1809100000	43	9	9	9	10	10	10		Tb927.5.1460:mRNA-p1	Tb927.5.1460:mRNA-p1	2038	Tb927.5.1460
leucine-rich repeat protein (LRRP), putative	23.3853	23.3651	23.5561	23.3836	23.3635	23.4206							15	15	15	221	221	221	11521	0	62813	426830000	43	10	8	9	14	11	10		Tb927.11.12540:mRNA-p1	Tb927.11.12540:mRNA-p1	1026	Tb927.11.12540
hypothetical protein, conserved	22.7081	23.1622	23.377	23.1613	23.274	23.0071							6	6	6	219	219	219	59291	0	84435	229050000	25	4	4	4	5	6	5		Tb927.11.4420:mRNA-p1	Tb927.11.4420:mRNA-p1	1335	Tb927.11.4420
signal recognition particle protein, putative	23.433	23.6612	23.826	23.7862	23.5085	23.6606							13	13	13	253	253	253	76262	0	41228	312880000	34	5	7	7	7	11	10		Tb927.10.15520:mRNA-p1;Tb11.v5.0812.1-p1	Tb927.10.15520:mRNA-p1	590	Tb927.10.15520
hypothetical protein, conserved	23.6698	23.5404	23.9139	23.2246	23.6695	23.7046							20	20	20	277	277	277	99443	0	68826	644310000	51	12	15	12	15	15	17		Tb927.11.10540:mRNA-p1	Tb927.11.10540:mRNA-p1	945	Tb927.11.10540
ribose 5-phosphate isomerase, putative	27.0854	26.9979	27.4139	27.0851	27.0382	27.2501							9	9	9	787	787	787	16957	0	90818	5244200000	68	6	6	7	8	7	8		Tb927.11.8970:mRNA-p1	Tb927.11.8970:mRNA-p1	1506	Tb927.11.8970
T-complex protein 1, theta subunit, putative	26.3643	26.4253	26.4673	26.4257	26.395	26.4728							27	27	27	609	609	609	58081	0	27662	7092600000	180	25	23	26	26	24	25		Tb927.10.8190:mRNA-p1	Tb927.10.8190:mRNA-p1	851	Tb927.10.8190
2-oxoglutarate dehydrogenase E1 component, putative	24.1816	24.2963	24.5004	24.0556	24.297	24.2975							23	23	23	319	319	319	11295	0	13259	1001000000	70	20	19	19	14	18	18	+	Tb927.11.9980:mRNA-p1	Tb927.11.9980:mRNA-p1	1550	Tb927.11.9980
beta tubulin	32.6283	32.6397	32.6462	32.6601	32.5757	32.6408							30	30	30	826	826	826	49704	0	32331	504000000000	1137	30	29	28	29	28	28		Tb927.1.2390:mRNA-p1;Tb927.1.2370:mRNA-p1;Tb927.1.2350:mRNA-p1;Tb927.1.2330:mRNA-p1;Tb11.v5.0469.1-p1	Tb927.1.2390:mRNA-p1;Tb927.1.2370:mRNA-p1;Tb927.1.2350:mRNA-p1;Tb927.1.2330:mRNA-p1;Tb11.v5.0469.1-p1	227	Tb927.1.2390
ARM-like helical domain-containing protein	24.5752	24.5563	24.5851	24.5379	24.7484	24.5764							31	31	31	378	378	378	12087	0	13652	1959200000	139	25	29	28	25	28	29		Tb927.1.1670:mRNA-p1;Tb11.v5.0887.1-p1	Tb927.1.1670:mRNA-p1;Tb11.v5.0887.1-p1	313	Tb927.1.1670
WD domain, G-beta repeat, putative	20.3795	20.4393	20.4799	NaN	20.3963	20.4851							3	3	3	74	74	74	55627	0	10383	10522000	7	2	1	2	0	2	1		Tb927.7.550:mRNA-p1	Tb927.7.550:mRNA-p1	2494	Tb927.7.550
Eukaryotic translation initiation factor 4 gamma 2	NaN	22.0143	21.766	21.8393	21.8917	22.4474							4	4	4	58	58	58	11026	0	16316	76003000	9	2	3	4	4	3	3		Tb927.9.5460:mRNA-p1	Tb927.9.5460:mRNA-p1	3050	Tb927.9.5460
Cytoplasmic dynein 2 heavy chain (DYNC2H1), putative	24.7652	24.6983	24.7351	24.7375	24.7586	24.7331							113	111	111	342	336	336	47984	0	32331	5228800000	384	85	87	77	90	101	98		Tb927.4.560:mRNA-p1	Tb927.4.560:mRNA-p1	2005	Tb927.4.560
predicted WD40 repeat protein	22.539	22.5134	NaN	NaN	22.4507	22.6082							5	5	5	144	144	144	75239	0	20193	68795000	11	2	2	1	1	4	3		Tb927.10.2700:mRNA-p1	Tb927.10.2700:mRNA-p1	652	Tb927.10.2700
glyceraldehyde-3-phosphate dehydrogenase, putative	24.7621	24.9887	24.8714	24.9065	24.8747	24.8554							15	15	15	58	58	58	38802	0	90884	1536600000	92	13	9	14	14	13	14		Tb927.9.9820:mRNA-p1	Tb927.9.9820:mRNA-p1	3145	Tb927.9.9820
tRNA threonylcarbamoyl adenosine modification protein, Sua5/YciO/YrdC/YwlC family, putative	23.1166	NaN	NaN	NaN	22.8959	23.3445							6	6	6	235	235	235	40692	0	22897	118430000	9	4	1	4	4	4	3		Tb927.11.8880:mRNA-p1	Tb927.11.8880:mRNA-p1	1503	Tb927.11.8880
Retrotransposon hot spot protein 6 (RHS6), putative	26.9767	26.973	26.9965	26.9535	27.0071	26.9805							33	33	24	545	545	411	78342	0	20945	10109000000	196	29	28	31	28	31	30		Tb11.v5.0713.1-p1	Tb11.v5.0713.1-p1	273	Tb11.v5.0713.1-p1
zinc finger domain, LSD1 subclass, putative	24.3139	24.1881	24.118	24.07	24.2197	24.1922							3	3	3	331	331	331	13155	0	82163	192740000	9	2	2	3	2	2	2		Tb927.4.4540:mRNA-p1	Tb927.4.4540:mRNA-p1	1978	Tb927.4.4540
Component of motile flagella 63	23.4362	23.7639	23.9035	23.8305	23.7335	23.768							8	8	8	212	212	212	61765	0	31202	470480000	33	7	8	7	6	6	8		Tb927.11.9440:mRNA-p1	Tb927.11.9440:mRNA-p1	1522	Tb927.11.9440
RNA editing exonuclease 2	22.6544	NaN	NaN	NaN	22.5599	22.7576							10	10	10	185	185	185	99416	0	37222	86433000	14	2	2	1	2	8	6	+	Tb927.10.3570:mRNA-p1;Tb11.v5.1042.1-p1	Tb927.10.3570:mRNA-p1;Tb11.v5.1042.1-p1	688	Tb927.10.3570
dynein light chain Tctex-type, putative	24.9999	25.137	25.1544	NaN	25.4403	24.8426							3	3	3	44	44	44	13273	0	33285	473760000	16	2	2	3	2	2	3		Tb927.11.3660:mRNA-p1	Tb927.11.3660:mRNA-p1	1307	Tb927.11.3660
clathrin coat assembly protein, putative	23.1903	23.1965	23.3247	23.2013	23.2132	23.144							12	12	12	289	289	289	54924	0	81989	372320000	42	9	8	6	12	11	9		Tb927.11.4800:mRNA-p1	Tb927.11.4800:mRNA-p1	1348	Tb927.11.4800
leucine rich repeat	25.2539	24.8635	25.1263	24.9455	25.2722	25.1327							19	19	19	344	344	344	7896	0	89783	797760000	53	11	9	11	12	16	14		Tb927.11.8950:mRNA-p1	Tb927.11.8950:mRNA-p1	1505	Tb927.11.8950
heat shock 70 kDa protein, mitochondrial precursor, putative	27.3791	27.2139	27.3058	27.4407	27.2646	27.3128							33	33	33	574	574	574	71474	0	32331	14033000000	219	29	30	29	31	31	29	+	Tb927.6.3800:mRNA-p1;Tb927.6.3750:mRNA-p1;Tb927.6.3740:mRNA-p1	Tb927.6.3800:mRNA-p1;Tb927.6.3750:mRNA-p1;Tb927.6.3740:mRNA-p1	2257	Tb927.6.3800
small ubiquitin-related modifier	24.0893	24.1019	24.374	24.1089	23.8349	24.2745							2	2	2	167	167	167	12378	0	58658	178230000	10	2	2	2	2	2	2		Tb927.5.3210:mRNA-p1	Tb927.5.3210:mRNA-p1	2103	Tb927.5.3210
paraflagellar rod protein, putative	23.1229	23.0816	22.9155	23.0887	23.1136	22.9568							10	10	10	181	181	181	76144	0	22589	189660000	26	4	7	4	6	8	6		Tb11.v5.0616.1-p1;Tb927.7.6970:mRNA-p1	Tb11.v5.0616.1-p1;Tb927.7.6970:mRNA-p1	256	Tb11.v5.0616.1-p1
Component of motile flagella 10	23.478	23.3401	23.3681	23.3754	23.4616	23.1066							7	7	7	164	164	164	79302	0	2437	320280000	33	7	7	6	6	6	7		Tb927.7.2790:mRNA-p1	Tb927.7.2790:mRNA-p1	2406	Tb927.7.2790
T-complex protein 1, beta subunit, putative	26.48	26.6831	26.6521	26.6595	26.7217	26.6498							34	34	34	716	716	716	58057	0	27388	9835700000	248	33	30	31	32	33	34		Tb927.11.1900:mRNA-p1	Tb927.11.1900:mRNA-p1	1223	Tb927.11.1900
Protein translation factor SUI1 homolog, putative	24.2222	24.3466	24.2446	24.2525	24.4334	23.9473							3	3	3	358	358	358	12738	0	2093	282440000	18	2	3	3	3	3	3		Tb927.11.5840:mRNA-p1	Tb927.11.5840:mRNA-p1	1387	Tb927.11.5840
nucleolar protein 56	25.1738	25.3671	25.4805	25.4117	25.3503	25.375							26	26	25	636	636	636	54358	0	32205	4009000000	157	24	24	23	24	22	24		Tb927.8.3750:mRNA-p1	Tb927.8.3750:mRNA-p1	2670	Tb927.8.3750
hypothetical protein, conserved	23.2457	23.1127	22.9896	23.1658	23.0439	23.1207							6	6	6	217	217	217	3929	0	14219	139930000	20	5	4	2	3	3	2		Tb927.10.9640:mRNA-p1	Tb927.10.9640:mRNA-p1	902	Tb927.10.9640
CCR4-associated factor 1	24.359	24.4475	24.6323	24.4558	24.474	24.3299							9	9	9	439	439	439	38863	0	41101	601610000	31	4	7	6	6	6	8		Tb927.6.600:mRNA-p1	Tb927.6.600:mRNA-p1	2319	Tb927.6.600
iron superoxide dismutase	25.3484	24.8222	24.7243	24.8306	24.5527	24.8525							9	3	3	587	173	173	2328	0	15136	359590000	11	9	9	7	9	9	9	+	Tb927.11.15020:mRNA-p1	Tb927.11.15020:mRNA-p1	1130	Tb927.11.15020
hypothetical protein, conserved	24.5034	24.5274	24.3226	24.5121	24.5739	24.3399							4	4	4	331	331	331	19876	0	22113	363500000	23	3	3	3	4	4	4		Tb927.9.9230:mRNA-p1	Tb927.9.9230:mRNA-p1	3127	Tb927.9.9230
calpain, putative	23.3798	23.78	23.6622	23.6711	23.6817	23.5595							17	6	6	395	81	81	17146	0	24314	293630000	24	13	15	12	14	15	16		Tb927.11.1110.1-p1;Tb11.v5.1011.1-p1	Tb927.11.1110.1-p1	968	Tb927.11.1110.1-p1
hypothetical protein, conserved	22.2495	NaN	NaN	22.152	NaN	22.3664							4	4	4	211	211	211	21661	0	71041	39617000	9	2	2	0	3	2	4		Tb927.9.2400:mRNA-p1	Tb927.9.2400:mRNA-p1	2989	Tb927.9.2400
pyruvate dehydrogenase E1 beta subunit, putative	24.8447	24.7426	25	24.8227	24.8547	24.8786							14	14	14	422	422	422	37566	0	11732	1301800000	65	13	12	10	12	13	13	+	Tb927.3.1790:mRNA-p1	Tb927.3.1790:mRNA-p1	1687	Tb927.3.1790
AGC essential kinase 1	22.9842	23.0677	22.9346	22.9376	23.2673	22.9946							5	5	5	204	204	204	45811	0	20698	141220000	15	3	3	3	5	2	4		Tb927.3.2440:mRNA-p1	Tb927.3.2440:mRNA-p1	1715	Tb927.3.2440
14-3-3 protein 1	26.7858	26.7133	26.9191	26.7724	26.7962	26.8442							15	15	15	588	588	588	3031	0	10733	6427800000	99	14	13	14	14	11	13		Tb927.11.9530:mRNA-p1	Tb927.11.9530:mRNA-p1	1526	Tb927.11.9530
hypothetical protein, conserved	23.3534	23.104	23.2516	23.2621	22.9631	23.343							6	6	6	166	166	166	37269	0	16639	209490000	24	4	4	6	5	5	6		Tb927.10.7120:mRNA-p1	Tb927.10.7120:mRNA-p1	803	Tb927.10.7120
calcium-translocating P-type ATPase	25.8204	25.8446	25.8417	25.8541	25.9177	25.8402							38	38	38	465	465	465	11032	0	26479	6534000000	227	34	34	32	35	36	33	+	Tb927.5.3400:mRNA-p1	Tb927.5.3400:mRNA-p1	2110	Tb927.5.3400
Present in the outer mitochondrial membrane proteome 23	23.0356	22.5604	22.7397	22.6144	22.894	NaN							3	3	3	167	167	167	28428	0	13489	101780000	12	3	3	2	3	3	1	+	Tb927.3.1080:mRNA-p1	Tb927.3.1080:mRNA-p1	1661	Tb927.3.1080
endo-beta-N-acetylglucosaminidase, putative	23.626	23.8585	23.7996	23.7603	23.8231	23.8142							13	13	13	209	209	209	1159	0	63811	467400000	57	10	10	9	12	12	11		Tb927.9.3400:mRNA-p1	Tb927.9.3400:mRNA-p1	3007	Tb927.9.3400
hypothetical protein, conserved	24.0422	NaN	NaN	NaN	24.0722	24.0429							3	3	3	583	583	583	95887	0	36316	130710000	7	2	1	1	2	2	2		Tb927.9.9100:mRNA-p1	Tb927.9.9100:mRNA-p1	3124	Tb927.9.9100
cyclophilin-type peptidyl-prolyl cis-trans isomerase, putative	22.1638	21.7331	21.9407	22.2395	21.8392	21.957							2	2	2	124	124	124	24302	0	71427	45247000	13	2	2	2	2	2	2	+	Tb927.7.280:mRNA-p1	Tb927.7.280:mRNA-p1	2407	Tb927.7.280
retrotransposon hot spot protein 4 (RHS4), putative	26.3269	26.1775	26.2957	26.2817	26.312	26.3644							34	25	11	449	373	176	9784	0	1521	5431300000	143	33	32	33	34	34	32		Tb927.2.340:mRNA-p1;Tb11.v5.0295.1-p1;Tb11.v5.0294.1-p1;Tb927.4.270:mRNA-p1;Tb927.7.2000:mRNA-p1	Tb927.2.340:mRNA-p1	1589	Tb927.2.340
zinc finger protein family member, putative	24.5931	24.49	24.4193	24.8797	24.3946	24.5066							3	3	3	114	114	114	22365	0	17281	309980000	15	3	3	3	3	3	3		Tb927.10.12330:mRNA-p1	Tb927.10.12330:mRNA-p1	450	Tb927.10.12330
choline kinase	23.5547	23.7584	NaN	23.6233	23.8739	23.6738							3	3	3	88	88	88	49158	0	94384	125230000	12	2	2	2	2	2	2		Tb927.11.2090:mRNA-p1	Tb927.11.2090:mRNA-p1	1229	Tb927.11.2090
hypoxanthine-guanine phosphoribosyltransferase	24.8364	25.1273	25.5386	25.1448	25.2016	25.0297							7	7	7	486	486	486	2336	0	7319	1145200000	52	7	7	7	7	6	7		Tb927.10.1400:mRNA-p1;Tb927.10.1470:mRNA-p1	Tb927.10.1400:mRNA-p1;Tb927.10.1470:mRNA-p1	520	Tb927.10.1400
CCA tRNA nucleotidyltransferase	21.243	21.2383	22.0283	21.2609	NaN	NaN							3	3	3	67	67	67	58645	0	73061	27070000	8	2	2	2	3	1	2		Tb927.9.8780:mRNA-p1	Tb927.9.8780:mRNA-p1	3114	Tb927.9.8780
Dpy-30 motif containing protein, putative	24.4453	24.5287	24.7911	24.2526	24.5466	24.5474							12	12	12	599	599	599	28969	0	10951	871610000	46	7	9	8	9	8	9		Tb927.11.3770:mRNA-p1	Tb927.11.3770:mRNA-p1	1314	Tb927.11.3770
zinc finger CCCH domain containing protein 44	23.2833	23.3707	23.5065	23.3314	23.3966	23.3888							9	9	9	322	322	322	4818	0	29523	266840000	25	6	6	5	7	9	7		Tb927.11.7890:mRNA-p1	Tb927.11.7890:mRNA-p1	1468	Tb927.11.7890
Intraflagellar transport protein 121	24.4788	24.4846	24.5375	24.4549	24.5029	24.6442							35	35	35	356	356	356	14063	0	15352	1226600000	120	24	24	24	25	27	28		Tb927.5.3030:mRNA-p1	Tb927.5.3030:mRNA-p1	2098	Tb927.5.3030
hypothetical protein, conserved	NaN	22.8869	22.843	22.8833	22.7345	23.3732							3	3	3	236	236	236	23192	0	10271	95834000	12	1	3	3	2	2	2		Tb927.5.3190:mRNA-p1	Tb927.5.3190:mRNA-p1	2102	Tb927.5.3190
Domain of unknown function (DUF3508), putative	22.7363	22.6744	22.6533	22.7516	22.6934	22.5125							6	6	6	166	166	166	72053	0	5644	112710000	22	3	5	3	3	5	4		Tb927.7.6280:mRNA-p1	Tb927.7.6280:mRNA-p1	2516	Tb927.7.6280
SUMO-interacting motif-containing protein	22.4218	NaN	NaN	22.3665	22.4407	22.4557							3	3	3	69	69	69	61504	0	98127	52908000	6	2	1	0	3	3	3	+	Tb927.11.11380:mRNA-p1	Tb927.11.11380:mRNA-p1	982	Tb927.11.11380
ruvB-like DNA helicase, putative	25.4745	25.6706	25.579	25.577	25.5995	25.5982							20	20	20	521	521	521	5261	0	12919	2665200000	108	16	18	17	15	17	19		Tb927.4.2000:mRNA-p1	Tb927.4.2000:mRNA-p1	1881	Tb927.4.2000
hypothetical protein, conserved	23.7298	24.4299	24.2481	23.9695	24.2676	24.2821							4	4	4	127	127	127	26164	0	24398	232410000	17	3	4	4	3	3	3	+	Tb927.7.5840:mRNA-p1	Tb927.7.5840:mRNA-p1	2507	Tb927.7.5840
small GTP-binding protein Rab11	26.1123	26.1442	26.3645	26.0415	26.3009	26.1638							9	9	9	519	519	519	23527	0	54838	2384100000	57	8	8	8	8	8	9		Tb927.8.4330:mRNA-p1	Tb927.8.4330:mRNA-p1	2689	Tb927.8.4330
Uncharacterised ACR, YagE family COG1723, putative	22.1755	22.4947	NaN	NaN	22.1145	22.5956							3	3	3	62	62	62	61003	0	77328	60359000	8	2	2	1	1	2	3		Tb927.11.3700.1:mRNA-p1	Tb927.11.3700.1:mRNA-p1	1310	Tb927.11.3700.1
protein transport protein SEC23	22.9693	22.8182	23.2795	22.7734	22.9893	23.3253							9	9	9	191	191	191	83308	0	37601	197000000	18	6	5	6	5	6	6		Tb927.10.7740:mRNA-p1	Tb927.10.7740:mRNA-p1	830	Tb927.10.7740
Ras-related protein RAB2B, putative	24.098	23.8908	23.7125	23.9115	23.9178	23.8363							10	10	10	618	618	618	23511	0	97717	610250000	47	7	8	5	7	7	7		Tb927.11.15240:mRNA-p1	Tb927.11.15240:mRNA-p1	1143	Tb927.11.15240
Ankyrin repeats (3 copies), putative	24.8591	24.859	25.2439	24.9565	24.7727	24.8803							11	11	11	458	458	458	38856	0	7383	1123000000	44	8	7	10	7	10	11		Tb927.9.8990:mRNA-p1	Tb927.9.8990:mRNA-p1	3119	Tb927.9.8990
eukaryotic translation initiation factor 3 subunit g	25.3632	25.1894	25.3721	25.5474	25.3559	25.385							11	11	11	467	467	467	31293	0	58178	1174700000	40	6	6	8	10	9	10		Tb927.4.1930:mRNA-p1	Tb927.4.1930:mRNA-p1	1879	Tb927.4.1930
Eukaryotic translation initiation factor 4E type 5	23.5334	NaN	23.5713	23.46	NaN	23.6902							3	3	3	226	226	226	2198	0	10629	127410000	4	2	2	2	3	2	3		Tb927.10.5020:mRNA-p1	Tb927.10.5020:mRNA-p1	737	Tb927.10.5020
intraflagellar transport protein 172	25.0198	25.0493	25.0602	25.0192	25.1295	25.0726							73	73	73	526	526	526	1966	0	32331	6918600000	366	68	66	63	66	69	70		Tb927.10.1170:mRNA-p1;Tb11.0560:mRNA-p1;Tb11.v5.0858.1-p1	Tb927.10.1170:mRNA-p1;Tb11.0560:mRNA-p1	431	Tb927.10.1170
intraflagellar transport protein 140	23.3761	23.5793	23.6174	23.5725	23.6031	23.8078							33	33	33	269	269	269	18661	0	17504	1141500000	109	21	25	23	23	26	23		Tb927.10.14470:mRNA-p1	Tb927.10.14470:mRNA-p1	540	Tb927.10.14470
hypothetical protein, conserved	22.3497	22.5758	NaN	22.4593	22.6072	22.4867							4	4	4	262	262	262	24515	0	13204	79952000	13	2	4	1	3	3	2		Tb927.9.2600:mRNA-p1	Tb927.9.2600:mRNA-p1	2995	Tb927.9.2600
Selenoprotein T, putative	22.4219	22.0562	21.6086	22.0803	22.2831	21.8962							4	4	4	17	17	17	28942	0	12952	57312000	20	2	3	2	3	4	3		Tb927.5.860:mRNA-p1	Tb927.5.860:mRNA-p1	2146	Tb927.5.860
succinyl-CoA synthetase alpha subunit, putative	25.4245	25.3114	25.5496	25.4273	25.552	25.4488							13	13	13	492	492	492	31464	0	10502	1901800000	76	11	12	12	12	13	13	+	Tb927.3.2230:mRNA-p1	Tb927.3.2230:mRNA-p1	1706	Tb927.3.2230
VAMP-associated protein, putative	25.5212	25.441	25.4354	25.4661	25.4201	25.4936							10	10	10	509	509	509	23909	0	70012	1770800000	66	9	9	8	10	10	10	+	Tb927.11.13230:mRNA-p1	Tb927.11.13230:mRNA-p1	1048	Tb927.11.13230
hypothetical protein, conserved	22.9063	22.7092	NaN	22.8334	22.5409	22.9463							6	6	6	82	82	82	12086	0	16926	79097000	14	2	3	2	4	3	2	+	Tb927.11.11280:mRNA-p1;Tb11.v5.1041.1-p1	Tb927.11.11280:mRNA-p1;Tb11.v5.1041.1-p1	977	Tb927.11.11280
replication factor C, subunit 4, putative	23.157	23.3117	23.4799	23.2002	23.3382	23.357							8	8	8	343	343	343	37586	0	67537	198210000	22	3	4	4	5	7	7		Tb927.11.9550:mRNA-p1	Tb927.11.9550:mRNA-p1	1528	Tb927.11.9550
hypothetical protein, conserved	23.627	23.3006	23.0318	23.3716	23.0631	23.3277							7	7	7	227	227	227	51895	0	32905	261960000	25	5	5	5	5	5	7		Tb927.9.11140:mRNA-p1	Tb927.9.11140:mRNA-p1	2869	Tb927.9.11140
eukaryotic translation initiation factor 3 subunit h	25.9077	25.9952	25.8903	26.0657	25.8344	25.9353							10	10	10	547	547	547	36419	0	10046	2084600000	65	10	9	7	10	8	10		Tb927.8.1170:mRNA-p1;Tb927.8.1190:mRNA-p1;Tb11.v5.0871.1-p1	Tb927.8.1170:mRNA-p1;Tb927.8.1190:mRNA-p1;Tb11.v5.0871.1-p1	2575	Tb927.8.1170
Cytoplasmic dynein 2 heavy chain (DYNC2H2), putative	24.783	24.7432	24.7774	24.7503	24.8497	24.8055							125	125	123	387	387	381	48496	0	32331	6420600000	471	94	98	102	97	103	100		Tb927.11.2430:mRNA-p1	Tb927.11.2430:mRNA-p1	1252	Tb927.11.2430
retrotransposon hot spot protein 4 (RHS4), putative	24.3418	24.3807	24.4044	24.4092	24.3867	24.4573							25	10	5	356	174	111	95911	0	84603	780010000	39	22	21	18	22	22	22		Tb927.2.560:mRNA-p1	Tb927.2.560:mRNA-p1	1641	Tb927.2.560
SET domain containing protein, putative	23.5738	23.5091	23.4689	23.5151	23.6644	23.5375							6	6	6	221	221	221	46514	0	14617	249660000	12	5	6	3	5	3	3		Tb927.5.2770:mRNA-p1	Tb927.5.2770:mRNA-p1	2085	Tb927.5.2770
Uncharacterised protein family (UPF0172), putative	24.0379	23.864	24.0379	23.7864	24.1203	24.0664							8	8	8	456	456	456	28825	0	35366	465540000	34	7	5	7	6	8	7		Tb927.8.1570:mRNA-p1	Tb927.8.1570:mRNA-p1	2591	Tb927.8.1570
fatty acyl CoA syntetase 1	25.3772	25.3533	25.359	25.2526	25.4473	25.3876							25	25	25	404	404	404	78959	0	91646	2151400000	110	21	18	21	21	20	22		Tb927.9.4190:mRNA-p1	Tb927.9.4190:mRNA-p1	3023	Tb927.9.4190
intraflagellar transport protein 88	24.774	24.7309	24.6956	24.7269	24.7603	24.8803							27	27	27	415	415	415	89754	0	2475	1872100000	132	20	17	22	22	22	23		Tb927.11.1740:mRNA-p1	Tb927.11.1740:mRNA-p1	1219	Tb927.11.1740
hypothetical protein, conserved	22.3851	22.8681	22.6387	NaN	22.6682	NaN							3	3	3	118	118	118	48529	0	89961	83131000	5	3	3	2	1	3	1	+	Tb927.8.2570:mRNA-p1	Tb927.8.2570:mRNA-p1	2630	Tb927.8.2570
hypothetical protein, conserved	26.6256	26.8006	26.7593	26.6498	26.7912	26.7895							34	34	34	479	479	479	11024	0	32331	7889600000	184	26	29	26	28	29	32		Tb927.10.12820:mRNA-p1	Tb927.10.12820:mRNA-p1	470	Tb927.10.12820
Component of motile flagella 17	23.5931	24.1155	23.9078	23.8442	24.086	23.9387							6	6	6	332	332	332	25588	0	41885	263650000	24	5	5	5	5	4	3		Tb927.10.650:mRNA-p1	Tb927.10.650:mRNA-p1	781	Tb927.10.650
methionyl-tRNA synthetase, putative	24.4756	24.6935	24.7217	24.7253	24.7256	24.9152							27	27	27	519	519	519	8691	0	17304	1823300000	105	22	20	22	19	24	24	+	Tb927.10.1500:mRNA-p1	Tb927.10.1500:mRNA-p1	571	Tb927.10.1500
Flagellar Member 1	24.7542	24.7777	24.7285	24.756	24.8308	24.7871							50	50	50	282	282	282	2847	0	23817	2683400000	208	40	34	36	40	44	40		Tb927.10.7230:mRNA-p1;Tb11.v5.0615.1-p1	Tb927.10.7230:mRNA-p1	808	Tb927.10.7230
hypothetical protein, conserved	22.7788	22.7092	22.8243	22.4475	22.8126	23.243							6	6	6	109	109	109	90131	0	19613	112870000	9	2	4	4	3	5	4		Tb927.6.4550:mRNA-p1	Tb927.6.4550:mRNA-p1	2293	Tb927.6.4550
predicted tetratricopeptide repeat protein	24.5877	24.5645	24.709	24.6044	24.6224	24.6509							53	53	53	463	463	463	15289	0	23758	2751900000	200	43	45	41	43	43	43		Tb927.9.7720:mRNA-p1	Tb927.9.7720:mRNA-p1	3096	Tb927.9.7720
mitochondrial RNA binding complex 1 subunit	24.2712	24.4554	24.4925	24.329	24.4905	24.6297							15	15	15	338	338	338	72678	0	14775	1215000000	66	13	14	13	12	14	11	+	Tb927.3.1590:mRNA-p1	Tb927.3.1590:mRNA-p1	1680	Tb927.3.1590
cAMP-specific phosphodiesterase	25.888	25.9772	25.8675	25.8565	25.9583	25.9232							34	34	16	548	548	334	10322	0	25326	5154800000	173	32	29	25	31	29	33		Tb927.9.5100:mRNA-p1	Tb927.9.5100:mRNA-p1	3040	Tb927.9.5100
transcription elongation factor s-II, putative	24.9705	24.8359	24.7086	24.8718	24.8479	24.9637							16	16	16	46	46	46	52172	0	13617	902060000	55	10	10	10	12	11	14		Tb927.2.3580:mRNA-p1	Tb927.2.3580:mRNA-p1	1591	Tb927.2.3580
clathrin coat assembly protein ap19, putative	23.7728	23.6488	23.8284	23.9411	23.8091	23.6987							3	3	3	233	233	233	18409	0	84344	215710000	17	3	3	3	3	2	3		Tb927.3.4000:mRNA-p1	Tb927.3.4000:mRNA-p1	1768	Tb927.3.4000
hypothetical protein, conserved	23.403	23.1107	23.6802	23.4409	23.3439	23.6221							6	6	6	224	224	224	45865	0	2822	257960000	20	4	5	5	5	4	4		Tb927.11.6530:mRNA-p1	Tb927.11.6530:mRNA-p1	1423	Tb927.11.6530
Tetratricopeptide repeat, putative	23.5662	NaN	NaN	23.6043	23.6149	23.5522							4	4	4	132	132	132	51219	0	86593	131640000	11	4	1	1	3	4	3		Tb927.2.1850:mRNA-p1	Tb927.2.1850:mRNA-p1	1561	Tb927.2.1850
glycyl-tRNA synthetase, putative	25.16	25.4315	25.4321	25.4441	25.4717	25.4697							22	22	22	413	413	413	70175	0	13884	2233500000	97	18	20	19	19	19	19		Tb927.11.9640:mRNA-p1	Tb927.11.9640:mRNA-p1	1534	Tb927.11.9640
fibrillarin	25.6226	25.7774	25.6309	25.5643	25.6712	25.6701							9	9	9	487	487	487	31643	0	67923	1842900000	77	9	9	8	9	9	9		Tb927.10.7500:mRNA-p1	Tb927.10.7500:mRNA-p1	820	Tb927.10.7500
vacuolar protein sorting-associated protein 45, putative	23.5404	23.6128	23.815	23.9346	23.6066	23.6521							8	8	8	188	188	188	64974	0	44681	280270000	18	3	6	5	5	5	5		Tb927.10.6780:mRNA-p1	Tb927.10.6780:mRNA-p1	789	Tb927.10.6780
hypothetical protein, conserved	23.8133	23.645	23.8335	23.7988	23.8527	23.9653							7	7	7	298	298	298	42589	0	81492	336750000	29	5	5	4	6	4	5		Tb927.5.4150:mRNA-p1	Tb927.5.4150:mRNA-p1	2130	Tb927.5.4150
hypothetical protein, conserved	23.8486	23.7677	23.6815	23.6942	23.8072	23.8457							3	3	3	217	217	217	34255	0	14664	209210000	9	2	2	2	3	3	3		Tb927.10.6840:mRNA-p1	Tb927.10.6840:mRNA-p1	793	Tb927.10.6840
ATP synthase, putative	24.1573	24.2869	24.4182	24.1367	24.3523	24.3266							14	14	14	391	391	391	52901	0	12744	1045900000	57	12	12	11	13	11	13		Tb927.10.730:mRNA-p1;Tb11.v5.0822.1-p1	Tb927.10.730:mRNA-p1;Tb11.v5.0822.1-p1	809	Tb927.10.730
adenosine monophosphate deaminase, putative	23.0964	23.2485	23.1906	23.0979	23.2307	23.2973							17	17	17	161	161	161	18971	0	62599	461590000	50	11	11	11	12	14	13		Tb927.9.7180:mRNA-p1	Tb927.9.7180:mRNA-p1	3084	Tb927.9.7180
U5 snRNA-associated splicing factor	22.6139	21.8969	22.0689	22.1551	22.0943	22.1093							9	9	9	61	61	61	277	0	3334	134410000	25	6	4	4	6	7	6		Tb927.9.11110:mRNA-p1	Tb927.9.11110:mRNA-p1	2867	Tb927.9.11110
hypothetical protein, conserved	24.0254	23.8574	NaN	23.9819	23.7595	24.0521							6	6	6	387	387	387	25968	0	20616	254920000	20	4	4	3	5	3	6		Tb927.11.5230:mRNA-p1	Tb927.11.5230:mRNA-p1	1365	Tb927.11.5230
TAX-1	22.6707	NaN	22.8851	22.7262	22.8185	22.966							6	6	6	264	264	264	40684	0	19697	113640000	11	3	2	3	6	4	4		Tb927.9.10370:mRNA-p1	Tb927.9.10370:mRNA-p1	2849	Tb927.9.10370
hypothetical protein, conserved	24.2559	24.0108	23.8571	24.2377	24.0515	23.9168							11	11	11	398	398	398	37268	0	41752	390590000	49	9	9	9	10	8	9		Tb927.8.6230:mRNA-p1	Tb927.8.6230:mRNA-p1	2769	Tb927.8.6230
AAA domain containing protein, putative	23.5812	23.5984	23.693	23.6392	23.6048	23.6971							31	31	31	24	24	24	2449	0	11173	847560000	89	16	23	18	20	20	23		Tb927.10.8780:mRNA-p1	Tb927.10.8780:mRNA-p1	868	Tb927.10.8780
proteasome beta 2 subunit, putative	24.9718	25.389	24.6693	24.787	25.0701	25.0128							7	7	7	408	408	408	27402	0	51932	631560000	43	5	6	7	6	6	6		Tb927.9.11330:mRNA-p1	Tb927.9.11330:mRNA-p1	2876	Tb927.9.11330
[truncated: 836 more rows]
