# Supplementary material for: Repurposing of MitoTam: Novel Anti-Cancer Drug Candidate Exhibits Potent Activity against Major Protozoan and Fungal Pathogens
Source: Antimicrob Agents Chemother. 2022 Jul 20;66(8):e00727-22. doi: 10.1128/aac.00727-22 (PMC9380531; doi:10.1128/aac.00727-22)
Supplement: Supplemental file 4 — Table S4. Download aac.00727-22-s0004.xlsx, XLSX file, 0.01 MB [file aac.00727-22-s0004.xlsx]

## Sheet: Supp Table 4
Cultivation conditions					Viability assay conditions
Organism	Strain	Cultivation temperature (°C)	Cultivation medium and conditions	Source	Inoculated conc. (cells/ml)	Cultivation time (h)	Assay
Giardia intestinalis	WB	37	TYIS-33, anaerobic	[1]	60000	24	Flow cytometry, cells detached on ice and fixated by paraformaldehyde
Trichomonas vaginalis	T1	37	TYM, anaerobic	[2]	200000	24	Flow cytometry
Acanthamoeba castellanii	ATCC-3001	27	ATCC medium 712: PYG w/ additives	[3]	10000	96	Flow cytometry, cells detached on ice and fixated by paraformaldehyde
Naegleria fowleri	HB-1 (kindly provided by Dr. Hana Peckova (Institute of Parasitology, Biology Center CAS))	37	2% Bacto-Casitone (Difco, USA) supplemented with 10% heat-inactivated fetal bovine serum (Thermo Fisher Scientific, USA), penicillin (100 U/ml) and streptomycin (100 μg/ml) (Sigma-Aldrich)		5000	72	Flow cytometry, cells detached on ice and fixated by paraformaldehyde
Candida albicans	SC5314 (kindly provided by prof. Dennis Thiele (Duke University))	35	RPMI without bicarbonate	[4]	500	48	OD600
Cryptococcus neoformans	H99 (kindly provided by prof. Dennis Thiele (Duke University))	35	RPMI without bicarbonate	[4]	500	72	OD600
Leishmania mexicana (amastigote)	M379 GFP (kindly provided by Doc. MSc. Vyacheslav Yurchenko, Ph.D., University of Ostrava)	33	44 g/l Grace insect medium without NaHCO3 (Merck), 0.35 g/l NaHCO3, 20% FBS (Gibco), 50 µg/ml Nourseothricine (Sigma-Aldrich), 0.1% Amikin (Sigma-Aldrich) pH 5.4		1000000	120	Flow cytometry with fluorescence
Leishmania mexicana (promastigote)	MNYC/BZ/62/M379	23	Medium 199 (Sigma-Aldrich), 10% FBS (Thermo Fisher Scientific), 1% BME vitamins (Sigma-Aldrich), 2% sterile human urine, 250 μg/ml amikacin (Amikin, Medopharm)		N/A	N/A	Haemocytometer
Leishmania major (promastigote)	LV561	23	M199 (Merck), 10% FBS (Gibco), 1% BME vitamins (Merck), 2% sterile urine		2000000	120	Flow cytometry/Resazurine
Leishmania infantum (promastigote)	MHOM/TR/2000/OG-VL	27	M199 (Merck), 10% FBS (Gibco), 1% BME vitamins (Merck), 2% sterile urine				Resazurine
Trypanosoma brucei (Procyclic form)	Lister 427	27	SDM-79	[5]	1000000	72	Flow cytometry
Trypanosoma brucei (Bloodstream form)	Lister 427	35	HMI-9, 5% CO2	[6]	300000	72	Flow cytometry
Trypanosoma gambiense (Bloodstream form)	LiTat 1.1	35	HMI-9, 5% CO2	[6]	300000	72	Flow cytometry
Trypanosoma cruzi	Y	27	1029 LIT	[7]	100000	48	CellTiter-Glo 2.0
Plasmodium falciparum	3D7 (kindly provided by Michael Lanzer (Heidelberg University Hospital))	37	human O+ erythrocytes with 4% haematocrit under 3% CO2, 5% O2 and 92% N2 (Trager & Jensen 1976). Culture medium (RPMI 1640, GlutaMAXTM, with NaHCO3, GibcoTM, Thermo Fisher Scientific) was supplemented with 0.5% AlbuMAXTM (GibcoTM, Thermo Fisher Scientific), 0.2 mM hypoxanthine (Sigma-Aldrich, Merck), 25 mM HEPES (Carl Roth) and 12.5 µg/ml gentamycin (Carl Roth). Parasites were synchronized using …	[8] [9]	N/A	48	SYBR Green I fluorescence
Mouse Macrophage cell line	J774	37	Complete RPMI-1640 medium, 10% FBS, 50 units/mL penicillin, 50 µg/mL streptomycin, 2 mM L-glutamine, 0.05 mM 2-mercapto-ethanol (all from Sigma-Aldrich), 5% CO2		N/A	N/A	N/A
References:
[1]	D. B. Keister, “Axenic culture of Giardia lamblia in TYI-S-33 medium supplemented with bile,” Trans. R. Soc. Trop. Med. Hyg., vol. 77, no. 4, pp. 487–488, Jan. 1983, doi: 10.1016/0035-9203(83)90120-7.
[2]	E. Mertens and M. Müller, “Glucokinase and Fructokinase of Trichomonas vaginalis and Tritrichomonas foetus,” J. Protozool., vol. 37, no. 5, pp. 384–388, Sep. 1990, doi: 10.1111/j.1550-7408.1990.tb01161.x.
[3]	ATCC, “ATCC Medium 712.” https://www.atcc.org.
[4]	J. H. Rex et al., “Reference method for broth dilution antifungal susceptibility testing of yeasts: approved standard - third edition,” Clinical and Laboratory Standards Institute, vol. 22, no. April. pp. 1–25, 2008, [Online]. Available: https://www.researchgate.net/publication/283602039_Reference_method_for_broth_dilution_antifungal_susceptibility_testing_of_yeasts_approved_standard-.
[5]	R. Brun and Schönenberger, “Cultivation and in vitro cloning or procyclic culture forms of Trypanosoma brucei in a semi-defined medium. Short communication.,” Acta Trop., vol. 36, no. 3, pp. 289–92, Sep. 1979, [Online]. Available: http://www.ncbi.nlm.nih.gov/pubmed/43092.
[6]	H. Hirumi and K. Hirumi, “Continuous cultivation of Trypanosoma brucei blood stream forms in a medium containing a low concentration of serum protein without feeder cell layers,” J. Parasitol., vol. 75, no. 6, pp. 985–989, Dec. 1989, doi: 10.2307/3282883.
[7]	ATCC, “1029 LIT medium,” [Online]. Available: https://www.atcc.org.
[8]	W. Trager and J. B. Jensen, “Human malaria parasites in continuous culture.,” Science, vol. 193, no. 4254, pp. 673–5, Aug. 1976, doi: 10.1126/science.781840.
[9]	C. Lambros and J. P. Vanderberg, “Synchronization of Plasmodium falciparum erythrocytic stages in culture,” J. Parasitol., vol. 65, no. 3, pp. 418–420, Jun. 1979, doi: 10.2307/3280287.
